# Supplementary material for: Microbes from Mum: symbiont transmission in the tropical reef sponge Ianthella basta
Source: ISME Commun. 2022 Sep 27;2:90. doi: 10.1038/s43705-022-00173-w (PMC9723589; doi:10.1038/s43705-022-00173-w)
Supplement: Supplementary file 2 — Table S1 [file 43705_2022_173_MOESM2_ESM.xlsx]

## Sheet: Sheet1
Sample type	Collection time	Analyses
Adults	One day after field collection	Histological processing (haematoxylin and eosin staining)
Adults	First and second day of spawning (T1 and T2)	Histological processing, 16S rRNA gene amplicon sequencing, FISH, TEM
Adults	One day after spawning (T3)	Histological processing, 16S rRNA gene amplicon sequencing
Oocytes/embryos (Tank 1)	First and second day of spawning (T1 and T2)	16S rRNA gene amplicon sequencing, FISH
Oocytes (Tank 2)	Second day of spawning (T2)	16S rRNA gene amplicon sequencing, FISH, TEM
Larvae/juveniles	Three days after spawning	Developmental observations
Seawater in the tanks	One day after spawning (T3)	16S rRNA gene amplicon sequencing
Seawater inflow	Two days after spawning	16S rRNA gene amplicon sequencing
