# Supplementary material for: Microbes from Mum: symbiont transmission in the tropical reef sponge Ianthella basta
Source: ISME Commun. 2022 Sep 27;2:90. doi: 10.1038/s43705-022-00173-w (PMC9723589; doi:10.1038/s43705-022-00173-w)
Supplement: Supplementary file 3 — Table S2 [file 43705_2022_173_MOESM3_ESM.xlsx]

## Sheet: ASV_counts_abundances_and_metad
ASV_ID	Read_count	Relative_abundance	Read_count_log10	Group_general	Group_refined	Sex	Tank	Taxonomy	Sequence
ASV_1	5	NA	0.69897	RSW	RSW	NA	NA	d__Bacteria;p__Proteobacteria;c__Alphaproteobacteria;o__Caulobacterales;f__Parvularculaceae;Unassigned;Unassigned	TACGAAAGGGGCTAGCGTTGTTCGGAATTACTGGGCGTAAAGCGCACGTAGGCGGCCTGCCAAGTTAGAGGTGAAATCCCGGGGCTTAACCCCGGAACTGCCTTTAAAACTGGTAAGCTAGAGGATGTGAGAGGTGAGTGGAATTCCGAGTGTAGAGGTGAAATTCGTAGATATTCGGAAGAACACCAGTGGCGAAGGCGACTCACTGGCACATTTCTGACGCTGAGGTGCGAAAGCGTGGGGAGCAAAC
ASV_1	3	NA	0.477121	Embryos	Embryos_T1	NA	1	d__Bacteria;p__Proteobacteria;c__Alphaproteobacteria;o__Caulobacterales;f__Parvularculaceae;Unassigned;Unassigned	TACGAAAGGGGCTAGCGTTGTTCGGAATTACTGGGCGTAAAGCGCACGTAGGCGGCCTGCCAAGTTAGAGGTGAAATCCCGGGGCTTAACCCCGGAACTGCCTTTAAAACTGGTAAGCTAGAGGATGTGAGAGGTGAGTGGAATTCCGAGTGTAGAGGTGAAATTCGTAGATATTCGGAAGAACACCAGTGGCGAAGGCGACTCACTGGCACATTTCTGACGCTGAGGTGCGAAAGCGTGGGGAGCAAAC
ASV_10	4	NA	0.60206	RSW	RSW	NA	NA	d__Bacteria;p__MBNT15;c__MBNT15;o__MBNT15;f__MBNT15;g__MBNT15;Unassigned	TACGGAGGGTGCAAGCGTTGTTCGGAATCACTGGGCGTAAAGCGCGTGTAGGCGGTCTGGTAAGTCTGGCGTGAAAGCCCGGGGCTCACCCCCGGAAGGGCGCTGGAAACTGCTAGGCTAGAGTACCGGAGAGGAGGGTGGAATTCCCGGTGTAGCGGTGAAATGCGTAGATATCGGGAGGAACACCGGTGGCGAAGGCGGCCCTCTGGACGGCTACTGACGCTGAGACGCGAAAGCGTGGGGAGCAAAC
ASV_100	48	0.00116888	1.68124	FSW	FSW	NA	NA	d__Bacteria;p__Verrucomicrobiota;c__Verrucomicrobiae;o__Verrucomicrobiales;f__Rubritaleaceae;g__Roseibacillus;Unassigned	TACGAAGGTCCCAAGCGTTGTTCGGAATCACTGGGCGTAAAGCGTGCGTAGGCGGCGCGGTAAGTCAGATGTGAAATCTCTGGGCTCAACCCGGAAACTGCATCCGATACTGCCGTGCTAGAGTAATGGAGGGGTAGCTGGAATTCTCGGTGTAGCAGTGAAATGCGTAGATATCGAGAGGAACACTCGTGGCGAAGGCGAGCTACTGGACATTTACTGACGCTGAGGCACGAAGGCCAGGGTAGCGAAA
ASV_1000	6	NA	0.778151	RSW	RSW	NA	NA	d__Bacteria;p__Verrucomicrobiota;c__Lentisphaeria;o__Lentisphaerales;f__Lentisphaeraceae;g__Lentisphaera;Unassigned	TACGTAGGTGGCGAGCGTTATTCGGATTTACTGGGCGTAAAGGGTCCGTAGGGGGATATTTAAGTCTGATGTGAAATTTCAAGGCTCAACCTTGAACCTGCATTGGAAACTGAGTATCTGGAATCCGGTAGAGGTAAGTGGAATTTGTGGTGTAGCGGTGGAATGCGTAGATATCACAAGGAACACCAAAGGCGAAAGCAGCTTACTGGGCCGGTATTGACCCTGAGGGACGAAAGCTAAGGTAGCGAAA
ASV_1001	2	NA	0.30103	Embryos	Embryos_T2	NA	1	d__Bacteria;p__Spirochaetota;c__Leptospirae;o__Leptospirales;f__Leptospiraceae;g__uncultured;Unassigned	TACGTATGGTGCAAGCGTTGTTCGGATTCACTGGGCGTAAAGGGCGCGCAGGTGGGTCATTAAGTCGGATGTGAAAACCATGGGCTCAACCCATTGGCCTGCATTCGAAACTGGTGACCTGGAGTCTCGGAGAGGCAGGCGGAATTTCCGGTGTAGCGGTGAAATGCGTAGATATCGGAAGGAATACCAAGGGCGAAGGCAGCCTGCTGGACGGTGACTGACACTGAGGCGCGAAAGTGTGGGGAGCAAA
ASV_1004	2	NA	0.30103	RSW	RSW	NA	NA	d__Bacteria;p__Patescibacteria;c__Parcubacteria;o__Candidatus_Nomurabacteria;f__Candidatus_Nomurabacteria;g__Candidatus_Nomurabacteria;Unassigned	CACGGAAGCCCCGAGCGTTATCCGGAATCATTGGGCGTAAAGGGTGCGTAGGTGGTTTGATCAGTCTTTCGTTAAAGCTCCCGGCCTAACTGGGAAAATGCGAAAGAAACAGTTAAACTAGAGTTTGTGAGAGGTTTACGGAACTCATGGTGTAGGGGTGAAATCCGTTGATATCATGGGGAACACCAAATGCGAAGGCAGTAAACTGGCGCAACACTGACACTGAGGCACGAAAGCGTGGGTAGCGAAT
ASV_1005	3	NA	0.477121	Adults_female	Ib130_T3	Female	2	d__Bacteria;p__Proteobacteria;c__Gammaproteobacteria;Unassigned;Unassigned;Unassigned;Unassigned	TACGGAGGGTGCGAGCGTTAATCGGAATTACTGGGCGTAAAGAGTGCGTAGGTGGTTTGGTAAGTCGGATGTGAAAGCCCTGGGCTTAACCTGGGAATTGCATTCGATACTGCCTGACTAGAGTGTGGTAGAGGGAAGTGGAATTCCAGGTGTAGCGGTGAAATGCGTAGATATCTGGAGGAACATCAGTGGCGAAGGCGACTTCCTGGACCAACACTGACACTGAGGCACGAAAGCGTGGGGAGCAAAC
ASV_1006	2	NA	0.30103	RSW	RSW	NA	NA	d__Bacteria;p__Verrucomicrobiota;c__Kiritimatiellae;o__WCHB1-41;f__WCHB1-41;g__WCHB1-41;Unassigned	TACAGAGGTGGCTAACGTTGTTCGGATTTACTGGGCGTAAAGGGTGCGTAGGTGGAATTGTATGTCGGATGTGAAAGCCCGTAGCTCAACTGCGGAACTGCATTCGAAACTGCGATTCTAGAGTCCTGGAGGGGAGAGCGGAATTCTTGGTGTAGCGGTGAAATGCGTTGATATCAAGAAGAACACCGGTGGCGAAGGCGGCTCTCTGGACAGGTACTGACACTGAGGCACGAAAGCTGGGGGAGCGAAC
ASV_1007	9	NA	0.954243	FSW	FSW	NA	NA	d__Bacteria;p__Patescibacteria;c__Parcubacteria;o__Candidatus_Moranbacteria;f__Candidatus_Moranbacteria;g__Candidatus_Moranbacteria;s__uncultured_bacterium	TACGGAGACCTCAAGCGTTATCCGGATTTATTGGGCGTAAAGCGCATGTAGGCGGGCATGTTAGTCAGATGTCAAATCTTCGAGCTCAACTCGAAAACTGCATTTGAAACGGCATGTCTAGAGAAAGGTAGGGACCAATGGAACATATGGTGTAGCAGTGAAATGCGTTGATATCATATGGAACACCGAAGGCGAAGGCATTTGGTTGGACCTTTTCTGACGCTGAGATGCGAAAGCGTGGGTAGCGAAC
ASV_1008	10	NA	1	Tank1_SW	Tank1_SW	NA	1	d__Bacteria;p__Proteobacteria;c__Gammaproteobacteria;o__UBA10353_marine_group;f__UBA10353_marine_group;g__UBA10353_marine_group;Unassigned	TACGGAGGGTGCAAGCGTTAATCGGAATCACTGGGCGTAAAGCGCGCGTAGGCGGTTAGGTCAGTCAGATGTGAAAGCCTCGGGCTCAACCTGAGAACTGCATTTGATACTGCCTGGCTTGAGTTTGGTAGAGGGAGGTGGAATTCCCGGTGTAGCGGTGATATGCATAGAGATCGGGAGGAACACCAGTGGCGAAGGCGACCTCCTGGACCAATACTGACGCTGAGGTGCGAAAGCGTGGGGAGCAAAC
ASV_1008	10	NA	1	Tank1_SW	Tank1_SW	NA	1	d__Bacteria;p__Proteobacteria;c__Gammaproteobacteria;o__UBA10353_marine_group;f__UBA10353_marine_group;g__UBA10353_marine_group;Unassigned	TACGGAGGGTGCAAGCGTTAATCGGAATCACTGGGCGTAAAGCGCGCGTAGGCGGTTAGGTCAGTCAGATGTGAAAGCCTCGGGCTCAACCTGAGAACTGCATTTGATACTGCCTGGCTTGAGTTTGGTAGAGGGAGGTGGAATTCCCGGTGTAGCGGTGATATGCATAGAGATCGGGAGGAACACCAGTGGCGAAGGCGACCTCCTGGACCAATACTGACGCTGAGGTGCGAAAGCGTGGGGAGCAAAC
ASV_1009	22	0.00159965	1.34242	Adults_female	Ib130_T3	Female	2	d__Bacteria;p__Proteobacteria;c__Gammaproteobacteria;o__Ectothiorhodospirales;f__Thioalkalispiraceae;g__Thiohalophilus;Unassigned	TACGGAGGGTGCAAGCGTTAATCGGATTTACTGGGCGTAAAGCGCGCGTAGGCGGTTTGGTAAGTCGGATGTGAAATCCCAGGGCTCAACCTTGGAATTGCATTCGATACTGCCTCACTAGAGTATGGTAGAGGGAAGTGGAATTCCGGGTGTAGCGGTGAAATGCGTAGATATCCGGAGGAACATCAGTGGCGAAGGCGACTTCCTGGCCCAATACTGACGCTGAGGTGCGAAAGCGTGGGGAGCAAAC
ASV_101	38	NA	1.57978	Tank1_SW	Tank1_SW	NA	1	d__Bacteria;p__Bacteroidota;c__Bacteroidia;o__Flavobacteriales;f__Cryomorphaceae;Unassigned;Unassigned	TACGGAGGATCCAAGCGTTATCCGGATTTATTGGGTTTAAAGGGTCCGTAGGCGGGAGAGTCAGTCAGTGGTGAAATCCTACAGCTCAACTGTAGCACTGCCATTGATACTGCTTTTCTTGAATGAAGTTGAAGTGGGCGGAATGTGTCATGTAGCGGTGAAATGCATAGATATGACACAGAACACCGATTGCGAAGGCAGCTCACTAAGCTTTTATTGACGCTGATGGACGAAAGCGTGGGTAGCGAAC
ASV_101	17	NA	1.23045	Tank1_SW	Tank1_SW	NA	1	d__Bacteria;p__Bacteroidota;c__Bacteroidia;o__Flavobacteriales;f__Cryomorphaceae;Unassigned;Unassigned	TACGGAGGATCCAAGCGTTATCCGGATTTATTGGGTTTAAAGGGTCCGTAGGCGGGAGAGTCAGTCAGTGGTGAAATCCTACAGCTCAACTGTAGCACTGCCATTGATACTGCTTTTCTTGAATGAAGTTGAAGTGGGCGGAATGTGTCATGTAGCGGTGAAATGCATAGATATGACACAGAACACCGATTGCGAAGGCAGCTCACTAAGCTTTTATTGACGCTGATGGACGAAAGCGTGGGTAGCGAAC
ASV_1010	35	0.000768353	1.54407	FSW	FSW	NA	NA	d__Bacteria;p__Bacteroidota;c__Bacteroidia;o__Chitinophagales;f__Saprospiraceae;g__uncultured;Unassigned	TACGGAGGGTGCAAGCGTTATCCGGAATCACTGGGTTTAAAGGGTGCGTAGGCTGCTGTATAAGTCAGAGGTGAAATCCTCCAGCTCAACTGGAGAACTGCCTTTGATACTGTACGGCTTGAATTAGGATGAGGTCAGCGGAATGTGGCATGTAGCGGTGAAATGCATAGATATGCCATAGAACACCGATTGCGAAGGCAGCTGGCTAGACCTTAATTGACGCTGAGGCACGAAAGCGTGGGGAGCGAAC
ASV_1011	2	NA	0.30103	RSW	RSW	NA	NA	d__Bacteria;p__Patescibacteria;c__ABY1;o__Candidatus_Magasanikbacteria;f__Candidatus_Magasanikbacteria;g__Candidatus_Magasanikbacteria;s__uncultured_bacterium	TACAGAGACCTCAAACGTTGTCCGGATTCATTGGGCGTAAAGCGTCCGCAGGTGGTTTTGTAAGTCAATGGTTAAATCTCGGGGCTTAACTCCGGGACTGCCGTTGATACTGCAAAACTTGAGGCTGGAAGAGGCAAGCGGAACTATCGGTGTAGTCGTAATAAGCGCTGATATCGATAGGAACACCAAAGGCGAAGGCAGCTTGCTAGTACATGCCTGACACTCATGGACGAAAGCGTGGGGAGCGAAG
ASV_1012	4	NA	0.60206	RSW	RSW	NA	NA	d__Bacteria;p__Verrucomicrobiota;c__Kiritimatiellae;o__WCHB1-41;f__WCHB1-41;g__WCHB1-41;Unassigned	TACAGAGGTGGCGAACGTTGATCGGATTTACTGGGCGTAAAGGGTGCGTAGGCGGTTATATATGTCGGATGTGAAATCCCACGGCTCACCCGTGGAATTGCATTCGAAACTGTATAACTAGAGTGTAGGAGAGGATAGCGGAATTCTTGGTGTAGCGGTGAAATGCGTTGATATCAAGAAGAACACCGGTGGCGAAGGCGGCTATCTGGAATACTACTGACGCTGAGGCACGAAAGCTAGGGGAGCGAAC
ASV_1015	2	NA	0.30103	Embryos	Embryos_T2	NA	1	d__Bacteria;p__Planctomycetota;c__OM190;o__OM190;f__OM190;g__OM190;s__uncultured_bacterium	TACAGAGGGTGCAAACGTTGTTCGGAATCACTGGGCATAAAGCGCGCGTAGGCTGCCATGTAAGTGTGGAGTGAAAGCCCACGGCTCAACCGTGGAACTGCTTTGCATACTGCATGGCTAGAGGACAGTAGGGGAGAGCGGAACTCCTGGTGGAGCGGTGAAATGCGTAGATATCAGGAGGAACACCGGTGGCGAAGGCGGCTCTCTGGTCTGTTTCTGACGCTGAGGTGCGAAAGCCAGGGTAGCGAAC
ASV_1016	29	0.000706197	1.4624	FSW	FSW	NA	NA	d__Bacteria;p__Verrucomicrobiota;c__Chlamydiae;o__Chlamydiales;Unassigned;Unassigned;Unassigned	TACGGAGGGTGCAAGCATTAATCGGATTTATTGGGCGTAAAGAGCGCGTAGGTGGTAGGGCAAGTCAAGTGTGAAATTTCGGTGCTTAACACCGAAGCTGCACCTGAAACTGCCCTTCTTGAGGATGGACGGAGAAAGCGGAATTCCACATGTAGCGGTGAAATGCGTAGATATGTGGAAGAACACCCGTGGCGAAAGCGGCTTTCTAGTTTATACCTGACGCTGAGGCGCGAAAGCGAGGGGAGCAAAC
ASV_1017	421	0.0076717	2.62428	Tank1_SW	Tank1_SW	NA	1	d__Bacteria;p__Proteobacteria;c__Alphaproteobacteria;o__Rhodobacterales;f__Rhodobacteraceae;g__Celeribacter;Unassigned	TACGGAGGGGGTTAGCGTTGTTCGGAATTACTGGGCGTAAAGCGCGCGTAGGCGGATTAGTCAGTCAGAGGTGAAATCCCAGGGCTCAACCCTGGAACTGCCTTTGATACTGCTAGTCTTGAGTTCGAGAGAGGTAAGTGGAATTCCGAGTGTAGAGGTGAAATTCGTAGATATTCGGAGGAACACCAGTGGCGAAGGCGGCTTACTGGCTCGATACTGACGCTGAGGTGCGAAAGTGTGGGGAGCAAAC
ASV_1017	54	0.00492117	1.73239	Tank2_SW	Tank2_SW	NA	2	d__Bacteria;p__Proteobacteria;c__Alphaproteobacteria;o__Rhodobacterales;f__Rhodobacteraceae;g__Celeribacter;Unassigned	TACGGAGGGGGTTAGCGTTGTTCGGAATTACTGGGCGTAAAGCGCGCGTAGGCGGATTAGTCAGTCAGAGGTGAAATCCCAGGGCTCAACCCTGGAACTGCCTTTGATACTGCTAGTCTTGAGTTCGAGAGAGGTAAGTGGAATTCCGAGTGTAGAGGTGAAATTCGTAGATATTCGGAGGAACACCAGTGGCGAAGGCGGCTTACTGGCTCGATACTGACGCTGAGGTGCGAAAGTGTGGGGAGCAAAC
ASV_1017	493	0.00514394	2.69285	Tank1_SW	Tank1_SW	NA	1	d__Bacteria;p__Proteobacteria;c__Alphaproteobacteria;o__Rhodobacterales;f__Rhodobacteraceae;g__Celeribacter;Unassigned	TACGGAGGGGGTTAGCGTTGTTCGGAATTACTGGGCGTAAAGCGCGCGTAGGCGGATTAGTCAGTCAGAGGTGAAATCCCAGGGCTCAACCCTGGAACTGCCTTTGATACTGCTAGTCTTGAGTTCGAGAGAGGTAAGTGGAATTCCGAGTGTAGAGGTGAAATTCGTAGATATTCGGAGGAACACCAGTGGCGAAGGCGGCTTACTGGCTCGATACTGACGCTGAGGTGCGAAAGTGTGGGGAGCAAAC
ASV_1017	187	0.00198981	2.27184	Tank2_SW	Tank2_SW	NA	2	d__Bacteria;p__Proteobacteria;c__Alphaproteobacteria;o__Rhodobacterales;f__Rhodobacteraceae;g__Celeribacter;Unassigned	TACGGAGGGGGTTAGCGTTGTTCGGAATTACTGGGCGTAAAGCGCGCGTAGGCGGATTAGTCAGTCAGAGGTGAAATCCCAGGGCTCAACCCTGGAACTGCCTTTGATACTGCTAGTCTTGAGTTCGAGAGAGGTAAGTGGAATTCCGAGTGTAGAGGTGAAATTCGTAGATATTCGGAGGAACACCAGTGGCGAAGGCGGCTTACTGGCTCGATACTGACGCTGAGGTGCGAAAGTGTGGGGAGCAAAC
ASV_1018	3	NA	0.477121	Oocytes	Oocytes_T2	NA	2	d__Bacteria;p__Verrucomicrobiota;c__Verrucomicrobiae;o__Verrucomicrobiales;f__Rubritaleaceae;g__Roseibacillus;Unassigned	TACGAAGGTCCCAAGCGTTGTTCGGAATCACTGGGCGTAAAGAGTATGTAGGCGGTTTGGAAAGTCAGGTGTGAAATCCCGGGGCTCAACCCCGGAACTGCACCCGATACTCCCAGACTAGAGTAATGGAGGGGTGACTGGAATTCTCGGTGTAGCAGTGAAATGCGTAGATATCGAGAGGAACACTCGTGGCGAAGGCGAGTCACTGGACATTTACTGACGCTGAGATACGAAGGCCAGGGTAGCGAAA
ASV_1019	17	NA	1.23045	FSW	FSW	NA	NA	d__Bacteria;p__Patescibacteria;c__ABY1;o__Candidatus_Magasanikbacteria;f__Candidatus_Magasanikbacteria;g__Candidatus_Magasanikbacteria;Unassigned	TACGGAGCCCTCGAACGTTGTCCGGATTTATTGGGCGTAAAGCGTCCGCAGGTTGTTTGGTAAGTCGACGGTCAAATTTTGAAGCTTAACTTCAAAACTGCCGTTGATACTGTCAAACTAGAGGACGGGAGAGGCAAGCGGAACTGTTGGTGTAGTCGTAATAAGCGCTGATATCAACAGGAACACCAAAGGCGAAGGCAGCTTGCTAGAACGTTTCTGACACTCATGGACGAAAGCGTGGGTAGCGAAT
ASV_102	11	8.78517e-05	1.04139	Oocytes	Oocytes_T2	NA	2	d__Bacteria;p__Proteobacteria;c__Gammaproteobacteria;o__Alteromonadales;f__Pseudoalteromonadaceae;g__Pseudoalteromonas;Unassigned	TACGAGGGGTGCAAGCGTTAATCGGAATTACTGGGCGTAAAGCGTACGCAGGCGGTTTGTTAAGCGAGATGTGAAAGCCCCGGGCTCAACCTGGGAACTGCATTTCGAACTGGCAGACTAGAGTATGATAGAGGGTGGTAGAATTTCAGGTGTAGCGGTGAAATGCGTAGAGATCTGAAGGAATACCGATGGCGAAGGCAGCCACCTGGGTCAATACTGACGCTCATGTACGAAAGCGTGGGGAGCAAAC
ASV_102	16	0.00145812	1.20412	Tank2_SW	Tank2_SW	NA	2	d__Bacteria;p__Proteobacteria;c__Gammaproteobacteria;o__Alteromonadales;f__Pseudoalteromonadaceae;g__Pseudoalteromonas;Unassigned	TACGAGGGGTGCAAGCGTTAATCGGAATTACTGGGCGTAAAGCGTACGCAGGCGGTTTGTTAAGCGAGATGTGAAAGCCCCGGGCTCAACCTGGGAACTGCATTTCGAACTGGCAGACTAGAGTATGATAGAGGGTGGTAGAATTTCAGGTGTAGCGGTGAAATGCGTAGAGATCTGAAGGAATACCGATGGCGAAGGCAGCCACCTGGGTCAATACTGACGCTCATGTACGAAAGCGTGGGGAGCAAAC
ASV_102	4	0.000301887	0.60206	Embryos	Embryos_T2	NA	1	d__Bacteria;p__Proteobacteria;c__Gammaproteobacteria;o__Alteromonadales;f__Pseudoalteromonadaceae;g__Pseudoalteromonas;Unassigned	TACGAGGGGTGCAAGCGTTAATCGGAATTACTGGGCGTAAAGCGTACGCAGGCGGTTTGTTAAGCGAGATGTGAAAGCCCCGGGCTCAACCTGGGAACTGCATTTCGAACTGGCAGACTAGAGTATGATAGAGGGTGGTAGAATTTCAGGTGTAGCGGTGAAATGCGTAGAGATCTGAAGGAATACCGATGGCGAAGGCAGCCACCTGGGTCAATACTGACGCTCATGTACGAAAGCGTGGGGAGCAAAC
ASV_102	13	0.000236893	1.11394	Tank1_SW	Tank1_SW	NA	1	d__Bacteria;p__Proteobacteria;c__Gammaproteobacteria;o__Alteromonadales;f__Pseudoalteromonadaceae;g__Pseudoalteromonas;Unassigned	TACGAGGGGTGCAAGCGTTAATCGGAATTACTGGGCGTAAAGCGTACGCAGGCGGTTTGTTAAGCGAGATGTGAAAGCCCCGGGCTCAACCTGGGAACTGCATTTCGAACTGGCAGACTAGAGTATGATAGAGGGTGGTAGAATTTCAGGTGTAGCGGTGAAATGCGTAGAGATCTGAAGGAATACCGATGGCGAAGGCAGCCACCTGGGTCAATACTGACGCTCATGTACGAAAGCGTGGGGAGCAAAC
ASV_102	9	9.39055e-05	0.954243	Tank1_SW	Tank1_SW	NA	1	d__Bacteria;p__Proteobacteria;c__Gammaproteobacteria;o__Alteromonadales;f__Pseudoalteromonadaceae;g__Pseudoalteromonas;Unassigned	TACGAGGGGTGCAAGCGTTAATCGGAATTACTGGGCGTAAAGCGTACGCAGGCGGTTTGTTAAGCGAGATGTGAAAGCCCCGGGCTCAACCTGGGAACTGCATTTCGAACTGGCAGACTAGAGTATGATAGAGGGTGGTAGAATTTCAGGTGTAGCGGTGAAATGCGTAGAGATCTGAAGGAATACCGATGGCGAAGGCAGCCACCTGGGTCAATACTGACGCTCATGTACGAAAGCGTGGGGAGCAAAC
ASV_102	19	0.00023618	1.27875	RSW	RSW	NA	NA	d__Bacteria;p__Proteobacteria;c__Gammaproteobacteria;o__Alteromonadales;f__Pseudoalteromonadaceae;g__Pseudoalteromonas;Unassigned	TACGAGGGGTGCAAGCGTTAATCGGAATTACTGGGCGTAAAGCGTACGCAGGCGGTTTGTTAAGCGAGATGTGAAAGCCCCGGGCTCAACCTGGGAACTGCATTTCGAACTGGCAGACTAGAGTATGATAGAGGGTGGTAGAATTTCAGGTGTAGCGGTGAAATGCGTAGAGATCTGAAGGAATACCGATGGCGAAGGCAGCCACCTGGGTCAATACTGACGCTCATGTACGAAAGCGTGGGGAGCAAAC
ASV_102	97	0.00103215	1.98677	Tank2_SW	Tank2_SW	NA	2	d__Bacteria;p__Proteobacteria;c__Gammaproteobacteria;o__Alteromonadales;f__Pseudoalteromonadaceae;g__Pseudoalteromonas;Unassigned	TACGAGGGGTGCAAGCGTTAATCGGAATTACTGGGCGTAAAGCGTACGCAGGCGGTTTGTTAAGCGAGATGTGAAAGCCCCGGGCTCAACCTGGGAACTGCATTTCGAACTGGCAGACTAGAGTATGATAGAGGGTGGTAGAATTTCAGGTGTAGCGGTGAAATGCGTAGAGATCTGAAGGAATACCGATGGCGAAGGCAGCCACCTGGGTCAATACTGACGCTCATGTACGAAAGCGTGGGGAGCAAAC
ASV_102	4	0.000310342	0.60206	Oocytes	Oocytes_T2	NA	2	d__Bacteria;p__Proteobacteria;c__Gammaproteobacteria;o__Alteromonadales;f__Pseudoalteromonadaceae;g__Pseudoalteromonas;Unassigned	TACGAGGGGTGCAAGCGTTAATCGGAATTACTGGGCGTAAAGCGTACGCAGGCGGTTTGTTAAGCGAGATGTGAAAGCCCCGGGCTCAACCTGGGAACTGCATTTCGAACTGGCAGACTAGAGTATGATAGAGGGTGGTAGAATTTCAGGTGTAGCGGTGAAATGCGTAGAGATCTGAAGGAATACCGATGGCGAAGGCAGCCACCTGGGTCAATACTGACGCTCATGTACGAAAGCGTGGGGAGCAAAC
ASV_102	21	0.000303512	1.32222	Oocytes	Oocytes_T2	NA	2	d__Bacteria;p__Proteobacteria;c__Gammaproteobacteria;o__Alteromonadales;f__Pseudoalteromonadaceae;g__Pseudoalteromonas;Unassigned	TACGAGGGGTGCAAGCGTTAATCGGAATTACTGGGCGTAAAGCGTACGCAGGCGGTTTGTTAAGCGAGATGTGAAAGCCCCGGGCTCAACCTGGGAACTGCATTTCGAACTGGCAGACTAGAGTATGATAGAGGGTGGTAGAATTTCAGGTGTAGCGGTGAAATGCGTAGAGATCTGAAGGAATACCGATGGCGAAGGCAGCCACCTGGGTCAATACTGACGCTCATGTACGAAAGCGTGGGGAGCAAAC
ASV_1020	5	NA	0.69897	RSW	RSW	NA	NA	d__Bacteria;p__Bacteroidota;c__Bacteroidia;o__Flavobacteriales;Unassigned;Unassigned;Unassigned	TACGGAGGGTCCAAGCGTTATCCGGATTTATTGGGTTTAAAGGGTTCGCAGGCGGGAAATTAAGTCAGTGGTGAAAGCCTACAGCTCAACTGTAGAACTGCCATTGAAACTGATTTTCTTGAATATGATTGAAGTTGGCGGAATGTGTCATGTAGCGGTGAAATGCATAGATATGACACAGAACACCGATAGCGAAGGCAGCTAACTAAGTCATTATTGACGCTCATGAACGAAAGCGTGGGGAGCGAAC
ASV_1021	51	0.00189085	1.70757	Adults_female	Ib130_T2	Female	2	d__Bacteria;p__Proteobacteria;c__Alphaproteobacteria;o__Rhodobacterales;f__Rhodobacteraceae;Unassigned;Unassigned	TACGGAGGGGGTTAGCGTTGTTCGGAATTACTGGGCGTAAAGCGCACGTAGGCGGATCGGAAAGTTGGGGGTGAAATCCCGGGGCTCAACCCCGGAACTGCCTCCAAAACTATCGGTCTAGAGTTCGAGAGAGGTGAGTGGAATTCCAAGTGTAGAGGTGAAATTCGTAGATATTTGGAGGAACACCAGTGGCGAAGGCGGCTCACTGGCTCGATACTGACGCTGAGGTGCGAAAGTGTGGGGAGCAAAC
ASV_1021	64	0.00116624	1.80618	Tank1_SW	Tank1_SW	NA	1	d__Bacteria;p__Proteobacteria;c__Alphaproteobacteria;o__Rhodobacterales;f__Rhodobacteraceae;Unassigned;Unassigned	TACGGAGGGGGTTAGCGTTGTTCGGAATTACTGGGCGTAAAGCGCACGTAGGCGGATCGGAAAGTTGGGGGTGAAATCCCGGGGCTCAACCCCGGAACTGCCTCCAAAACTATCGGTCTAGAGTTCGAGAGAGGTGAGTGGAATTCCAAGTGTAGAGGTGAAATTCGTAGATATTTGGAGGAACACCAGTGGCGAAGGCGGCTCACTGGCTCGATACTGACGCTGAGGTGCGAAAGTGTGGGGAGCAAAC
ASV_1021	19	0.00143396	1.27875	Embryos	Embryos_T2	NA	1	d__Bacteria;p__Proteobacteria;c__Alphaproteobacteria;o__Rhodobacterales;f__Rhodobacteraceae;Unassigned;Unassigned	TACGGAGGGGGTTAGCGTTGTTCGGAATTACTGGGCGTAAAGCGCACGTAGGCGGATCGGAAAGTTGGGGGTGAAATCCCGGGGCTCAACCCCGGAACTGCCTCCAAAACTATCGGTCTAGAGTTCGAGAGAGGTGAGTGGAATTCCAAGTGTAGAGGTGAAATTCGTAGATATTTGGAGGAACACCAGTGGCGAAGGCGGCTCACTGGCTCGATACTGACGCTGAGGTGCGAAAGTGTGGGGAGCAAAC
ASV_1021	46	0.00139822	1.66276	Embryos	Embryos_T2	NA	1	d__Bacteria;p__Proteobacteria;c__Alphaproteobacteria;o__Rhodobacterales;f__Rhodobacteraceae;Unassigned;Unassigned	TACGGAGGGGGTTAGCGTTGTTCGGAATTACTGGGCGTAAAGCGCACGTAGGCGGATCGGAAAGTTGGGGGTGAAATCCCGGGGCTCAACCCCGGAACTGCCTCCAAAACTATCGGTCTAGAGTTCGAGAGAGGTGAGTGGAATTCCAAGTGTAGAGGTGAAATTCGTAGATATTTGGAGGAACACCAGTGGCGAAGGCGGCTCACTGGCTCGATACTGACGCTGAGGTGCGAAAGTGTGGGGAGCAAAC
ASV_1021	103	0.0010747	2.01284	Tank1_SW	Tank1_SW	NA	1	d__Bacteria;p__Proteobacteria;c__Alphaproteobacteria;o__Rhodobacterales;f__Rhodobacteraceae;Unassigned;Unassigned	TACGGAGGGGGTTAGCGTTGTTCGGAATTACTGGGCGTAAAGCGCACGTAGGCGGATCGGAAAGTTGGGGGTGAAATCCCGGGGCTCAACCCCGGAACTGCCTCCAAAACTATCGGTCTAGAGTTCGAGAGAGGTGAGTGGAATTCCAAGTGTAGAGGTGAAATTCGTAGATATTTGGAGGAACACCAGTGGCGAAGGCGGCTCACTGGCTCGATACTGACGCTGAGGTGCGAAAGTGTGGGGAGCAAAC
ASV_1021	30	0.000754356	1.47712	Adults_male	Ib128_T1	Male	2	d__Bacteria;p__Proteobacteria;c__Alphaproteobacteria;o__Rhodobacterales;f__Rhodobacteraceae;Unassigned;Unassigned	TACGGAGGGGGTTAGCGTTGTTCGGAATTACTGGGCGTAAAGCGCACGTAGGCGGATCGGAAAGTTGGGGGTGAAATCCCGGGGCTCAACCCCGGAACTGCCTCCAAAACTATCGGTCTAGAGTTCGAGAGAGGTGAGTGGAATTCCAAGTGTAGAGGTGAAATTCGTAGATATTTGGAGGAACACCAGTGGCGAAGGCGGCTCACTGGCTCGATACTGACGCTGAGGTGCGAAAGTGTGGGGAGCAAAC
ASV_1021	31	0.000942994	1.49136	Embryos	Embryos_T2	NA	1	d__Bacteria;p__Proteobacteria;c__Alphaproteobacteria;o__Rhodobacterales;f__Rhodobacteraceae;Unassigned;Unassigned	TACGGAGGGGGTTAGCGTTGTTCGGAATTACTGGGCGTAAAGCGCACGTAGGCGGATCGGAAAGTTGGGGGTGAAATCCCGGGGCTCAACCCCGGAACTGCCTCCAAAACTATCGGTCTAGAGTTCGAGAGAGGTGAGTGGAATTCCAAGTGTAGAGGTGAAATTCGTAGATATTTGGAGGAACACCAGTGGCGAAGGCGGCTCACTGGCTCGATACTGACGCTGAGGTGCGAAAGTGTGGGGAGCAAAC
ASV_1022	3	NA	0.477121	Embryos	Embryos_T1	NA	1	d__Bacteria;p__Bacteroidota;c__Bacteroidia;o__Chitinophagales;f__Saprospiraceae;Unassigned;Unassigned	TACGGAGGGTGCAAGCGTTATCCGGAATCACTGGGTTTAAAGGGTGCGTAGGCGGCCCTGTAAGTCAGAGGTGAAAGCCCACAGCTCAACTGTGGAACTGCCTTTGATACTGCGAGGCTTGAATTAGGTTGAGGTTAGCGGAATGTGGCATGTAGCGGTGAAATGCATAGATATGCCATAGAACACCAATTGCGAAGGCAGCTGGCTAGACCTTAATTGACGCTGAGGCACGAAAGCGTGGGGAGCGAAC
ASV_1022	4	NA	0.60206	Oocytes	Oocytes_T2	NA	2	d__Bacteria;p__Bacteroidota;c__Bacteroidia;o__Chitinophagales;f__Saprospiraceae;Unassigned;Unassigned	TACGGAGGGTGCAAGCGTTATCCGGAATCACTGGGTTTAAAGGGTGCGTAGGCGGCCCTGTAAGTCAGAGGTGAAAGCCCACAGCTCAACTGTGGAACTGCCTTTGATACTGCGAGGCTTGAATTAGGTTGAGGTTAGCGGAATGTGGCATGTAGCGGTGAAATGCATAGATATGCCATAGAACACCAATTGCGAAGGCAGCTGGCTAGACCTTAATTGACGCTGAGGCACGAAAGCGTGGGGAGCGAAC
ASV_1023	5	NA	0.69897	Oocytes	Oocytes_T2	NA	2	d__Bacteria;p__Desulfobacterota;c__uncultured;o__uncultured;f__uncultured;g__uncultured;Unassigned	TACGGAGGGTGCAAGCGTTGTTCGGAATCACTGGGCGTAAAGGGCGCGTAGGCGGTCTGTTAAGTCTGATGTGAAATCCCTCCGCTCAACGGAGGAACTGCGTCGGATACTGGCAGACTTGAGTACCGGAGAGGAAGGTGGAATTCCCGGTGTAGCGGTGAAATGCGTAGATATCGGGAGGAACACCCGTGGCGAAGGCGGCCTTCTGGACGGATACTGACGCTGAGGCGCGAAAGCGTGGGGAGCAAAC
ASV_1023	3	NA	0.477121	Embryos	Embryos_T2	NA	1	d__Bacteria;p__Desulfobacterota;c__uncultured;o__uncultured;f__uncultured;g__uncultured;Unassigned	TACGGAGGGTGCAAGCGTTGTTCGGAATCACTGGGCGTAAAGGGCGCGTAGGCGGTCTGTTAAGTCTGATGTGAAATCCCTCCGCTCAACGGAGGAACTGCGTCGGATACTGGCAGACTTGAGTACCGGAGAGGAAGGTGGAATTCCCGGTGTAGCGGTGAAATGCGTAGATATCGGGAGGAACACCCGTGGCGAAGGCGGCCTTCTGGACGGATACTGACGCTGAGGCGCGAAAGCGTGGGGAGCAAAC
ASV_1024	114	0.00141708	2.0569	RSW	RSW	NA	NA	d__Bacteria;p__Proteobacteria;c__Alphaproteobacteria;o__SAR11_clade;f__Clade_III;g__Clade_III;s__uncultured_bacterium	TACGAAGGGACCTAGCGTAATTCGGAATTACTGGGCGTAAAGCGCGCGTAGGCGGTTAAGTAAGTTAATTGTGAAAGCCCAAAGCTCAACTTTGGAATTGCAATTAAAACTACTTAGCTAGAGTTTATCAGAGGAAAGCGGAATACATAGTGTAGAGGTGAAATTCGTAGATATTATGTAGAACACCAGTTGCGAAGGCGGCTTTCTGGGGTAATACTGACGCTGAGGTGCGAAAGTATGGGTAGCGAAG
ASV_1025	2	NA	0.30103	Tank1_SW	Tank1_SW	NA	1	d__Bacteria;p__Myxococcota;c__Polyangia;o__Blfdi19;f__Blfdi19;g__Blfdi19;Unassigned	TACAGAGGGTGCAAGCGTTGTTCGGAATTACTGGGCGTAAAGCGCGTGTAGGCGGTTTGGTAAGTCAGATGTGAAATCCCCGGGCTCAACCTGGGAACTGCATTTGATACTGCTAGACTAGAGTACCGGAGGGGATGATGGAATTCCCGGTGTAGAGGTGAAATTCGTAGATATCGGGAGGAACACCGGTGGCGAAGGCGGTCATCTGGAAGGTAACTGACGCTGAGACGCGAAAGCGTGGGGAGCAAAC
ASV_1026	73	0.00090743	1.86332	RSW	RSW	NA	NA	d__Bacteria;p__Proteobacteria;c__Gammaproteobacteria;o__Cellvibrionales;f__Halieaceae;g__Luminiphilus;s__uncultured_marine_bacterium	TACGGAGGGTGCAAGCGTTAATCGGAATTACTGGGCGTAAAGCGCGCGTAGGCGGCTTTTTAAGTCGGATGTGAAAGCCCCGGGCTCAACCTGGGAACTGCATCCGATACTGGAAGGCTAGAGTGCGAGAGAGGGAGGTAGAATTCCATGTGTAGCGGTGAAATGCGTAGATATATGGAGGAATACCAGTGGCGAAGGCGGCCTCCTGGCTCGACACTGACGCTGAGGTGCGAAAGCGTGGGGAGCAAAC
ASV_1027	3	NA	0.477121	Tank1_SW	Tank1_SW	NA	1	d__Bacteria;p__Proteobacteria;c__Gammaproteobacteria;o__Alteromonadales;f__Colwelliaceae;g__Thalassotalea;s__uncultured_bacterium	TACGGAGGGTGCGAGCGTTAATCGGAATTACTGGGCGTAAAGCGTACGTAGGCGGTTGTTTAAGTCAGATGTGAAAGCCCGGGGCTTAACCCCGGAACTGCATTTGAAACTGGGCAACTAGAGTCCTTGAGAGGGTGGTAGAATTTCCAGTGTAGCGGTGAAATGCGTAGAGATTGGAAGGAATACCAGTGGCGAAGGCGGCCACCTGGCAAGAGACTGACGCTGAGGTACGAAAGCGTGGGGAGCAAAC
ASV_1028	6	NA	0.778151	RSW	RSW	NA	NA	d__Bacteria;p__Proteobacteria;c__Gammaproteobacteria;o__Cellvibrionales;Unassigned;Unassigned;Unassigned	TACGGAGGGTCCGAGCGTTAATCGGAATTACTGGGCGTAAAGAGCACGTAGGTGGCAACTTAAGTCGGATGTGAAATCCCTGGGCTTAACCTAGGAACTGCATACGATACTGGGTAGCTAGAGTACTGTAGAGGATAGTGGAATTTCTAGTGTAGCGGTGAAATGCGTAGATATTAGAAGGAACATCAGTGGCGAAGGCGACTGTCTGGACAGATACTGACACTGAGGTGCGAAAGCGTGGGTAGCAAAC
ASV_1029	2	NA	0.30103	FSW	FSW	NA	NA	d__Bacteria;p__Planctomycetota;c__BD7-11;o__BD7-11;f__BD7-11;g__BD7-11;s__uncultured_bacterium	GACGAAGGTGGCAACCGTTGTTCGGAATCACTGGGCATAAAGAGCACGTAGGCGGGAATGTAAGTCGGGTGTGAAATCCCTCGGCCCAACCGAGGAACTGCGCCCGATACTGCATACCTTGAGGGCAGGAGGGGAGCGTGGAATTCCTGGTGGAGCGGTGAAATGCGTTGATATCAGGAGGAACACCGGCGGCGAAGGCGACGCTCTGGCCTGCTTCTGACGCTGAGGTGCGAAAGCCAGGGGAGCAAAC
ASV_103	3	NA	0.477121	Tank1_SW	Tank1_SW	NA	1	d__Bacteria;p__Desulfobacterota;c__Desulfobacteria;o__Desulfatiglandales;f__Desulfatiglandaceae;g__Desulfatiglans;Unassigned	TACGGAGGGTGCAAGCGTTGTTCGGAATTATTGGGCGTAAAGCGCGTGTAGGCGGTTTGGTAAGTCGGATGTGACATCCCTGGGCTCAACCCAGGAACTGCGTTCGATACTGCTAAGCTAGAGTCCGAGAGAGGAGAGTGGAATTCCCAGTGTAGAGGTGAAATTCTTAAATATTGGGAGGAACACCGGTGGCGAAGGCGACTCTCTGGATCGGTACTGACGCTGAGACGCGAAAGCGTGGGGAGCAAAC
ASV_1032	2	NA	0.30103	RSW	RSW	NA	NA	d__Bacteria;p__Desulfobacterota;c__Desulfuromonadia;o__Bradymonadales;f__Bradymonadales;g__Bradymonadales;Unassigned	GACGGAGGGTGCAAGCGTTGTTCGGAATCATTGGGCGTAAAGAGAGCGTAGGCGGCTTGGTAAGTCGGGTGTGAAAGCCCGGGGCTCAACCCCGGAAATGCGCCCGATACTGCTGAGCTTGAATACGGGAGAGGGTTGCGGAATTGTCGGTGTAGAGGTGAAATTCGTAGATATCGGCAAGAACATCAGTGGCGAAGGCGGCAACCTGGACCGATATTGACGCTGAGGCTCGAAAGCGTGGGGAGCAAAC
ASV_1033	19	NA	1.27875	RSW	RSW	NA	NA	d__Bacteria;p__Bacteroidota;c__Bacteroidia;o__Flavobacteriales;f__Crocinitomicaceae;g__Fluviicola;s__uncultured_bacterium	TACGGAGGGTGCAAGCGTTATCCGGAATCATTGGGTTTAAAGGGTCCGCAGGCGGATTTATAAGTCAGTGGTGAAATCCCGTAGCTTAACTACGGAACTGCCATTGATACTGTAAGTCTTGAATTCGGTCGAAGTGGGCGGAATATGTCATGTAGCGGTGAAATGCTTAGATATGACATAGAACACCGATAGCGAAGGCAGCTCACTAGGCCTGAATTGACGCTCAGGGACGAAAGCGTGGGGAGCGAAC
ASV_1034	7	NA	0.845098	RSW	RSW	NA	NA	d__Bacteria;p__Proteobacteria;c__Gammaproteobacteria;o__Ga0077536;f__Ga0077536;g__Ga0077536;Unassigned	TACGGAGGGTGCGAGCGTTAATCGGAATTACTGGGCGTAAAGCGCGCGTAGGCGGCTTGGTCAGTCGGATGTGAAAGCCCCGGGCTTAACCTGGGAATTGCATTCGATACTGCCTTGCTAGAGTTCGAGTAGAGGGAAGCGGAATTCCGGGTGTAGCGGTGAAATGCGTAGATATCCGGAGGAACACCAGTGGCGAAGGCGACTTCCTGGACCGATACTGACGCTGAGGTGCGAAAGCGTGGGGAGCAAA
ASV_1035	3	NA	0.477121	RSW	RSW	NA	NA	d__Bacteria;p__Deinococcota;c__Deinococci;o__Deinococcales;f__Trueperaceae;g__Truepera;s__uncultured_bacterium	TACGGAGGGTGCAAGCGTTATCCGGAATCACTGGGCGTAAAGGGCGTGTAGGCGGTTTATTAAGTCCGATGTTAAAGACCAGAGCTCAACTCCGGCACGGCGTTGGATACTGATAAACTAGACCACTGGAGAGGCAAGTAGAATTACCAGTGTAGCGGTGGAATGCGTAGATACTGGTAGGAATACCCATGGCGAAGGCAGCTTGCTAGACAGAGGGTGACGCTAAGGCGCGAAAGTGTGGGGAGCGAAC
ASV_1036	2	NA	0.30103	Tank1_SW	Tank1_SW	NA	1	d__Bacteria;p__Bacteroidota;c__Rhodothermia;o__Rhodothermales;f__Rhodothermaceae;g__uncultured;s__uncultured_bacterium	TACGGAGGGTGCAAGCGTTGTCCGGAATCACTGGGTGTAAAGGGTGTGTAGGCGGGGCAGTAAGTCAGAGGTGAAAGCCCGCGGCTCAACCGTGGAATTGCCTTTGATACTGCTGTTCTTGAGTCCTGGAGAGGTCGCCGGAATTCGTGGTGTAGCGGTGAAATGCGTAGATATCACGAGGAACACCGGAGGTGTAGACGGGTGACTGGACAGGTACTGACGCTGAGGCACGAAAGCGTGGGGAGCAAAC
ASV_1036	7	NA	0.845098	Tank1_SW	Tank1_SW	NA	1	d__Bacteria;p__Bacteroidota;c__Rhodothermia;o__Rhodothermales;f__Rhodothermaceae;g__uncultured;s__uncultured_bacterium	TACGGAGGGTGCAAGCGTTGTCCGGAATCACTGGGTGTAAAGGGTGTGTAGGCGGGGCAGTAAGTCAGAGGTGAAAGCCCGCGGCTCAACCGTGGAATTGCCTTTGATACTGCTGTTCTTGAGTCCTGGAGAGGTCGCCGGAATTCGTGGTGTAGCGGTGAAATGCGTAGATATCACGAGGAACACCGGAGGTGTAGACGGGTGACTGGACAGGTACTGACGCTGAGGCACGAAAGCGTGGGGAGCAAAC
ASV_1038	5	NA	0.69897	RSW	RSW	NA	NA	d__Bacteria;p__Desulfobacterota;c__Desulfuromonadia;o__PB19;f__PB19;g__PB19;Unassigned	TACGGAGAGTGCAAGCGTTGTTCGGAATCATTGGGCGTAAAGGGCGTCTAGGTGGCACGTCAAGTCAGGTGTGAAATCCCTCGGCTCAACCGAGGAACTGCACTTGAAACTGGCGCGCTCGAGTACTGCAGGGGTTAGCGGAATTCCCGGTGTAGGGGTGAAATCCGTAGAGATCGGGAGGAACACCAGTGGCGAAGGCGGCTAACTGGGCAGATACTGACACTGAAGCGCGAAAGCGTGGGGAGCAAAC
ASV_1039	2	NA	0.30103	Tank1_SW	Tank1_SW	NA	1	d__Bacteria;p__Proteobacteria;c__Alphaproteobacteria;o__Rickettsiales;f__Anaplasmataceae;Unassigned;Unassigned	GACGGAGGGGGCTAGTGTTATTCGGAATAACTGGGCGTAAAGGGCACGTAGGCGGTGAATTAAGTTGAAAGTGAAATCCCAAAGCTTAACTTTGGAACTGTTTTCAAAACTGATTCACTAGAGTTCGATAGGGGATAGTGGAATTTCTAGTGTAGAAATAGAATTCATAAATATTAGAAGGAACACCAGTGGCGAAGGCGACTATCTGGATCGATACTGACGCTGAGGTGCGAAAGCATGGGGAGCAAAC
ASV_104	3	NA	0.477121	Tank2_SW	Tank2_SW	NA	2	d__Bacteria;p__Proteobacteria;c__Alphaproteobacteria;o__Micavibrionales;f__Micavibrionaceae;g__uncultured;s__uncultured_bacterium	TACGAATGGAGCAAGCGTTGTTCGGAATCACTGGGCTTAAAGCGTATGTAGGCGGACTTACAAGTCAGGAGTGAAATCCCAGAGCTCAACTCTGGAACTGCTCTTGAAACTGTAAGTCTAGAATTCTGGAGAGGTTGGGAGAATTCCGAGTGTAGAGGTGAAATTCGCAGATATTCGGAGGAATACCAGTGGCGTAGGCGCCCAACTGGACAGATATTGACGCTCAGATACGAAAGCGTGGGGAGCAAAC
ASV_1040	4	NA	0.60206	RSW	RSW	NA	NA	d__Bacteria;p__Verrucomicrobiota;c__Chlamydiae;o__Chlamydiales;Unassigned;Unassigned;Unassigned	TACGGAGGGTGCAAGCATTAATCGGATTTACTGGGCGTAAAGAGCGCGTAGGCGGGATTGAAAGTCAGACGTGAAAGCCCAGGGCTCAACCCTGGAATTGCATCTGAAACTTCTTTCCTTGAGGATAGACGGAGAAGACAGAATTCCACGTGTAGCGGTGAAATGCGTAGATATGTGGAAGAATACCGGTGGCGAAGGCGGTCTTCTAGTTTATTCCTGACGCTGAGGCGCGAAAGCAAGGGGAGCGAAC
ASV_1041	25	0.000608791	1.39794	FSW	FSW	NA	NA	d__Bacteria;p__Myxococcota;c__Polyangia;o__Nannocystales;f__Nannocystaceae;Unassigned;Unassigned	TACGGAGGGTGTAAACGTTGCTCGGAATCATTGGGCGTAAAGCGCACGTAGGCGGTCTGGTAAGTTGGATGTGAAAGCCCGGGGCTCAACCCCGGAAGTGCACCCAAAACTGCCGGACTTGAATCTCGGAGGGGGTCGGAGAATTCCCGGTGTAGAGGTGAAATTCGTAGATATCGGGAGGAATACCAGTGGCGAAGGCGCCGACCTGGACGATGATTGACGCTGAGGTGCGAAAGCATGGGGAGCGAAC
ASV_1042	8	8.34716e-05	0.90309	Tank1_SW	Tank1_SW	NA	1	d__Bacteria;p__Proteobacteria;c__Alphaproteobacteria;o__Thalassobaculales;f__Nisaeaceae;g__OM75_clade;Unassigned	TACGGAGGGGGCAAGCGTTGTTCGGAATTACTGGGCGTAAAGGGCGTGTAGGCGGCCAGGTCAGTCAGGCGTGAAAGCCCGGGGCTCAACCCCGGAATAGCGCTTGATACTGCTTGGCTTGAGACCGGAAGAGGGTAGTGGAATTCCCAGTGTAGAGGTGAAATTCGTAGATATTGGGAAGAACACCAGTGGCGAAGGCGGCTACCTGGTCCGGATCTGACGCTGAGGCGCGAAAGCGTGGGGAGCAAAC
ASV_1042	6	0.00014611	0.778151	FSW	FSW	NA	NA	d__Bacteria;p__Proteobacteria;c__Alphaproteobacteria;o__Thalassobaculales;f__Nisaeaceae;g__OM75_clade;Unassigned	TACGGAGGGGGCAAGCGTTGTTCGGAATTACTGGGCGTAAAGGGCGTGTAGGCGGCCAGGTCAGTCAGGCGTGAAAGCCCGGGGCTCAACCCCGGAATAGCGCTTGATACTGCTTGGCTTGAGACCGGAAGAGGGTAGTGGAATTCCCAGTGTAGAGGTGAAATTCGTAGATATTGGGAAGAACACCAGTGGCGAAGGCGGCTACCTGGTCCGGATCTGACGCTGAGGCGCGAAAGCGTGGGGAGCAAAC
ASV_1042	43	0.000943976	1.63347	FSW	FSW	NA	NA	d__Bacteria;p__Proteobacteria;c__Alphaproteobacteria;o__Thalassobaculales;f__Nisaeaceae;g__OM75_clade;Unassigned	TACGGAGGGGGCAAGCGTTGTTCGGAATTACTGGGCGTAAAGGGCGTGTAGGCGGCCAGGTCAGTCAGGCGTGAAAGCCCGGGGCTCAACCCCGGAATAGCGCTTGATACTGCTTGGCTTGAGACCGGAAGAGGGTAGTGGAATTCCCAGTGTAGAGGTGAAATTCGTAGATATTGGGAAGAACACCAGTGGCGAAGGCGGCTACCTGGTCCGGATCTGACGCTGAGGCGCGAAAGCGTGGGGAGCAAAC
ASV_1042	10	0.000106407	1	Tank2_SW	Tank2_SW	NA	2	d__Bacteria;p__Proteobacteria;c__Alphaproteobacteria;o__Thalassobaculales;f__Nisaeaceae;g__OM75_clade;Unassigned	TACGGAGGGGGCAAGCGTTGTTCGGAATTACTGGGCGTAAAGGGCGTGTAGGCGGCCAGGTCAGTCAGGCGTGAAAGCCCGGGGCTCAACCCCGGAATAGCGCTTGATACTGCTTGGCTTGAGACCGGAAGAGGGTAGTGGAATTCCCAGTGTAGAGGTGAAATTCGTAGATATTGGGAAGAACACCAGTGGCGAAGGCGGCTACCTGGTCCGGATCTGACGCTGAGGCGCGAAAGCGTGGGGAGCAAAC
ASV_1042	9	0.000164003	0.954243	Tank1_SW	Tank1_SW	NA	1	d__Bacteria;p__Proteobacteria;c__Alphaproteobacteria;o__Thalassobaculales;f__Nisaeaceae;g__OM75_clade;Unassigned	TACGGAGGGGGCAAGCGTTGTTCGGAATTACTGGGCGTAAAGGGCGTGTAGGCGGCCAGGTCAGTCAGGCGTGAAAGCCCGGGGCTCAACCCCGGAATAGCGCTTGATACTGCTTGGCTTGAGACCGGAAGAGGGTAGTGGAATTCCCAGTGTAGAGGTGAAATTCGTAGATATTGGGAAGAACACCAGTGGCGAAGGCGGCTACCTGGTCCGGATCTGACGCTGAGGCGCGAAAGCGTGGGGAGCAAAC
ASV_1044	12	NA	1.07918	Oocytes	Oocytes_T2	NA	2	d__Bacteria;p__Bacteroidota;c__Bacteroidia;o__Flavobacteriales;f__Crocinitomicaceae;g__Fluviicola;Unassigned	TACGGAGGGTGCAAGCGTTATCCGGAATCATTGGGTTTAAAGGGTCCGCAGGCGGACGTATAAGTCAGTGGTGAAAGCCTATAGCTTAACTATAGAACTGCCATTGAAACTGTATGTCTTGAATTCGGTCGAAGTGGGCGGAATGTGTCATGTAGCGGTGAAATGCATAGATATGACACAGAACACCGATAGCGAAGGCAGCTCACTAGGCCTGAATTGACGCTCAGGGACGAAAGCGTGGGGAGCGAAC
ASV_1044	26	NA	1.41497	Tank1_SW	Tank1_SW	NA	1	d__Bacteria;p__Bacteroidota;c__Bacteroidia;o__Flavobacteriales;f__Crocinitomicaceae;g__Fluviicola;Unassigned	TACGGAGGGTGCAAGCGTTATCCGGAATCATTGGGTTTAAAGGGTCCGCAGGCGGACGTATAAGTCAGTGGTGAAAGCCTATAGCTTAACTATAGAACTGCCATTGAAACTGTATGTCTTGAATTCGGTCGAAGTGGGCGGAATGTGTCATGTAGCGGTGAAATGCATAGATATGACACAGAACACCGATAGCGAAGGCAGCTCACTAGGCCTGAATTGACGCTCAGGGACGAAAGCGTGGGGAGCGAAC
ASV_1044	6	NA	0.778151	Embryos	Embryos_T2	NA	1	d__Bacteria;p__Bacteroidota;c__Bacteroidia;o__Flavobacteriales;f__Crocinitomicaceae;g__Fluviicola;Unassigned	TACGGAGGGTGCAAGCGTTATCCGGAATCATTGGGTTTAAAGGGTCCGCAGGCGGACGTATAAGTCAGTGGTGAAAGCCTATAGCTTAACTATAGAACTGCCATTGAAACTGTATGTCTTGAATTCGGTCGAAGTGGGCGGAATGTGTCATGTAGCGGTGAAATGCATAGATATGACACAGAACACCGATAGCGAAGGCAGCTCACTAGGCCTGAATTGACGCTCAGGGACGAAAGCGTGGGGAGCGAAC
ASV_1044	19	NA	1.27875	Oocytes	Oocytes_T2	NA	2	d__Bacteria;p__Bacteroidota;c__Bacteroidia;o__Flavobacteriales;f__Crocinitomicaceae;g__Fluviicola;Unassigned	TACGGAGGGTGCAAGCGTTATCCGGAATCATTGGGTTTAAAGGGTCCGCAGGCGGACGTATAAGTCAGTGGTGAAAGCCTATAGCTTAACTATAGAACTGCCATTGAAACTGTATGTCTTGAATTCGGTCGAAGTGGGCGGAATGTGTCATGTAGCGGTGAAATGCATAGATATGACACAGAACACCGATAGCGAAGGCAGCTCACTAGGCCTGAATTGACGCTCAGGGACGAAAGCGTGGGGAGCGAAC
ASV_1044	32	NA	1.50515	Tank1_SW	Tank1_SW	NA	1	d__Bacteria;p__Bacteroidota;c__Bacteroidia;o__Flavobacteriales;f__Crocinitomicaceae;g__Fluviicola;Unassigned	TACGGAGGGTGCAAGCGTTATCCGGAATCATTGGGTTTAAAGGGTCCGCAGGCGGACGTATAAGTCAGTGGTGAAAGCCTATAGCTTAACTATAGAACTGCCATTGAAACTGTATGTCTTGAATTCGGTCGAAGTGGGCGGAATGTGTCATGTAGCGGTGAAATGCATAGATATGACACAGAACACCGATAGCGAAGGCAGCTCACTAGGCCTGAATTGACGCTCAGGGACGAAAGCGTGGGGAGCGAAC
ASV_1046	8	0.000243168	0.90309	Embryos	Embryos_T2	NA	1	d__Bacteria;p__Bacteroidota;c__Bacteroidia;o__Flavobacteriales;f__Crocinitomicaceae;g__Fluviicola;Unassigned	TACGGAGGGTGCAAGCGTTATCCGGAATCATTGGGTTTAAAGGGTCCGCAGGCGGAACTATAAGTCAGTGGTGAAATCCCGTAGCTTAACTACGGAACTGCCATTGATACTGTAGTTCTTGAATTCGGTCGAAGTGGGCGGAATATGTCATGTAGCGGTGAAATGCTTAGATATGACATAGAACACCGATAGCGAAGGCAGCTCACTAGGCCTGGATTGACGCTCAGGGACGAAAGCGTGGGGAGCGAAC
ASV_1046	60	0.000626037	1.77815	Tank1_SW	Tank1_SW	NA	1	d__Bacteria;p__Bacteroidota;c__Bacteroidia;o__Flavobacteriales;f__Crocinitomicaceae;g__Fluviicola;Unassigned	TACGGAGGGTGCAAGCGTTATCCGGAATCATTGGGTTTAAAGGGTCCGCAGGCGGAACTATAAGTCAGTGGTGAAATCCCGTAGCTTAACTACGGAACTGCCATTGATACTGTAGTTCTTGAATTCGGTCGAAGTGGGCGGAATATGTCATGTAGCGGTGAAATGCTTAGATATGACATAGAACACCGATAGCGAAGGCAGCTCACTAGGCCTGGATTGACGCTCAGGGACGAAAGCGTGGGGAGCGAAC
ASV_1046	26	0.000473787	1.41497	Tank1_SW	Tank1_SW	NA	1	d__Bacteria;p__Bacteroidota;c__Bacteroidia;o__Flavobacteriales;f__Crocinitomicaceae;g__Fluviicola;Unassigned	TACGGAGGGTGCAAGCGTTATCCGGAATCATTGGGTTTAAAGGGTCCGCAGGCGGAACTATAAGTCAGTGGTGAAATCCCGTAGCTTAACTACGGAACTGCCATTGATACTGTAGTTCTTGAATTCGGTCGAAGTGGGCGGAATATGTCATGTAGCGGTGAAATGCTTAGATATGACATAGAACACCGATAGCGAAGGCAGCTCACTAGGCCTGGATTGACGCTCAGGGACGAAAGCGTGGGGAGCGAAC
ASV_1046	23	0.000244736	1.36173	Tank2_SW	Tank2_SW	NA	2	d__Bacteria;p__Bacteroidota;c__Bacteroidia;o__Flavobacteriales;f__Crocinitomicaceae;g__Fluviicola;Unassigned	TACGGAGGGTGCAAGCGTTATCCGGAATCATTGGGTTTAAAGGGTCCGCAGGCGGAACTATAAGTCAGTGGTGAAATCCCGTAGCTTAACTACGGAACTGCCATTGATACTGTAGTTCTTGAATTCGGTCGAAGTGGGCGGAATATGTCATGTAGCGGTGAAATGCTTAGATATGACATAGAACACCGATAGCGAAGGCAGCTCACTAGGCCTGGATTGACGCTCAGGGACGAAAGCGTGGGGAGCGAAC
ASV_1047	5	NA	0.69897	RSW	RSW	NA	NA	d__Bacteria;p__Proteobacteria;c__Gammaproteobacteria;o__Gammaproteobacteria_Incertae_Sedis;f__Unknown_Family;g__Unknown_Family;s__uncultured_bacterium	TACAGAGGGTGCAAGCGTTAATCGGAATTACTGGGCGTAAAGGGTGCGTAGGTGGCTGCGTAAGTTAGGTGTGAAATCCCTGGGCTTAACCTGGGAACTGCGCTTAAAACTGCATAGCTAGAGTACTATAGAGGGTGGTGGAATTTCCGGTGTAGCGGTGAAATGCGTAGATATCGGAAGGAACACCAGTGGCGAAGGCGACCACCTGGATAGATACTGACACTGAGGCACGAAAGCGTGGGTAGCAAAC
ASV_1048	9	NA	0.954243	RSW	RSW	NA	NA	d__Bacteria;p__Planctomycetota;c__OM190;o__OM190;f__OM190;g__OM190;s__uncultured_bacterium	TACAGAGGGTGCAAACGTTGTTCGGAATTACTGGGCATAAAGGGCGCGTAGGCGGCTTGTTAAGTGTGGAGTGAAATCCCACGGCTCACCCGTGGAACTGCTTTGCATACTGGCAGGCTCGAGGACGGTAGGGGAGAGCGGAACTCTTGGAGGAGCGGTGAAATGCGTAGATATCAAGAGGAACACCAATGGCGAAGGCAGCTCTCTGGTCCGTTACTGACGCTGAGGCGCGAAAGCCAGGGTAGCGAAC
ASV_1049	3	NA	0.477121	RSW	RSW	NA	NA	d__Bacteria;p__Proteobacteria;c__Gammaproteobacteria;o__HOC36;f__HOC36;g__HOC36;Unassigned	TACGGAGGGTGCGAGCGTTAATCGGAATTACTGGGCGTAAAGCGCGCGTAGGCGGTGAGCTAAGTCAGATGTGAAAGCCCCGGGCTCAACCTGGGAATGGCATTTGATACTGGTTGACTGGAGTGTGATAGAGGGTGGCGGAATTCCCGGTGTAGCGGTGAAATGCATAGAGATCGGGAGGAACACCAATGGCGTAGGCAGCCACCTGGGTCAACACTGACGCTGAGGCGCGAAAGCGTGGGGAGCAAAC
ASV_105	157	0.0019516	2.1959	RSW	RSW	NA	NA	d__Bacteria;p__Verrucomicrobiota;c__Verrucomicrobiae;o__Opitutales;f__Puniceicoccaceae;g__MB11C04_marine_group;Unassigned	TACGGAGACCTCGAGCGTTACTCGGATTTACTGGGCGTAAAGGGTGAGCAGGCGGCCAGGTGTGTTAGGTGTGAAATCCCGGGGCTTAACCCCGGAACTGCGCCTAAAACTACCTGGCTAGAGTCTCGGAGAGGACAGTGGAATTCTAGGTGTAGCGGTGAAATGCGTAGATATCTAGAGGAACACCAGTGGCGAAGGCGACTGTCTGGACGAGTACTGACGCTCAATCACGAAAGCGTGGGTAGCGAAA
ASV_1050	10	NA	1	RSW	RSW	NA	NA	d__Bacteria;p__Proteobacteria;c__Gammaproteobacteria;o__Oceanospirillales;f__Nitrincolaceae;g__uncultured;Unassigned	TACGGAGGGTGCAAGCGTTAATCGGAATTACTGGGCGTAAAGCGCGCGTAGGTGGCAAGTTAAGTCGGATGTGAAAGCCCAGGGCTCAACCTTGGAACTGCATACGATACTGGCTTGCTAGAGTACAGCAGAGGAGTGTGGAATTTCAGGTGTAGCGGTGAAATGCGTAGAGATCTGAAGGAACACCAGTGGCGAAGGCGGCACTCTGGGCTGATACTGACACTGAGGTGCGAAAGCGTGGGTAGCAAAC
ASV_1051	36	0.000876659	1.5563	FSW	FSW	NA	NA	d__Bacteria;p__Actinobacteriota;c__Actinobacteria;o__Frankiales;f__Geodermatophilaceae;g__Blastococcus;Unassigned	TACGTAGGGTGCAAGCGTTGTCCGGAATTATTGGGCGTAAAGAGCTCGTAGGCGGTTTGTTGCGTCGGCTGTGAAATCCCGAGGCTCAACCTCGGGTCTGCAGTCGATACGAGCAAACTAGAGTGTTGCAGGGGAGACTGGAATTCCTGGTGTAGCGGTGAAATGCGCAGATATCAGGAGGAACACCGGTGGCGAAGGCGGGTCTCTGGGCAACAACTGACGCTGAGGAGCGAAAGCGTGGGGAGCGAAC
ASV_1052	3	NA	0.477121	Tank1_SW	Tank1_SW	NA	1	d__Bacteria;p__Verrucomicrobiota;c__Verrucomicrobiae;o__Opitutales;f__Puniceicoccaceae;g__Pelagicoccus;Unassigned	TACAGAGACTCCAAGCGTTATTCGGATTCACTGGGCGTAAAGGGAGCGCAGGCGGCCAAGTATGTCGGAGGTGAAATCCTGCAGCTCAACTGTAGAATTGCCTTCGAAACTACTTGGCTAGAGTATCGGAGAGGTAAGCGGAATTCCAGGTGTAGCAGTGAAATGCGTAGATATCTGGAGGAACACCGAAGGCGAAGGCAGCTTACTGGACGATTACTGACGCTCAGGCTCGAAAGCGTGGGTAGCGAAA
ASV_1053	24	NA	1.38021	Tank1_SW	Tank1_SW	NA	1	d__Bacteria;p__Myxococcota;c__bacteriap25;o__bacteriap25;f__bacteriap25;g__bacteriap25;Unassigned	GACGGAGGGTGCTAGCGTTGTTCGGAATTACTGGGCGTAAAGCGCGTGTAGGCGGTTCGGTAAGTTGCGTGTGAAAGCCCTCGGCCCAACCGAGGAAGTGCACTCAAAACTGCCGAGCTTGAGTTCGGAAGAGGGGGGTGGAATTCCAGGTGTAGCGGTGAAATGCGTAGATATCTGGAGGAACACCAGTGGCGAAGGCGACCCCCTGGTCCGCGACTGACGCTGAGACGCGAAAGCGTGGGTAGCAAAC
ASV_1053	21	NA	1.32222	Tank1_SW	Tank1_SW	NA	1	d__Bacteria;p__Myxococcota;c__bacteriap25;o__bacteriap25;f__bacteriap25;g__bacteriap25;Unassigned	GACGGAGGGTGCTAGCGTTGTTCGGAATTACTGGGCGTAAAGCGCGTGTAGGCGGTTCGGTAAGTTGCGTGTGAAAGCCCTCGGCCCAACCGAGGAAGTGCACTCAAAACTGCCGAGCTTGAGTTCGGAAGAGGGGGGTGGAATTCCAGGTGTAGCGGTGAAATGCGTAGATATCTGGAGGAACACCAGTGGCGAAGGCGACCCCCTGGTCCGCGACTGACGCTGAGACGCGAAAGCGTGGGTAGCAAAC
ASV_1054	10	NA	1	RSW	RSW	NA	NA	d__Bacteria;p__Myxococcota;c__Polyangia;o__Polyangiales;f__BIrii41;g__BIrii41;Unassigned	GACAGAGGGTGCAAACGTTGTTCGGAATTACTGGGCGTAAAGCGCGTGTAGGCGGCTTTGTAAGTCGGATGTGAAATCCCGTGGCTCAACCATGGAAGTGCACCCGAAACTGCAAGGCTAGAGTATCGGAGAGGAAGGTGGAATGCTTGGTGTAGAGGTGAAATTCGTAGATATCAAGCGGAACACCGGTGGCGAAGGCGGCCTTCTGGACGATTACTGACGCTGAGACGCGAAAGCGTGGGTAGCAAAC
ASV_1055	11	NA	1.04139	FSW	FSW	NA	NA	d__Bacteria;p__Patescibacteria;c__Microgenomatia;o__Candidatus_Woesebacteria;f__Candidatus_Woesebacteria;g__Candidatus_Woesebacteria;s__uncultured_bacterium	TACGGAGGGTGCAAGCGTTGTCCGGATTCATTGGGCGTAAAGCGTTCGTAGGCGCTTTGATAAGTTATCTTTCAAAGACCGGGGCTCAACCTCGGACCGGGAGGTAATACTGTCAAAGTTGAAGAATGTAGGGGTTGCTAGAACTTAGCATGTAGGAGTGAAATCCGTTGATATGCTAAGGAATACCGAGGGCGAAGGCAGGCAACTGGGCATTTCTTGACGCTGAGGAACGAAAGCTAGGGGAGCGAAA
ASV_1055	2	NA	0.30103	Tank1_SW	Tank1_SW	NA	1	d__Bacteria;p__Patescibacteria;c__Microgenomatia;o__Candidatus_Woesebacteria;f__Candidatus_Woesebacteria;g__Candidatus_Woesebacteria;s__uncultured_bacterium	TACGGAGGGTGCAAGCGTTGTCCGGATTCATTGGGCGTAAAGCGTTCGTAGGCGCTTTGATAAGTTATCTTTCAAAGACCGGGGCTCAACCTCGGACCGGGAGGTAATACTGTCAAAGTTGAAGAATGTAGGGGTTGCTAGAACTTAGCATGTAGGAGTGAAATCCGTTGATATGCTAAGGAATACCGAGGGCGAAGGCAGGCAACTGGGCATTTCTTGACGCTGAGGAACGAAAGCTAGGGGAGCGAAA
ASV_1055	2	NA	0.30103	Tank1_SW	Tank1_SW	NA	1	d__Bacteria;p__Patescibacteria;c__Microgenomatia;o__Candidatus_Woesebacteria;f__Candidatus_Woesebacteria;g__Candidatus_Woesebacteria;s__uncultured_bacterium	TACGGAGGGTGCAAGCGTTGTCCGGATTCATTGGGCGTAAAGCGTTCGTAGGCGCTTTGATAAGTTATCTTTCAAAGACCGGGGCTCAACCTCGGACCGGGAGGTAATACTGTCAAAGTTGAAGAATGTAGGGGTTGCTAGAACTTAGCATGTAGGAGTGAAATCCGTTGATATGCTAAGGAATACCGAGGGCGAAGGCAGGCAACTGGGCATTTCTTGACGCTGAGGAACGAAAGCTAGGGGAGCGAAA
ASV_1056	87	0.000925739	1.93952	Tank2_SW	Tank2_SW	NA	2	d__Bacteria;p__Proteobacteria;c__Gammaproteobacteria;o__Oceanospirillales;f__Nitrincolaceae;g__Marinobacterium;Unassigned	TACGGAGGGTGCAAGCGTTAATCGGAATTACTGGGCGTAAAGCGCGCGTAGGTGGTTCAGTCAGTCAGATGTGAAAGCCCCGGGCTCAACCTGGGAACTGCACCTGATACTGCTGAACTCGAGTACGGTAGAGGGTAGTGGAATTTCCTGTGTAGCGGTGAAATGCGTAGATATAGGAAGGAACACCAGTGGCGAAGGCGACTACCTGGACCGATACTGACACTGAGGTGCGAAAGCGTGGGGAGCAAAC
ASV_1056	194	0.00202419	2.2878	Tank1_SW	Tank1_SW	NA	1	d__Bacteria;p__Proteobacteria;c__Gammaproteobacteria;o__Oceanospirillales;f__Nitrincolaceae;g__Marinobacterium;Unassigned	TACGGAGGGTGCAAGCGTTAATCGGAATTACTGGGCGTAAAGCGCGCGTAGGTGGTTCAGTCAGTCAGATGTGAAAGCCCCGGGCTCAACCTGGGAACTGCACCTGATACTGCTGAACTCGAGTACGGTAGAGGGTAGTGGAATTTCCTGTGTAGCGGTGAAATGCGTAGATATAGGAAGGAACACCAGTGGCGAAGGCGACTACCTGGACCGATACTGACACTGAGGTGCGAAAGCGTGGGGAGCAAAC
ASV_1056	10	0.000911328	1	Tank2_SW	Tank2_SW	NA	2	d__Bacteria;p__Proteobacteria;c__Gammaproteobacteria;o__Oceanospirillales;f__Nitrincolaceae;g__Marinobacterium;Unassigned	TACGGAGGGTGCAAGCGTTAATCGGAATTACTGGGCGTAAAGCGCGCGTAGGTGGTTCAGTCAGTCAGATGTGAAAGCCCCGGGCTCAACCTGGGAACTGCACCTGATACTGCTGAACTCGAGTACGGTAGAGGGTAGTGGAATTTCCTGTGTAGCGGTGAAATGCGTAGATATAGGAAGGAACACCAGTGGCGAAGGCGACTACCTGGACCGATACTGACACTGAGGTGCGAAAGCGTGGGGAGCAAAC
ASV_1056	113	0.00205915	2.05308	Tank1_SW	Tank1_SW	NA	1	d__Bacteria;p__Proteobacteria;c__Gammaproteobacteria;o__Oceanospirillales;f__Nitrincolaceae;g__Marinobacterium;Unassigned	TACGGAGGGTGCAAGCGTTAATCGGAATTACTGGGCGTAAAGCGCGCGTAGGTGGTTCAGTCAGTCAGATGTGAAAGCCCCGGGCTCAACCTGGGAACTGCACCTGATACTGCTGAACTCGAGTACGGTAGAGGGTAGTGGAATTTCCTGTGTAGCGGTGAAATGCGTAGATATAGGAAGGAACACCAGTGGCGAAGGCGACTACCTGGACCGATACTGACACTGAGGTGCGAAAGCGTGGGGAGCAAAC
ASV_1057	5	NA	0.69897	Tank1_SW	Tank1_SW	NA	1	d__Bacteria;p__Proteobacteria;c__Alphaproteobacteria;Unassigned;Unassigned;Unassigned;Unassigned	TACGGGGGGAGCAAGTGTTGTTCGGAATGACTGGGCGTAAAGGGTGCGTAGGCTGCCCCTTAAGTGAGATGTGAAATCCCTGAGCTTAACTCAGGAAGTGCATCTCATACTGAGGGGCTAGAGATCAGAAGAGGAAATGGGAATTCCTAGTGTAGAGGTGAAATTCGTTGATACTAGGAGGAACACCAATGGCGAAGGCAAATTTCTGGGCTGAATCTGACGTTGAGGCACGAAAGCGTGGGGAGCAAAC
ASV_1057	2	NA	0.30103	Tank1_SW	Tank1_SW	NA	1	d__Bacteria;p__Proteobacteria;c__Alphaproteobacteria;Unassigned;Unassigned;Unassigned;Unassigned	TACGGGGGGAGCAAGTGTTGTTCGGAATGACTGGGCGTAAAGGGTGCGTAGGCTGCCCCTTAAGTGAGATGTGAAATCCCTGAGCTTAACTCAGGAAGTGCATCTCATACTGAGGGGCTAGAGATCAGAAGAGGAAATGGGAATTCCTAGTGTAGAGGTGAAATTCGTTGATACTAGGAGGAACACCAATGGCGAAGGCAAATTTCTGGGCTGAATCTGACGTTGAGGCACGAAAGCGTGGGGAGCAAAC
ASV_1058	24	0.000298333	1.38021	RSW	RSW	NA	NA	d__Bacteria;p__Proteobacteria;c__Gammaproteobacteria;o__Nitrosococcales;f__Nitrosococcaceae;Unassigned;Unassigned	TACAGAGGGTGCGAGCGTTAATCGGAATTACTGGGCGTAAAGGGCGCGTAGGCGGCCTGATAAGTCGGATGTGAAAGCCCCGGGCTTAACCTGGGAATTGCATTCGATACTGTCAGGCTAGAGTATGGTAGAGGGAAGCGGAATTCCGGGTGTAGCGGTGAAATGCGTAGATATCCGGAGGAACATCAGTGGCGAAGGCGGCTTCCTGGACCAATACTGACGCTGAGGCGCGAAAGCGTGGGGAGCAAAC
ASV_1058	32	0.000636094	1.50515	FSW	FSW	NA	NA	d__Bacteria;p__Proteobacteria;c__Gammaproteobacteria;o__Nitrosococcales;f__Nitrosococcaceae;Unassigned;Unassigned	TACAGAGGGTGCGAGCGTTAATCGGAATTACTGGGCGTAAAGGGCGCGTAGGCGGCCTGATAAGTCGGATGTGAAAGCCCCGGGCTTAACCTGGGAATTGCATTCGATACTGTCAGGCTAGAGTATGGTAGAGGGAAGCGGAATTCCGGGTGTAGCGGTGAAATGCGTAGATATCCGGAGGAACATCAGTGGCGAAGGCGGCTTCCTGGACCAATACTGACGCTGAGGCGCGAAAGCGTGGGGAGCAAAC
ASV_1059	220	0.00229547	2.34242	Tank1_SW	Tank1_SW	NA	1	d__Bacteria;p__Chloroflexi;c__Anaerolineae;o__Caldilineales;f__Caldilineaceae;g__uncultured;Unassigned	TACCTAGGTGTCGAGCGTTATCCGGAATTACTGGGCGTAAAGGGTGCGCAGGCGGCGATACAAGTCTGGCGTGAAAGCTTCTGGCTTAACTGGGAGAGGACGTTGGAAACTGTATGGCTAGAGTGAATGAGAGGGGGGCGGAAATCCCGGTGTAGTGGTGGAATGCGTAGATATCGGGAAGAACACCAGAGGCGAAGGCGGCCTCCTGGCATTTTACTGACGCTGAGGCACGAAAGCGTGGGTAGCGAAC
ASV_1059	113	0.00205915	2.05308	Tank1_SW	Tank1_SW	NA	1	d__Bacteria;p__Chloroflexi;c__Anaerolineae;o__Caldilineales;f__Caldilineaceae;g__uncultured;Unassigned	TACCTAGGTGTCGAGCGTTATCCGGAATTACTGGGCGTAAAGGGTGCGCAGGCGGCGATACAAGTCTGGCGTGAAAGCTTCTGGCTTAACTGGGAGAGGACGTTGGAAACTGTATGGCTAGAGTGAATGAGAGGGGGGCGGAAATCCCGGTGTAGTGGTGGAATGCGTAGATATCGGGAAGAACACCAGAGGCGAAGGCGGCCTCCTGGCATTTTACTGACGCTGAGGCACGAAAGCGTGGGTAGCGAAC
ASV_106	9	NA	0.954243	RSW	RSW	NA	NA	d__Bacteria;p__Bacteroidota;c__Bacteroidia;o__Flavobacteriales;f__NS7_marine_group;g__NS7_marine_group;s__uncultured_bacterium	TACGGAGGGTGCAAGCGTTATCCGGATTCATTGGGTTTAAAGGGTGCGTAGGCGGGAAGCTAAGTCAGTGGTGAAAGCCCACAGCTCAACTGTGGAACTGCCATTGATACTGGTTTTCTTGAATGCGATTGAAGTGGGCGGAATATGACATGTAGCGGTGAAATGCATAGATATGTCATAGAACACCGATAGCGAAGGCAGCTCACTAAGTCGTTATTGACGCTGAGGCACGAAAGCGTGGGGAGCGAAC
ASV_106	6	NA	0.778151	Embryos	Embryos_T2	NA	1	d__Bacteria;p__Bacteroidota;c__Bacteroidia;o__Flavobacteriales;f__NS7_marine_group;g__NS7_marine_group;s__uncultured_bacterium	TACGGAGGGTGCAAGCGTTATCCGGATTCATTGGGTTTAAAGGGTGCGTAGGCGGGAAGCTAAGTCAGTGGTGAAAGCCCACAGCTCAACTGTGGAACTGCCATTGATACTGGTTTTCTTGAATGCGATTGAAGTGGGCGGAATATGACATGTAGCGGTGAAATGCATAGATATGTCATAGAACACCGATAGCGAAGGCAGCTCACTAAGTCGTTATTGACGCTGAGGCACGAAAGCGTGGGGAGCGAAC
ASV_1060	15	0.000455941	1.17609	Embryos	Embryos_T2	NA	1	d__Bacteria;p__Proteobacteria;c__Alphaproteobacteria;o__Sphingomonadales;f__Sphingomonadaceae;g__Erythrobacter;Unassigned	TACGGAGGGAGCTAGCGTTGTTCGGAATTACTGGGCGTAAAGCGCGCGTAGGCGGCGATCCAAGTCAGGGGTGAAATCCCGGGGCTCAACCCCGGAACTGCCCTTGAAACTAGATTGCTAGAATACTGGAGAGGTGAGTGGAATTCCGAGTGTAGAGGTGAAATTCGTAGATATTCGGAAGAACACCAGTGGCGAAGGCGACTCACTGGACAGTTATTGACGCTGAGGTGCGAAAGCGTGGGGAGCAAAC
ASV_1060	28	0.000510232	1.44716	Tank1_SW	Tank1_SW	NA	1	d__Bacteria;p__Proteobacteria;c__Alphaproteobacteria;o__Sphingomonadales;f__Sphingomonadaceae;g__Erythrobacter;Unassigned	TACGGAGGGAGCTAGCGTTGTTCGGAATTACTGGGCGTAAAGCGCGCGTAGGCGGCGATCCAAGTCAGGGGTGAAATCCCGGGGCTCAACCCCGGAACTGCCCTTGAAACTAGATTGCTAGAATACTGGAGAGGTGAGTGGAATTCCGAGTGTAGAGGTGAAATTCGTAGATATTCGGAAGAACACCAGTGGCGAAGGCGACTCACTGGACAGTTATTGACGCTGAGGTGCGAAAGCGTGGGGAGCAAAC
ASV_1060	20	0.000208679	1.30103	Tank1_SW	Tank1_SW	NA	1	d__Bacteria;p__Proteobacteria;c__Alphaproteobacteria;o__Sphingomonadales;f__Sphingomonadaceae;g__Erythrobacter;Unassigned	TACGGAGGGAGCTAGCGTTGTTCGGAATTACTGGGCGTAAAGCGCGCGTAGGCGGCGATCCAAGTCAGGGGTGAAATCCCGGGGCTCAACCCCGGAACTGCCCTTGAAACTAGATTGCTAGAATACTGGAGAGGTGAGTGGAATTCCGAGTGTAGAGGTGAAATTCGTAGATATTCGGAAGAACACCAGTGGCGAAGGCGACTCACTGGACAGTTATTGACGCTGAGGTGCGAAAGCGTGGGGAGCAAAC
ASV_1060	23	0.000560088	1.36173	FSW	FSW	NA	NA	d__Bacteria;p__Proteobacteria;c__Alphaproteobacteria;o__Sphingomonadales;f__Sphingomonadaceae;g__Erythrobacter;Unassigned	TACGGAGGGAGCTAGCGTTGTTCGGAATTACTGGGCGTAAAGCGCGCGTAGGCGGCGATCCAAGTCAGGGGTGAAATCCCGGGGCTCAACCCCGGAACTGCCCTTGAAACTAGATTGCTAGAATACTGGAGAGGTGAGTGGAATTCCGAGTGTAGAGGTGAAATTCGTAGATATTCGGAAGAACACCAGTGGCGAAGGCGACTCACTGGACAGTTATTGACGCTGAGGTGCGAAAGCGTGGGGAGCAAAC
ASV_1061	16	NA	1.20412	RSW	RSW	NA	NA	d__Bacteria;p__Nitrospirota;c__Thermodesulfovibrionia;o__uncultured;f__uncultured;g__uncultured;s__uncultured_bacterium	GACAGAGGTGGCAAGCGTTGTTCGGATTTACTGGGCTTAAAGGGCGTGTAGGCGTCCTGATAAGTCAGATGTGGAAGCCTTGGGCTTAACCCAAGAATTGCATTTGAAACTGTCGGGATTGAGTCGTGCAAGGGAGGGCGGAATTCCTGGTGTAGCGGTGAAATGCGTAGATATCAGGAGGAAGGCCGGTGGCGAAGGTGGCCCTCTGGGCAATGACTGACGCTGAGGCGCGAAAGCGTGGGGAGCAAAC
ASV_1062	12	0.000598474	1.07918	Adults_female	Ib126_T2	Female	1	d__Bacteria;p__Proteobacteria;c__Gammaproteobacteria;o__Vibrionales;f__Vibrionaceae;g__Vibrio;s__Vibrio_owensii	TACGGAGGGTGCGAGCGTTAATCGGAATTACTGGGCGTAAAGCGCATGCAGGTGGTTTGTTAAGTCAGATGTGAAAGCCCGGGGCTCAACCTCGGAATAGCATTTGAAACTGGCAGACTAGAGTACTGTAGAGGGGGGTAGAATTTCAGGTGTAGCGGTGAAATGCGTAGAGATCTGAAGGAATACCGGTGGCGAAGGCGGCCCCCTGGACAGATACTGACACTCAGATGCGAAAGCGTGGGGAGCAAAC
ASV_1062	29	0.00030858	1.4624	Tank2_SW	Tank2_SW	NA	2	d__Bacteria;p__Proteobacteria;c__Gammaproteobacteria;o__Vibrionales;f__Vibrionaceae;g__Vibrio;s__Vibrio_owensii	TACGGAGGGTGCGAGCGTTAATCGGAATTACTGGGCGTAAAGCGCATGCAGGTGGTTTGTTAAGTCAGATGTGAAAGCCCGGGGCTCAACCTCGGAATAGCATTTGAAACTGGCAGACTAGAGTACTGTAGAGGGGGGTAGAATTTCAGGTGTAGCGGTGAAATGCGTAGAGATCTGAAGGAATACCGGTGGCGAAGGCGGCCCCCTGGACAGATACTGACACTCAGATGCGAAAGCGTGGGGAGCAAAC
ASV_1062	78	0.00142136	1.89209	Tank1_SW	Tank1_SW	NA	1	d__Bacteria;p__Proteobacteria;c__Gammaproteobacteria;o__Vibrionales;f__Vibrionaceae;g__Vibrio;s__Vibrio_owensii	TACGGAGGGTGCGAGCGTTAATCGGAATTACTGGGCGTAAAGCGCATGCAGGTGGTTTGTTAAGTCAGATGTGAAAGCCCGGGGCTCAACCTCGGAATAGCATTTGAAACTGGCAGACTAGAGTACTGTAGAGGGGGGTAGAATTTCAGGTGTAGCGGTGAAATGCGTAGAGATCTGAAGGAATACCGGTGGCGAAGGCGGCCCCCTGGACAGATACTGACACTCAGATGCGAAAGCGTGGGGAGCAAAC
ASV_1062	1230	0.0152896	3.08991	RSW	RSW	NA	NA	d__Bacteria;p__Proteobacteria;c__Gammaproteobacteria;o__Vibrionales;f__Vibrionaceae;g__Vibrio;s__Vibrio_owensii	TACGGAGGGTGCGAGCGTTAATCGGAATTACTGGGCGTAAAGCGCATGCAGGTGGTTTGTTAAGTCAGATGTGAAAGCCCGGGGCTCAACCTCGGAATAGCATTTGAAACTGGCAGACTAGAGTACTGTAGAGGGGGGTAGAATTTCAGGTGTAGCGGTGAAATGCGTAGAGATCTGAAGGAATACCGGTGGCGAAGGCGGCCCCCTGGACAGATACTGACACTCAGATGCGAAAGCGTGGGGAGCAAAC
ASV_1062	11	0.000334611	1.04139	Embryos	Embryos_T2	NA	1	d__Bacteria;p__Proteobacteria;c__Gammaproteobacteria;o__Vibrionales;f__Vibrionaceae;g__Vibrio;s__Vibrio_owensii	TACGGAGGGTGCGAGCGTTAATCGGAATTACTGGGCGTAAAGCGCATGCAGGTGGTTTGTTAAGTCAGATGTGAAAGCCCGGGGCTCAACCTCGGAATAGCATTTGAAACTGGCAGACTAGAGTACTGTAGAGGGGGGTAGAATTTCAGGTGTAGCGGTGAAATGCGTAGAGATCTGAAGGAATACCGGTGGCGAAGGCGGCCCCCTGGACAGATACTGACACTCAGATGCGAAAGCGTGGGGAGCAAAC
ASV_1062	90	0.000939055	1.95424	Tank1_SW	Tank1_SW	NA	1	d__Bacteria;p__Proteobacteria;c__Gammaproteobacteria;o__Vibrionales;f__Vibrionaceae;g__Vibrio;s__Vibrio_owensii	TACGGAGGGTGCGAGCGTTAATCGGAATTACTGGGCGTAAAGCGCATGCAGGTGGTTTGTTAAGTCAGATGTGAAAGCCCGGGGCTCAACCTCGGAATAGCATTTGAAACTGGCAGACTAGAGTACTGTAGAGGGGGGTAGAATTTCAGGTGTAGCGGTGAAATGCGTAGAGATCTGAAGGAATACCGGTGGCGAAGGCGGCCCCCTGGACAGATACTGACACTCAGATGCGAAAGCGTGGGGAGCAAAC
ASV_1063	174	0.00345876	2.24055	FSW	FSW	NA	NA	d__Bacteria;p__Proteobacteria;c__Gammaproteobacteria;o__UBA10353_marine_group;f__UBA10353_marine_group;g__UBA10353_marine_group;Unassigned	TACGGAGGGTGCAAGCGTTAATCGGAATCACTGGGCGTAAAGCGCGCGTAGGCGGTCTGGTCAGTCAGATGTGAAAGCCCCGGGCTCAACCTGGGAACTGCATTTGATACTGCCAGACTAGAGTGTAGTAGAGGGAAGCGGAATTCCGAGTGTAGCGGTGAAATGCGTAGATATTCGGAGGAACATCAGTGGCGAAGGCGGCTTCCTGGACTAACACTGACGCTGAGGTGCGAAAGCGTGGGGAGCAAAC
ASV_1063	47	0.00114453	1.6721	FSW	FSW	NA	NA	d__Bacteria;p__Proteobacteria;c__Gammaproteobacteria;o__UBA10353_marine_group;f__UBA10353_marine_group;g__UBA10353_marine_group;Unassigned	TACGGAGGGTGCAAGCGTTAATCGGAATCACTGGGCGTAAAGCGCGCGTAGGCGGTCTGGTCAGTCAGATGTGAAAGCCCCGGGCTCAACCTGGGAACTGCATTTGATACTGCCAGACTAGAGTGTAGTAGAGGGAAGCGGAATTCCGAGTGTAGCGGTGAAATGCGTAGATATTCGGAGGAACATCAGTGGCGAAGGCGGCTTCCTGGACTAACACTGACGCTGAGGTGCGAAAGCGTGGGGAGCAAAC
ASV_1063	105	0.00230506	2.02119	FSW	FSW	NA	NA	d__Bacteria;p__Proteobacteria;c__Gammaproteobacteria;o__UBA10353_marine_group;f__UBA10353_marine_group;g__UBA10353_marine_group;Unassigned	TACGGAGGGTGCAAGCGTTAATCGGAATCACTGGGCGTAAAGCGCGCGTAGGCGGTCTGGTCAGTCAGATGTGAAAGCCCCGGGCTCAACCTGGGAACTGCATTTGATACTGCCAGACTAGAGTGTAGTAGAGGGAAGCGGAATTCCGAGTGTAGCGGTGAAATGCGTAGATATTCGGAGGAACATCAGTGGCGAAGGCGGCTTCCTGGACTAACACTGACGCTGAGGTGCGAAAGCGTGGGGAGCAAAC
ASV_1064	24	0.000584439	1.38021	FSW	FSW	NA	NA	d__Bacteria;p__Bacteroidota;c__Bacteroidia;Unassigned;Unassigned;Unassigned;Unassigned	TACGGAGGGTGCAAGCGTTATCCGGATTTATTGGGTTTAAAGGGTACGCAGGCGGAATGATAAGTCAGTGGTGAAAGCCTACAGCTTAACTGTAGAATTGCCATTGATACTGTTATTCTTGAGTATAGTTGAAGTGGGCGGAATGTGTTATGTAGCGGTGAAATGCATAGATATGACACAGAACACCTATCGCGAAGGCAGCTCACTAAACTATTACTGACGCTGAGGTACGAAAGCGTGGGGAGCGAAC
ASV_1065	13	NA	1.11394	RSW	RSW	NA	NA	d__Bacteria;p__NB1-j;c__NB1-j;o__NB1-j;f__NB1-j;g__NB1-j;s__uncultured_bacterium	TACGGAGGGTGCAAGCGTTGTTCGGAATCATTGGGCGTAAAGCGCGTGTAGGCGGCTTGGCAAGTCGGTTGTGAAAGCCCGGGGCTCAACCCCGGAATTGCAGCCGAAACTGCCTCGCTAGAGTCCCGGAGAGGAAGGCAGAATTCCCGGTGTAGGGGTGAAATCCGTAGATATCGGGAGGAATACCAGTGGCGAAGGCGGCCTTCTGGACGGTGACTGACGCTGAGACGCGAAAGCGTGGGGAGCAAAC
ASV_1066	2	NA	0.30103	RSW	RSW	NA	NA	d__Bacteria;p__Planctomycetota;c__OM190;o__OM190;f__OM190;g__OM190;s__uncultured_bacterium	TACAGAGGGTGCAAACGTTGTTCGGAATCACTGGGCATAAAGCGTGCGTAGGCGGCCCAATCAGTGTGGAGTGAAATCCCACGGCTCACCCGTGGAACTGCTCTGCATACTGTTGGGCTCGAGGACGGTAGGGGAGAGCAGAACTCCTGGTGGAGCGGTGAAATGCGTAGATATCAGGGGGAATACCGATGGCGAAGGCAGCTCTCTGGTCCGTAACTGACGCTGAGGCACGAAAGCCAGGGTAGCGAAC
ASV_1067	7	NA	0.845098	Tank1_SW	Tank1_SW	NA	1	d__Bacteria;p__Bacteroidota;c__Bacteroidia;Unassigned;Unassigned;Unassigned;Unassigned	TACGGAGGGTGCAAGCGTTATCCGGATTCATTGGGTTTAAAGGGTGCGCAGGCGGTTTATTAAGTCAGTGGTGAAATCCTACAGCTCAACTGTAGAACTGCCATTGATACTGATAAACTTGAATGCGGTTGAAGTGGGCGGAATGTGTAGTGTAGCGGTGAAATGCATAGATATTACACAGAACTCCGATTGCGAAGGCAGCTCACTAAGCCGTTATTGACGCTCAGGCACGAAAGCGTGGGGAGCGAAC
ASV_1068	18	NA	1.25527	FSW	FSW	NA	NA	d__Bacteria;p__Planctomycetota;Unassigned;Unassigned;Unassigned;Unassigned;Unassigned	TACGGAGATGGCAACCGTTGTTCGGAATCACTGGGCTTAAAGAGCACGTAGGCGGAGATGTAAGTTGATTGTGAAATCCCATGGCTTACCCATGGAACGGCATTCAAAACTGCATTTCTTGAGTTCAGGAGGGGAGAGTGGAACTCCTAGTGGAGCGGTGAAATGCGTTGATATTAGGAGGAACGCCGGTGGCGAAAGCGACTCTCTGGCCTGTAACTGACGCTGAGGTGCGAAAGCTAGGGGAGCAAAC
ASV_1069	7	0.000101171	0.845098	Oocytes	Oocytes_T2	NA	2	d__Bacteria;p__Proteobacteria;c__Alphaproteobacteria;o__SAR11_clade;f__Clade_II;g__Clade_II;Unassigned	TACGAAGGGACCTAGCGTAGTTCGGAATTACTGGGCTTAAAGAGCTCGTAGGTGGTTAAAAAAGTTGATGGTGAAATCCCAAGGCTCAACCTTGGAACTGCCATCAAAACTTTTTAGCTAGAGTGTGATAGAGGTAAGTGGAATTTCTAGTGTAGAGGTGAAATTCGTAGATATTAGAAAGAACACCAAAAGCGAAGGCAACTTACTGGGTCACTACTGACACTGAGGAGCGAAAGCATGGGTAGCGAAG
ASV_1069	237	0.00294604	2.37475	RSW	RSW	NA	NA	d__Bacteria;p__Proteobacteria;c__Alphaproteobacteria;o__SAR11_clade;f__Clade_II;g__Clade_II;Unassigned	TACGAAGGGACCTAGCGTAGTTCGGAATTACTGGGCTTAAAGAGCTCGTAGGTGGTTAAAAAAGTTGATGGTGAAATCCCAAGGCTCAACCTTGGAACTGCCATCAAAACTTTTTAGCTAGAGTGTGATAGAGGTAAGTGGAATTTCTAGTGTAGAGGTGAAATTCGTAGATATTAGAAAGAACACCAAAAGCGAAGGCAACTTACTGGGTCACTACTGACACTGAGGAGCGAAAGCATGGGTAGCGAAG
ASV_107	14	NA	1.14613	FSW	FSW	NA	NA	d__Bacteria;p__Proteobacteria;c__Alphaproteobacteria;o__Rhodospirillales;f__Magnetospiraceae;g__uncultured;Unassigned	TACGGAGGGGGCTAGCGTTGTTCGGAATTACTGGGCGTAAAGCGCGCGTAGGCGGTTTATCAAGTCAGGCGTGAAAGCCCCGGGCTCAACCCGGGAACTGCGCTTGATACTGGTTGACTAGAGGCCGGGAGAGGGTAGTGGAATTCCCAGTGTAGAGGTGAAATTCGTAGATATTGGGAAGAACACCGGTGGCGAAGGCGGCTACCTGGACCGGACCTGACGCTGAGGTGCGAAAGCGTGGGGAGCAAAC
ASV_107	31	NA	1.49136	RSW	RSW	NA	NA	d__Bacteria;p__Proteobacteria;c__Alphaproteobacteria;o__Rhodospirillales;f__Magnetospiraceae;g__uncultured;Unassigned	TACGGAGGGGGCTAGCGTTGTTCGGAATTACTGGGCGTAAAGCGCGCGTAGGCGGTTTATCAAGTCAGGCGTGAAAGCCCCGGGCTCAACCCGGGAACTGCGCTTGATACTGGTTGACTAGAGGCCGGGAGAGGGTAGTGGAATTCCCAGTGTAGAGGTGAAATTCGTAGATATTGGGAAGAACACCGGTGGCGAAGGCGGCTACCTGGACCGGACCTGACGCTGAGGTGCGAAAGCGTGGGGAGCAAAC
ASV_1070	7	NA	0.845098	RSW	RSW	NA	NA	d__Bacteria;p__Calditrichota;c__Calditrichia;o__Calditrichales;f__Calditrichaceae;Unassigned;Unassigned	TACGGGGGGAGCAAGCGTTGTCCGGAATCACTGGGCGTAAAGGGCGTGTAGGCGGGCTGGTAAGTCAGATGTGAAATCCTACGGCTCAACCGTAGAGGGCCATCTGAAACTGCTGGTCTTGAGTTCGAGAGAGGGTGATGGAATTCCCGGTGTAGCGGTGAAATGCGTAGATATCGGGAGGAACACCAGAGGCGAAGGCGGTCACCTGGCTCGTAACTGACGCTGAGGCGCGAAAGCGTGGGCAGCAAAC
ASV_1071	19	NA	1.27875	FSW	FSW	NA	NA	d__Bacteria;p__Proteobacteria;c__Alphaproteobacteria;o__Sphingomonadales;f__Sphingomonadaceae;g__Sphingomonas;Unassigned	TACGGAGGGAGCTAGCGTTGTTCGGAATTACTGGGCGTAAAGCGCACGTAGGCGGCTTTGTAAGTTAGGGGTGAAAGCCTGGAGCTCAACTCCAGAATTGCCTTTAAGACTGCATCGCTTGAATCGGGGAGAGGTGAGTGGAATTCCGAGTGTAGAGGTGAAATTCGTAGATATTCGGAAGAACACCAGTGGCGAAGGCGGCTCACTGGACCGGTATTGACGCTGAGGTGCGAAAGCGTGGGGAGCAAAC
ASV_1072	16	NA	1.20412	RSW	RSW	NA	NA	d__Bacteria;p__Proteobacteria;c__Alphaproteobacteria;o__Puniceispirillales;f__SAR116_clade;g__SAR116_clade;Unassigned	TACGAAGGGGGCGAGCGTTGTTCGGAATTACTGGGCGTAAAGGGCGCGCAGGCGGTCAATTCAGTTAGGTGTGAAAGCCCCGGGCTTAACCTGGGAACTGCACTTAATACTGATTGACTAGAAAACGGAAGAGGAGAGTGGAATTCCCAGTGTAGAGGTGAAATTCGTAGATATTGGGAAGAACACCAGTGGCGAAAGCGGCTCTCTGGTCCGATTTTGACGCTGAGGCGCGAAAGCGTGGGGAGCAAAC
ASV_1073	7	NA	0.845098	Embryos	Embryos_T1	NA	1	d__Bacteria;p__Bacteroidota;c__Bacteroidia;o__Flavobacteriales;f__Flavobacteriaceae;g__uncultured;Unassigned	TACGGAGGATCCAAGCGTTATCCGGAATCATTGGGTTTAAAGGGTCCGTAGGCGGGCGATTAAGTCAGGGGTGAAAGTTTGCGGCTCAACCGTAAAATTGCCTTTGATACTGGTTGTCTTGAATTAGTGTGAAGTGGTTAGAATAAGTAGTGTAGCGGTGAAATGCATAGATATTACTTAGAATACCAATTGCGAAGGCAGATCACTAACACTATATTGACGCTGATGGACGAAAGCGTGGGGAGCGAAC
ASV_1074	2	2.08679e-05	0.30103	Tank1_SW	Tank1_SW	NA	1	d__Bacteria;p__Patescibacteria;c__Gracilibacteria;o__Candidatus_Peregrinibacteria;f__Candidatus_Peregrinibacteria;g__Candidatus_Peregrinibacteria;Unassigned	TACGGAGGGTGCAAACGTTACCCGGAATTATTGGGCGTAAAGCGTCTGTAGGCTGTTTGATAAGTTAGATGTTAAATCTTGGGGCTCAACTCCGAGTTCGTATCTAAAACTATCAGACTAGAGGATTGCAGAGGTAAGTAGAATTCTGTGTGGAGGGGTTAAATCCGTAGATATACAGAGGAATACCAAAAGCGAAGGCAACTTACTGGGCAACTCCTGACGCTGAGAGACGAAAGCGTGGGTAGCAAAC
ASV_1074	57	0.00125132	1.75587	FSW	FSW	NA	NA	d__Bacteria;p__Patescibacteria;c__Gracilibacteria;o__Candidatus_Peregrinibacteria;f__Candidatus_Peregrinibacteria;g__Candidatus_Peregrinibacteria;Unassigned	TACGGAGGGTGCAAACGTTACCCGGAATTATTGGGCGTAAAGCGTCTGTAGGCTGTTTGATAAGTTAGATGTTAAATCTTGGGGCTCAACTCCGAGTTCGTATCTAAAACTATCAGACTAGAGGATTGCAGAGGTAAGTAGAATTCTGTGTGGAGGGGTTAAATCCGTAGATATACAGAGGAATACCAAAAGCGAAGGCAACTTACTGGGCAACTCCTGACGCTGAGAGACGAAAGCGTGGGTAGCAAAC
ASV_1074	65	0.00129207	1.81291	FSW	FSW	NA	NA	d__Bacteria;p__Patescibacteria;c__Gracilibacteria;o__Candidatus_Peregrinibacteria;f__Candidatus_Peregrinibacteria;g__Candidatus_Peregrinibacteria;Unassigned	TACGGAGGGTGCAAACGTTACCCGGAATTATTGGGCGTAAAGCGTCTGTAGGCTGTTTGATAAGTTAGATGTTAAATCTTGGGGCTCAACTCCGAGTTCGTATCTAAAACTATCAGACTAGAGGATTGCAGAGGTAAGTAGAATTCTGTGTGGAGGGGTTAAATCCGTAGATATACAGAGGAATACCAAAAGCGAAGGCAACTTACTGGGCAACTCCTGACGCTGAGAGACGAAAGCGTGGGTAGCAAAC
ASV_1076	40	NA	1.60206	RSW	RSW	NA	NA	d__Bacteria;p__Fusobacteriota;c__Fusobacteriia;o__Fusobacteriales;f__Fusobacteriaceae;g__Propionigenium;Unassigned	TACGTATGTCGCAAGCGTTATCCGGAATTATTGGGCGTAAAGCGCGTCTAGGCGGTCTTTTAAGTCTGATGTGAAAATGCGGGGCTCAACTCCGTATTGCGTTGGAAACTGGAAGACTAGAGTATCAGAGAGGTGGGCGGAACTACAAGTGTAGAGGTGAAATTCGTAGATATTTGTAGGAATGCCGATTGGGAAGCCAGCTCACTGGATGAATACTGACGCTGAAGCGCGAAAGCGTGGGGAGCAAACG
ASV_1077	35	0.000695728	1.54407	FSW	FSW	NA	NA	d__Bacteria;p__Patescibacteria;c__Gracilibacteria;o__Candidatus_Peribacteria;f__Candidatus_Peribacteria;g__Candidatus_Peribacteria;s__uncultured_bacterium	TACGGAAGGTGCAAGCGTTACTCGGAATTACTGGGCGTAAAGCGTCCGCAGGCGTCCCTCCCAGTCTGATATTAAAATGCGGAGCTCAACTCCGTAGTGTGTCGGAAACTAGAGGGATAGAGTCATACAGAGGCATCTGGAATGCCGTGTGTAGGGGTAAAATCCGTTGATCCACGGTGGAACGCCAAAAGTGAAAACAGGATGCTGGGTATGTACTGACGCTCAGGGACGAAAGCGTGGGGAGCGAAGG
ASV_1078	8	NA	0.90309	RSW	RSW	NA	NA	d__Bacteria;p__Planctomycetota;Unassigned;Unassigned;Unassigned;Unassigned;Unassigned	TACGTAGGGTGCAAGCGTTGTTCGGATTCACTGGGCATAAAGCGCATGTAGGCGGTTTGGTCAGTCAGATGTGAAAGCCCCTGGCTCAACCAGGGAATTGCATTTGATACTGCCAGACTTGAGGGTGTCAGAGGAGAGCGGAACTCATAGTGGAGCGGTGAAATGCGTAGATATTATGAGGAACACCGGCGGCGAAAGCGGCTCTCTGGGACGCTCCTGACGCTGAGATGCGAAAGCCAGGGTAGCGAAC
ASV_108	108	0.00214682	2.03342	FSW	FSW	NA	NA	d__Bacteria;p__Patescibacteria;c__Gracilibacteria;o__Candidatus_Peregrinibacteria;f__Candidatus_Peregrinibacteria;g__Candidatus_Peregrinibacteria;Unassigned	GACGGAGGGTGCAAGCGTTATCCGGAATCACTGGGCGTAAAGCGTATGTAGGCGGTCTTGTAAGTCGGGGGTTAAAATTCCAGGCCCAACCTGGAAGCTGTTCCCGAAACTGCAAAGCTATGAAGAATGCAGAGGCAAGCGGAATTCTGAGTGTAGGGGTAATATCCGTAGATACTCGGAGGAACTCCAAAAGCGAAAGCAGCTTGCTGGGCATTTCTTGACGCTGAGATACGAAAGCGTGGGGAGCAAA
ASV_1080	24	0.000584439	1.38021	FSW	FSW	NA	NA	d__Bacteria;p__Planctomycetota;c__OM190;o__OM190;f__OM190;g__OM190;s__uncultured_bacterium	TACAGAGGGTGCAAACGTTGTTCGGAATTACTGGGCATAAAGCGCACGTAGGCGGTCCTGTAAGTGTGAAGTGAAAGCCCACGGCTCACCCGTGGAACTGCTTTGCATACTGCAGAACTCGAGGACGGTAGGGGAGAGCGGAACTCCTGGTGGAGCGGTGAAATGCGTAGATATCAGGAGGAACACCGGTGGCGAAGGCGGCTCTCTGGTCCGTTTCTGACGCTGAGGTGCGAAAGCCAGGGTAGCGAAC
ASV_1081	2	2.48611e-05	0.30103	RSW	RSW	NA	NA	d__Bacteria;p__Desulfobacterota;c__Desulfuromonadia;o__PB19;f__PB19;g__PB19;Unassigned	TACGGGGAGTGCAAGCGTTGTTCGGAATCATTGGGCGTAAAGCGCGTGTAGGCGGCTTTGTAAGTCTGAAGTGAAAGCCCTCGGCTCAACCGAGGAAGTGCTTTGGATACTGCAAGGCTTGAATCGTGGAGGGGCAGGTGGAATTCCCAGTGTAGAGGTGAAATTCGTAGATATTGGGAGGAACACCAGTGGCGAAGGCGGCCTGCTGGACACTGATTGACGCTGAGACGCGAAAGCGTGGGGAGCAAAC
ASV_1081	135	0.00328747	2.13033	FSW	FSW	NA	NA	d__Bacteria;p__Desulfobacterota;c__Desulfuromonadia;o__PB19;f__PB19;g__PB19;Unassigned	TACGGGGAGTGCAAGCGTTGTTCGGAATCATTGGGCGTAAAGCGCGTGTAGGCGGCTTTGTAAGTCTGAAGTGAAAGCCCTCGGCTCAACCGAGGAAGTGCTTTGGATACTGCAAGGCTTGAATCGTGGAGGGGCAGGTGGAATTCCCAGTGTAGAGGTGAAATTCGTAGATATTGGGAGGAACACCAGTGGCGAAGGCGGCCTGCTGGACACTGATTGACGCTGAGACGCGAAAGCGTGGGGAGCAAAC
ASV_1081	2	2.89059e-05	0.30103	Oocytes	Oocytes_T2	NA	2	d__Bacteria;p__Desulfobacterota;c__Desulfuromonadia;o__PB19;f__PB19;g__PB19;Unassigned	TACGGGGAGTGCAAGCGTTGTTCGGAATCATTGGGCGTAAAGCGCGTGTAGGCGGCTTTGTAAGTCTGAAGTGAAAGCCCTCGGCTCAACCGAGGAAGTGCTTTGGATACTGCAAGGCTTGAATCGTGGAGGGGCAGGTGGAATTCCCAGTGTAGAGGTGAAATTCGTAGATATTGGGAGGAACACCAGTGGCGAAGGCGGCCTGCTGGACACTGATTGACGCTGAGACGCGAAAGCGTGGGGAGCAAAC
ASV_1081	25	0.000260849	1.39794	Tank1_SW	Tank1_SW	NA	1	d__Bacteria;p__Desulfobacterota;c__Desulfuromonadia;o__PB19;f__PB19;g__PB19;Unassigned	TACGGGGAGTGCAAGCGTTGTTCGGAATCATTGGGCGTAAAGCGCGTGTAGGCGGCTTTGTAAGTCTGAAGTGAAAGCCCTCGGCTCAACCGAGGAAGTGCTTTGGATACTGCAAGGCTTGAATCGTGGAGGGGCAGGTGGAATTCCCAGTGTAGAGGTGAAATTCGTAGATATTGGGAGGAACACCAGTGGCGAAGGCGGCCTGCTGGACACTGATTGACGCTGAGACGCGAAAGCGTGGGGAGCAAAC
ASV_1081	67	0.00133182	1.82607	FSW	FSW	NA	NA	d__Bacteria;p__Desulfobacterota;c__Desulfuromonadia;o__PB19;f__PB19;g__PB19;Unassigned	TACGGGGAGTGCAAGCGTTGTTCGGAATCATTGGGCGTAAAGCGCGTGTAGGCGGCTTTGTAAGTCTGAAGTGAAAGCCCTCGGCTCAACCGAGGAAGTGCTTTGGATACTGCAAGGCTTGAATCGTGGAGGGGCAGGTGGAATTCCCAGTGTAGAGGTGAAATTCGTAGATATTGGGAGGAACACCAGTGGCGAAGGCGGCCTGCTGGACACTGATTGACGCTGAGACGCGAAAGCGTGGGGAGCAAAC
ASV_1081	2	0.000182266	0.30103	Tank2_SW	Tank2_SW	NA	2	d__Bacteria;p__Desulfobacterota;c__Desulfuromonadia;o__PB19;f__PB19;g__PB19;Unassigned	TACGGGGAGTGCAAGCGTTGTTCGGAATCATTGGGCGTAAAGCGCGTGTAGGCGGCTTTGTAAGTCTGAAGTGAAAGCCCTCGGCTCAACCGAGGAAGTGCTTTGGATACTGCAAGGCTTGAATCGTGGAGGGGCAGGTGGAATTCCCAGTGTAGAGGTGAAATTCGTAGATATTGGGAGGAACACCAGTGGCGAAGGCGGCCTGCTGGACACTGATTGACGCTGAGACGCGAAAGCGTGGGGAGCAAAC
ASV_1081	50	0.00109765	1.69897	FSW	FSW	NA	NA	d__Bacteria;p__Desulfobacterota;c__Desulfuromonadia;o__PB19;f__PB19;g__PB19;Unassigned	TACGGGGAGTGCAAGCGTTGTTCGGAATCATTGGGCGTAAAGCGCGTGTAGGCGGCTTTGTAAGTCTGAAGTGAAAGCCCTCGGCTCAACCGAGGAAGTGCTTTGGATACTGCAAGGCTTGAATCGTGGAGGGGCAGGTGGAATTCCCAGTGTAGAGGTGAAATTCGTAGATATTGGGAGGAACACCAGTGGCGAAGGCGGCCTGCTGGACACTGATTGACGCTGAGACGCGAAAGCGTGGGGAGCAAAC
ASV_1081	34	0.000361783	1.53148	Tank2_SW	Tank2_SW	NA	2	d__Bacteria;p__Desulfobacterota;c__Desulfuromonadia;o__PB19;f__PB19;g__PB19;Unassigned	TACGGGGAGTGCAAGCGTTGTTCGGAATCATTGGGCGTAAAGCGCGTGTAGGCGGCTTTGTAAGTCTGAAGTGAAAGCCCTCGGCTCAACCGAGGAAGTGCTTTGGATACTGCAAGGCTTGAATCGTGGAGGGGCAGGTGGAATTCCCAGTGTAGAGGTGAAATTCGTAGATATTGGGAGGAACACCAGTGGCGAAGGCGGCCTGCTGGACACTGATTGACGCTGAGACGCGAAAGCGTGGGGAGCAAAC
ASV_1081	2	1.5973e-05	0.30103	Oocytes	Oocytes_T2	NA	2	d__Bacteria;p__Desulfobacterota;c__Desulfuromonadia;o__PB19;f__PB19;g__PB19;Unassigned	TACGGGGAGTGCAAGCGTTGTTCGGAATCATTGGGCGTAAAGCGCGTGTAGGCGGCTTTGTAAGTCTGAAGTGAAAGCCCTCGGCTCAACCGAGGAAGTGCTTTGGATACTGCAAGGCTTGAATCGTGGAGGGGCAGGTGGAATTCCCAGTGTAGAGGTGAAATTCGTAGATATTGGGAGGAACACCAGTGGCGAAGGCGGCCTGCTGGACACTGATTGACGCTGAGACGCGAAAGCGTGGGGAGCAAAC
ASV_1081	10	0.000182226	1	Tank1_SW	Tank1_SW	NA	1	d__Bacteria;p__Desulfobacterota;c__Desulfuromonadia;o__PB19;f__PB19;g__PB19;Unassigned	TACGGGGAGTGCAAGCGTTGTTCGGAATCATTGGGCGTAAAGCGCGTGTAGGCGGCTTTGTAAGTCTGAAGTGAAAGCCCTCGGCTCAACCGAGGAAGTGCTTTGGATACTGCAAGGCTTGAATCGTGGAGGGGCAGGTGGAATTCCCAGTGTAGAGGTGAAATTCGTAGATATTGGGAGGAACACCAGTGGCGAAGGCGGCCTGCTGGACACTGATTGACGCTGAGACGCGAAAGCGTGGGGAGCAAAC
ASV_1081	3	4.26882e-05	0.477121	Embryos	Embryos_T1	NA	1	d__Bacteria;p__Desulfobacterota;c__Desulfuromonadia;o__PB19;f__PB19;g__PB19;Unassigned	TACGGGGAGTGCAAGCGTTGTTCGGAATCATTGGGCGTAAAGCGCGTGTAGGCGGCTTTGTAAGTCTGAAGTGAAAGCCCTCGGCTCAACCGAGGAAGTGCTTTGGATACTGCAAGGCTTGAATCGTGGAGGGGCAGGTGGAATTCCCAGTGTAGAGGTGAAATTCGTAGATATTGGGAGGAACACCAGTGGCGAAGGCGGCCTGCTGGACACTGATTGACGCTGAGACGCGAAAGCGTGGGGAGCAAAC
ASV_1082	5	NA	0.69897	RSW	RSW	NA	NA	d__Bacteria;p__Patescibacteria;c__Gracilibacteria;o__Gracilibacteria;f__Gracilibacteria;g__Gracilibacteria;s__uncultured_organism	TACGTAAGGGGCAAGCGTTACCCGGAATTATTGGGCGTAAAGCGTCCGCAGGCGGAATTATAAGTCTGTTATTAAATACCGGTGCTCAACATCGGTGCTGTAATGGAAACTGTAATTCTAGAGTGTGGGAGAGGTGTGCGGAATTCTGCAAGTAGGGGTAAAATCCGTAGATATGCAGAGGAATACCAAAAGCGAAGGCAGCACACTGGCCCATTACTGACGCTCAGGGACGAAAGCGTGGGGAGCGAAA
ASV_1084	13	0.000316571	1.11394	FSW	FSW	NA	NA	d__Bacteria;p__Bacteroidota;c__Bacteroidia;o__Flavobacteriales;f__Flavobacteriaceae;g__NS4_marine_group;s__uncultured_bacterium	TACGGAGGATCCAAGCGTTATCCGGAATCATTGGGTTTAAAGGGTCCGTAGGCGGTTTTTTAAGTCAGAGGTGAAATCCTGCAGCTCAACTGTAGAATTGCCTTTGATACTGAAAGACTTGAGTTATTGTGAAGTGGTTAGAATGTGTGGTGTAGCGGTGAAATGCATAGATATCACACAGAATACCAATTGCGAAGGCAGATCACTAACAATATACTGACGCTCAGGGACGAAAGCGTGGGTAGCGAAC
ASV_1084	316	0.00392805	2.49969	RSW	RSW	NA	NA	d__Bacteria;p__Bacteroidota;c__Bacteroidia;o__Flavobacteriales;f__Flavobacteriaceae;g__NS4_marine_group;s__uncultured_bacterium	TACGGAGGATCCAAGCGTTATCCGGAATCATTGGGTTTAAAGGGTCCGTAGGCGGTTTTTTAAGTCAGAGGTGAAATCCTGCAGCTCAACTGTAGAATTGCCTTTGATACTGAAAGACTTGAGTTATTGTGAAGTGGTTAGAATGTGTGGTGTAGCGGTGAAATGCATAGATATCACACAGAATACCAATTGCGAAGGCAGATCACTAACAATATACTGACGCTCAGGGACGAAAGCGTGGGTAGCGAAC
ASV_1085	2	NA	0.30103	Tank2_SW	Tank2_SW	NA	2	d__Bacteria;p__Proteobacteria;c__Alphaproteobacteria;Unassigned;Unassigned;Unassigned;Unassigned	TACGAAGGGGGCTAGCGTTGTTCGGAATCACTGGGCGTAAAGCGCGCGTAGGCGGACTATTAAGTCAGGGGTGAAATCCCGAGGCTCAACCTCGGAACTGCCTTTGATACTGACGGTCTCGAGTCCGGGAGAGGTGAGTGGAACTCCTAGTGTAGAGGTGAAATTCGTAGATATTAGGAAGAACACCAGTGGCGAAGGCGGCTCACTGGCCCGGTACTGACGCTGAGGCGCGAAAGCGTGGGGAGCAAAC
ASV_1086	86	0.00156714	1.9345	Tank1_SW	Tank1_SW	NA	1	d__Bacteria;p__AncK6;c__AncK6;o__AncK6;f__AncK6;g__AncK6;s__uncultured_bacterium	TACGGGGGGAGCAAGCGTTGTTCGGAGTTATTGGGCGTAAAGGGCGTACAGGCGGTGGTGTCAGTCAGATGTGAAATCCCCCGGCTCAACCGGGGACCTGCATTTGATACTGCATCACTTGAGTACAGGAGAGGAGAGCGGAATTTTCGGTGTAGCGGTGGAATGTGTAGATATCGAAAAGAACACCAGTGGCGAAGGCGGCTCTCTGGCCTGATACTGACGCTGACGCGCGAAAGCTAGGGGAGCAAAC
ASV_1086	195	0.00203462	2.29003	Tank1_SW	Tank1_SW	NA	1	d__Bacteria;p__AncK6;c__AncK6;o__AncK6;f__AncK6;g__AncK6;s__uncultured_bacterium	TACGGGGGGAGCAAGCGTTGTTCGGAGTTATTGGGCGTAAAGGGCGTACAGGCGGTGGTGTCAGTCAGATGTGAAATCCCCCGGCTCAACCGGGGACCTGCATTTGATACTGCATCACTTGAGTACAGGAGAGGAGAGCGGAATTTTCGGTGTAGCGGTGGAATGTGTAGATATCGAAAAGAACACCAGTGGCGAAGGCGGCTCTCTGGCCTGATACTGACGCTGACGCGCGAAAGCTAGGGGAGCAAAC
ASV_1087	3	NA	0.477121	RSW	RSW	NA	NA	d__Bacteria;p__Bacteroidota;c__Bacteroidia;o__Cytophagales;f__Cyclobacteriaceae;g__uncultured;Unassigned	TACGGAGGGTGCAAGCGTTATCCGGATTTATTGGGTTTAAAGGGTGCGTAGGCGGTTTCTTAAGTCAGTAGTGAAAGTCTGCAGCTTAACTGTAGAAGTGCTATTGATACTGGGAAACTTGAATATGGTGAAGGTAGGCGGAATTCGTGGTGTAGCGGTGAAATGCATAGATACCACGAAGAACACCGATAGCGAAGGCAGCTTACTATACCATTATTGACGCTGAGGCACGAAAGCGTGGGGAGCGAAC
ASV_1088	3	NA	0.477121	Tank1_SW	Tank1_SW	NA	1	d__Bacteria;p__Armatimonadota;c__uncultured;o__uncultured;f__uncultured;g__uncultured;Unassigned	TACGAATGGGGCAAGCATTGTTCGGATTTACTGGGTTTAAAGGGTATGTAGGCGGTTTTTTAAGTCTGTTTGTGAAAGCCTGGGGCTCAACCCCAGAATTGCATCAGAAACTGGATCACTTGAGTATGTAGGAGGAGAGAGGAATTCTTGGTGTAGCGGTGAAATGCGTAGATATCAAGGAGAAGACCAGCGGCGAAGGCGTCTCTCTATTACAATACTGACGCTGAGATACGAAAGCTAGGGTAGCGAA
ASV_1089	13	NA	1.11394	Tank1_SW	Tank1_SW	NA	1	d__Bacteria;p__Proteobacteria;c__Alphaproteobacteria;o__Rhodobacterales;f__Rhodobacteraceae;Unassigned;Unassigned	TACGGAGGGGGTTAGCGTTGTTCGGAATTACTGGGCGTAAAGCGTACGTAGGCGGATCAGAAAGTATGGGGTGAAATCCCAGGGCTCAACCCTGGAACTGCCTCATAAACTCCTGGTCTTGAGTTCGAGAGAGGTGAGTGGAATTCCGAGTGTAGAGGTGAAATTCGTAGATATTCGGAGGAACACCAGTGGCGAAGGCGGCTCACTGGCTCGATACTGACGCTGAGGTACGAAAGTGTGGGGAGCAAAC
ASV_1089	10	NA	1	Tank1_SW	Tank1_SW	NA	1	d__Bacteria;p__Proteobacteria;c__Alphaproteobacteria;o__Rhodobacterales;f__Rhodobacteraceae;Unassigned;Unassigned	TACGGAGGGGGTTAGCGTTGTTCGGAATTACTGGGCGTAAAGCGTACGTAGGCGGATCAGAAAGTATGGGGTGAAATCCCAGGGCTCAACCCTGGAACTGCCTCATAAACTCCTGGTCTTGAGTTCGAGAGAGGTGAGTGGAATTCCGAGTGTAGAGGTGAAATTCGTAGATATTCGGAGGAACACCAGTGGCGAAGGCGGCTCACTGGCTCGATACTGACGCTGAGGTACGAAAGTGTGGGGAGCAAAC
ASV_109	2	NA	0.30103	Tank2_SW	Tank2_SW	NA	2	d__Bacteria;p__Planctomycetota;Unassigned;Unassigned;Unassigned;Unassigned;Unassigned	TACGAAGGTGGCAAGCATTATTCGGAATCACTGGGCATAAAGGGCCCGTAGGCGGTTTGACAAGTTGGGTGTGAAAGCCCTCGGCTTAACCGGGGAACTGCACTCAATACTGTCAGACTAGAGTGCTAGAGGGGTGAGTGGAATTTCTGGTGGAGCGGTGGAATGCGTAGATATCAGAAAGAACGACGGAGGCGAAAGCGACTCACTGGATAGCAACTGACGCTGAGGGGCGAAAGCTAGGGTAGCAAAC
ASV_1090	5	NA	0.69897	Embryos	Embryos_T2	NA	1	d__Bacteria;p__Latescibacterota;c__Latescibacterota;o__Latescibacterota;f__Latescibacterota;g__Latescibacterota;s__uncultured_bacterium	TACGGAGGGAGCGAACGTTGTTCGGATTCACTGGGCGTAAAGGGCGTGTAGGCGGCTTTGCAAGTCAGAGGTGAAATGTCTCGGCTCAACCGAGGACCTGCCTTTGAAACTGCAGAGCTTGAGGCCGTGAGAGGAAACTGGAATTCCTAGTGTAGCGGTGAAATGCATAGATATTAGGAAGAACACCAGTGGCGAAGGCGAGTTTCTGGCACGGTTCTGACGCTGAGGCGCGAAAGCCAGGGGAGCGAAC
ASV_1091	3	NA	0.477121	Oocytes	Oocytes_T2	NA	2	d__Bacteria;p__Chloroflexi;c__Anaerolineae;o__SBR1031;f__SBR1031;g__SBR1031;s__uncultured_bacterium	AACGTAGGACGCGAACGTTATCCGGAGTTACTGGGCGTAAAGCGCGGGCAGGCGGAAAGGCAAGTTAGGCGTGAAAGCTCCCGGCTCAACCGGGAGAGGCCGTCTAAGACTGCCTTTGTGGAGGGCAGCAGAGGAGCGTGGAATTCCGGGTGGAGTGGTGAAATACGTAGAGATCCGGAGGAACACCAGTGGCGAAGGCGACGCTCTGGGCTGCACCTGACGCTGAGCCGCGAAAGCATGGGTAGCGAAC
ASV_1092	16	NA	1.20412	Tank1_SW	Tank1_SW	NA	1	d__Bacteria;p__Campilobacterota;c__Campylobacteria;o__Campylobacterales;f__Sulfurimonadaceae;g__Sulfurimonas;Unassigned	TACGGAGGGTGCAAGCGTTACTCGGAATCACTGGGCGTAAAGGGCGCGTAGGCTGTCTAATAAGTCAGGTGTGAAATCCTATGGCTCAACCATAGAACTGCACTTGAAACTGTTAGACTAGAGTTTGGAAGAGGAAGATGGAATTAGTGGTGTAGGGGTAAAATCCGTAGAGATCACTAGGAATACCGAAAGCGAAGGCGATCTTCTGGGACAACACTGACGCTGAGGCGCGAAAGCGTGGGGAGCAAAC
ASV_1092	13	NA	1.11394	Tank1_SW	Tank1_SW	NA	1	d__Bacteria;p__Campilobacterota;c__Campylobacteria;o__Campylobacterales;f__Sulfurimonadaceae;g__Sulfurimonas;Unassigned	TACGGAGGGTGCAAGCGTTACTCGGAATCACTGGGCGTAAAGGGCGCGTAGGCTGTCTAATAAGTCAGGTGTGAAATCCTATGGCTCAACCATAGAACTGCACTTGAAACTGTTAGACTAGAGTTTGGAAGAGGAAGATGGAATTAGTGGTGTAGGGGTAAAATCCGTAGAGATCACTAGGAATACCGAAAGCGAAGGCGATCTTCTGGGACAACACTGACGCTGAGGCGCGAAAGCGTGGGGAGCAAAC
ASV_1093	95	0.00188841	1.97772	FSW	FSW	NA	NA	d__Bacteria;p__Verrucomicrobiota;c__Chlamydiae;o__Chlamydiales;Unassigned;Unassigned;Unassigned	TACGTAGGGTGCAAGCATTAATCGGATTTATTGGGCGTAAAGGGCGCGTAGGCTGGATGATAAGTCAGACGTGAAAGACCGGAGCTCACCTTCGGGACCGCGTCTGAAACTGTCGTTCTTGAGGATGGACGGGGAAAGCGGAATTCCACATGTAGCGGTGAAATGCGTAGATATGTGGAAGAACACCTGTGGCGAAAGCGGCTTTCTAGTTTATTCCTGACGCTGAGGCGCGAAAGCAGGGGGAGCGAAC
ASV_1094	17	NA	1.23045	RSW	RSW	NA	NA	d__Bacteria;p__Proteobacteria;c__Alphaproteobacteria;o__Rhodospirillales;f__Magnetospiraceae;g__uncultured;s__uncultured_bacterium	TACGGAGGGGGCAAGCGTTGTTCGGAATTACTGGGCGTAAAGCGCGCGTAGGCGGTTAGCATAGTCAGGCGTGAAATCCCGGGGCTCAACCCCGGAACTGCGCTTGATACTGGCTAACTAGAGGTCTGGAGAGGGTAGTGGAATTCCCAGTGTAGAGGTGAAATTCGTAGATATTGGGAAGAACACCAGCGGCGAAGGCGGCTACCTGGACAGATACTGACGCTGAGGTGCGAAAGCGTGGGGAGCGAAC
ASV_1095	12	NA	1.07918	RSW	RSW	NA	NA	d__Bacteria;p__Verrucomicrobiota;c__Lentisphaeria;o__SS1-B-02-17;f__SS1-B-02-17;g__SS1-B-02-17;Unassigned	TACGTAGGTGGCGAGCGTTATTCGGATTTATTGGGCGTAAAGGGTCCGCAGGGGGTTAGGTAAGTTTGATGTGAAATCTCGAGGCTCAACCTCGAAACTGCATTGGATACTGCCTGACTAGAGTACTGGAGAGGTAAGCGGAATTCCTGGTGTAGCGGTGGAATGCGTAGATATCAGGAAGAACACCGATGGCGAAGGCAGCTTACTGGACAGTTACTGACCCTCATGGACGAAAGCCGGGGTAGCGAAA
ASV_1096	3	NA	0.477121	RSW	RSW	NA	NA	d__Bacteria;p__Verrucomicrobiota;c__Omnitrophia;o__Omnitrophales;f__Omnitrophaceae;g__Candidatus_Omnitrophus;s__uncultured_bacterium	TACAGAGGTGGCAAGCGTTGTTCGGATTTATTGGGCGTAAAGGGTTCGTAGGCGGACTGGAAAGTCGGATGTGAAATCTAACAGCTTAACTGTTAAACTGCATTCGAAACTCTCAGTCTTGAGTGTGAGAGGGGTGAAGGGAATTCCAGGTGTAAGGGTGAAATCTGCAGAGATCTGGAAGAACACCAGTCGCGAAGGCGCTTCACTGGTTCACTACTGACGCTGAAGGACGAAAGCTAGGGGAGCGAAC
ASV_1098	4	NA	0.60206	RSW	RSW	NA	NA	d__Bacteria;p__Myxococcota;c__Polyangia;o__Nannocystales;f__Nannocystaceae;g__uncultured;Unassigned	TACGGAGGGTGCGAACGTTGCTCGGAATCATTGGGCGTAAAGCGCACGTAGGCGGCTTTGCAAGTTGGATGTGAAAGCCCGGGGCTCAACCCCGGAAGTGCATCCAAAACTGCTTGGCTCGAGTACCGAAGGGGGCCAGAGAATTCCCGGTGTAGAGGTGAAATTCGTAGATATCGGGAGGAATACCAGTGGCGAAGGCGCTGGCCTGGTCGGAGACTGACGCTGAGGTGCGATAGCGTGGGGAGCAAAC
ASV_1099	143	0.00260583	2.15534	Tank1_SW	Tank1_SW	NA	1	d__Bacteria;p__Proteobacteria;c__Gammaproteobacteria;o__Francisellales;f__Francisellaceae;g__[Caedibacter]_taeniospiralis_group;Unassigned	TACGGAGGGTGCGAGCGTTAATCGGAATTACTGGGCGTAAAGGGTTCGTAGGTGGTTAAGTAAGTCAGATGTGAAATACCAGGGCTTAACCTTGGAATGGCATTTGATACTGCTTAACTAGAGTTTAGCAGAGGATTGGGGAATTTCCAGTGTAGCGGTGAAATGCGTAGATATTGGAAGGAACATCAATGGCGAAGGCAACAATCTGGGCTTAAACTGACACTGAGGGACGAAAGCATGGGTAGCAAAC
ASV_1099	139	0.00147905	2.14301	Tank2_SW	Tank2_SW	NA	2	d__Bacteria;p__Proteobacteria;c__Gammaproteobacteria;o__Francisellales;f__Francisellaceae;g__[Caedibacter]_taeniospiralis_group;Unassigned	TACGGAGGGTGCGAGCGTTAATCGGAATTACTGGGCGTAAAGGGTTCGTAGGTGGTTAAGTAAGTCAGATGTGAAATACCAGGGCTTAACCTTGGAATGGCATTTGATACTGCTTAACTAGAGTTTAGCAGAGGATTGGGGAATTTCCAGTGTAGCGGTGAAATGCGTAGATATTGGAAGGAACATCAATGGCGAAGGCAACAATCTGGGCTTAAACTGACACTGAGGGACGAAAGCATGGGTAGCAAAC
ASV_1099	811	0.00846193	2.90902	Tank1_SW	Tank1_SW	NA	1	d__Bacteria;p__Proteobacteria;c__Gammaproteobacteria;o__Francisellales;f__Francisellaceae;g__[Caedibacter]_taeniospiralis_group;Unassigned	TACGGAGGGTGCGAGCGTTAATCGGAATTACTGGGCGTAAAGGGTTCGTAGGTGGTTAAGTAAGTCAGATGTGAAATACCAGGGCTTAACCTTGGAATGGCATTTGATACTGCTTAACTAGAGTTTAGCAGAGGATTGGGGAATTTCCAGTGTAGCGGTGAAATGCGTAGATATTGGAAGGAACATCAATGGCGAAGGCAACAATCTGGGCTTAAACTGACACTGAGGGACGAAAGCATGGGTAGCAAAC
ASV_1099	10	0.000911328	1	Tank2_SW	Tank2_SW	NA	2	d__Bacteria;p__Proteobacteria;c__Gammaproteobacteria;o__Francisellales;f__Francisellaceae;g__[Caedibacter]_taeniospiralis_group;Unassigned	TACGGAGGGTGCGAGCGTTAATCGGAATTACTGGGCGTAAAGGGTTCGTAGGTGGTTAAGTAAGTCAGATGTGAAATACCAGGGCTTAACCTTGGAATGGCATTTGATACTGCTTAACTAGAGTTTAGCAGAGGATTGGGGAATTTCCAGTGTAGCGGTGAAATGCGTAGATATTGGAAGGAACATCAATGGCGAAGGCAACAATCTGGGCTTAAACTGACACTGAGGGACGAAAGCATGGGTAGCAAAC
ASV_11	92	0.00114361	1.96379	RSW	RSW	NA	NA	d__Bacteria;p__Planctomycetota;c__Planctomycetes;o__Pirellulales;f__Pirellulaceae;g__Rubripirellula;s__uncultured_bacterium	GACGAACCGTCCGAACGTTATTCGGTATCACTGGGCTTAAAGCGTGCGTAGGCGGCTTGGTAGGTGAGATGTGAAAGCCCACGGCCCAACCGTGGAATTGCGTTTCAAACCATCAAGCTCGAGGAAGATAGGGGTGATGGGAACTTATGGTGGAGCGGTGAAATGCGTTGATATCATAGGGAACACCGGTGGCGAAAGCGCATCACTGGATCTTTTCTGACGCTGAGGCACGAAAGCTAGGGTAGCGAAC
ASV_110	33	0.000601345	1.51851	Tank1_SW	Tank1_SW	NA	1	d__Bacteria;p__Bacteroidota;c__Bacteroidia;o__Flavobacteriales;f__NS9_marine_group;g__NS9_marine_group;Unassigned	TACGGAGGGTGCAAGCGTTATCCGGATTTATTGGGTTTAAAGGGTCCGTAGGCGGGATATTAAGTCAGTGGTGAAAGCCTGCAGCTCAACTGTAGAACTGCCATTGATACTGATATTCTTGAGTGTAACTGGAGTAGGCAGAATATGTCATGTAGCGGTGAAATGCTTAGATATGATATAGAATACCAATCGCGAAGGCGGCTTACTAAGTTATTACTGACGCTGAGGGACGAAAGCGTGGGGAGCGAAC
ASV_110	772	0.0082146	2.88762	Tank2_SW	Tank2_SW	NA	2	d__Bacteria;p__Bacteroidota;c__Bacteroidia;o__Flavobacteriales;f__NS9_marine_group;g__NS9_marine_group;Unassigned	TACGGAGGGTGCAAGCGTTATCCGGATTTATTGGGTTTAAAGGGTCCGTAGGCGGGATATTAAGTCAGTGGTGAAAGCCTGCAGCTCAACTGTAGAACTGCCATTGATACTGATATTCTTGAGTGTAACTGGAGTAGGCAGAATATGTCATGTAGCGGTGAAATGCTTAGATATGATATAGAATACCAATCGCGAAGGCGGCTTACTAAGTTATTACTGACGCTGAGGGACGAAAGCGTGGGGAGCGAAC
ASV_110	4	5.78118e-05	0.60206	Oocytes	Oocytes_T2	NA	2	d__Bacteria;p__Bacteroidota;c__Bacteroidia;o__Flavobacteriales;f__NS9_marine_group;g__NS9_marine_group;Unassigned	TACGGAGGGTGCAAGCGTTATCCGGATTTATTGGGTTTAAAGGGTCCGTAGGCGGGATATTAAGTCAGTGGTGAAAGCCTGCAGCTCAACTGTAGAACTGCCATTGATACTGATATTCTTGAGTGTAACTGGAGTAGGCAGAATATGTCATGTAGCGGTGAAATGCTTAGATATGATATAGAATACCAATCGCGAAGGCGGCTTACTAAGTTATTACTGACGCTGAGGGACGAAAGCGTGGGGAGCGAAC
ASV_110	38	0.00346305	1.57978	Tank2_SW	Tank2_SW	NA	2	d__Bacteria;p__Bacteroidota;c__Bacteroidia;o__Flavobacteriales;f__NS9_marine_group;g__NS9_marine_group;Unassigned	TACGGAGGGTGCAAGCGTTATCCGGATTTATTGGGTTTAAAGGGTCCGTAGGCGGGATATTAAGTCAGTGGTGAAAGCCTGCAGCTCAACTGTAGAACTGCCATTGATACTGATATTCTTGAGTGTAACTGGAGTAGGCAGAATATGTCATGTAGCGGTGAAATGCTTAGATATGATATAGAATACCAATCGCGAAGGCGGCTTACTAAGTTATTACTGACGCTGAGGGACGAAAGCGTGGGGAGCGAAC
ASV_110	54	0.000563433	1.73239	Tank1_SW	Tank1_SW	NA	1	d__Bacteria;p__Bacteroidota;c__Bacteroidia;o__Flavobacteriales;f__NS9_marine_group;g__NS9_marine_group;Unassigned	TACGGAGGGTGCAAGCGTTATCCGGATTTATTGGGTTTAAAGGGTCCGTAGGCGGGATATTAAGTCAGTGGTGAAAGCCTGCAGCTCAACTGTAGAACTGCCATTGATACTGATATTCTTGAGTGTAACTGGAGTAGGCAGAATATGTCATGTAGCGGTGAAATGCTTAGATATGATATAGAATACCAATCGCGAAGGCGGCTTACTAAGTTATTACTGACGCTGAGGGACGAAAGCGTGGGGAGCGAAC
ASV_110	7	5.59056e-05	0.845098	Oocytes	Oocytes_T2	NA	2	d__Bacteria;p__Bacteroidota;c__Bacteroidia;o__Flavobacteriales;f__NS9_marine_group;g__NS9_marine_group;Unassigned	TACGGAGGGTGCAAGCGTTATCCGGATTTATTGGGTTTAAAGGGTCCGTAGGCGGGATATTAAGTCAGTGGTGAAAGCCTGCAGCTCAACTGTAGAACTGCCATTGATACTGATATTCTTGAGTGTAACTGGAGTAGGCAGAATATGTCATGTAGCGGTGAAATGCTTAGATATGATATAGAATACCAATCGCGAAGGCGGCTTACTAAGTTATTACTGACGCTGAGGGACGAAAGCGTGGGGAGCGAAC
ASV_1100	8	0.000113835	0.90309	Embryos	Embryos_T1	NA	1	d__Bacteria;p__Proteobacteria;c__Gammaproteobacteria;o__Oceanospirillales;f__Nitrincolaceae;g__Neptunomonas;Unassigned	TACGGAGGGTCCGAGCGTTAATCGGAATTACTGGGCGTAAAGCGCGCGTAGGCGGCTAAGTCAGTCAGATGTGAAAGCCCAGGGCTCAACCTTGGAACTGCACCTGATACTGCTTGGCTAGAGTACAGAAGAGGGTGGTGGAATTTCCTGTGTAGCGGTGAAATGCGTAGATATAGGAAGGAACATCAGTGGCGAAGGCGACCACCTGGACTGATACTGACGCTGAGGTGCGAAAGCGTGGGGAGCAAAC
ASV_1100	323	0.00343694	2.5092	Tank2_SW	Tank2_SW	NA	2	d__Bacteria;p__Proteobacteria;c__Gammaproteobacteria;o__Oceanospirillales;f__Nitrincolaceae;g__Neptunomonas;Unassigned	TACGGAGGGTCCGAGCGTTAATCGGAATTACTGGGCGTAAAGCGCGCGTAGGCGGCTAAGTCAGTCAGATGTGAAAGCCCAGGGCTCAACCTTGGAACTGCACCTGATACTGCTTGGCTAGAGTACAGAAGAGGGTGGTGGAATTTCCTGTGTAGCGGTGAAATGCGTAGATATAGGAAGGAACATCAGTGGCGAAGGCGACCACCTGGACTGATACTGACGCTGAGGTGCGAAAGCGTGGGGAGCAAAC
ASV_1100	6	0.000311769	0.778151	Adults_male	Ib132_T2	Male	1	d__Bacteria;p__Proteobacteria;c__Gammaproteobacteria;o__Oceanospirillales;f__Nitrincolaceae;g__Neptunomonas;Unassigned	TACGGAGGGTCCGAGCGTTAATCGGAATTACTGGGCGTAAAGCGCGCGTAGGCGGCTAAGTCAGTCAGATGTGAAAGCCCAGGGCTCAACCTTGGAACTGCACCTGATACTGCTTGGCTAGAGTACAGAAGAGGGTGGTGGAATTTCCTGTGTAGCGGTGAAATGCGTAGATATAGGAAGGAACATCAGTGGCGAAGGCGACCACCTGGACTGATACTGACGCTGAGGTGCGAAAGCGTGGGGAGCAAAC
ASV_1100	36	0.00261761	1.5563	Adults_female	Ib130_T3	Female	2	d__Bacteria;p__Proteobacteria;c__Gammaproteobacteria;o__Oceanospirillales;f__Nitrincolaceae;g__Neptunomonas;Unassigned	TACGGAGGGTCCGAGCGTTAATCGGAATTACTGGGCGTAAAGCGCGCGTAGGCGGCTAAGTCAGTCAGATGTGAAAGCCCAGGGCTCAACCTTGGAACTGCACCTGATACTGCTTGGCTAGAGTACAGAAGAGGGTGGTGGAATTTCCTGTGTAGCGGTGAAATGCGTAGATATAGGAAGGAACATCAGTGGCGAAGGCGACCACCTGGACTGATACTGACGCTGAGGTGCGAAAGCGTGGGGAGCAAAC
ASV_1100	10	0.000304192	1	Embryos	Embryos_T2	NA	1	d__Bacteria;p__Proteobacteria;c__Gammaproteobacteria;o__Oceanospirillales;f__Nitrincolaceae;g__Neptunomonas;Unassigned	TACGGAGGGTCCGAGCGTTAATCGGAATTACTGGGCGTAAAGCGCGCGTAGGCGGCTAAGTCAGTCAGATGTGAAAGCCCAGGGCTCAACCTTGGAACTGCACCTGATACTGCTTGGCTAGAGTACAGAAGAGGGTGGTGGAATTTCCTGTGTAGCGGTGAAATGCGTAGATATAGGAAGGAACATCAGTGGCGAAGGCGACCACCTGGACTGATACTGACGCTGAGGTGCGAAAGCGTGGGGAGCAAAC
ASV_1100	669	0.00698031	2.82543	Tank1_SW	Tank1_SW	NA	1	d__Bacteria;p__Proteobacteria;c__Gammaproteobacteria;o__Oceanospirillales;f__Nitrincolaceae;g__Neptunomonas;Unassigned	TACGGAGGGTCCGAGCGTTAATCGGAATTACTGGGCGTAAAGCGCGCGTAGGCGGCTAAGTCAGTCAGATGTGAAAGCCCAGGGCTCAACCTTGGAACTGCACCTGATACTGCTTGGCTAGAGTACAGAAGAGGGTGGTGGAATTTCCTGTGTAGCGGTGAAATGCGTAGATATAGGAAGGAACATCAGTGGCGAAGGCGACCACCTGGACTGATACTGACGCTGAGGTGCGAAAGCGTGGGGAGCAAAC
ASV_1100	129	0.0117561	2.11059	Tank2_SW	Tank2_SW	NA	2	d__Bacteria;p__Proteobacteria;c__Gammaproteobacteria;o__Oceanospirillales;f__Nitrincolaceae;g__Neptunomonas;Unassigned	TACGGAGGGTCCGAGCGTTAATCGGAATTACTGGGCGTAAAGCGCGCGTAGGCGGCTAAGTCAGTCAGATGTGAAAGCCCAGGGCTCAACCTTGGAACTGCACCTGATACTGCTTGGCTAGAGTACAGAAGAGGGTGGTGGAATTTCCTGTGTAGCGGTGAAATGCGTAGATATAGGAAGGAACATCAGTGGCGAAGGCGACCACCTGGACTGATACTGACGCTGAGGTGCGAAAGCGTGGGGAGCAAAC
ASV_1100	12	0.00090566	1.07918	Embryos	Embryos_T2	NA	1	d__Bacteria;p__Proteobacteria;c__Gammaproteobacteria;o__Oceanospirillales;f__Nitrincolaceae;g__Neptunomonas;Unassigned	TACGGAGGGTCCGAGCGTTAATCGGAATTACTGGGCGTAAAGCGCGCGTAGGCGGCTAAGTCAGTCAGATGTGAAAGCCCAGGGCTCAACCTTGGAACTGCACCTGATACTGCTTGGCTAGAGTACAGAAGAGGGTGGTGGAATTTCCTGTGTAGCGGTGAAATGCGTAGATATAGGAAGGAACATCAGTGGCGAAGGCGACCACCTGGACTGATACTGACGCTGAGGTGCGAAAGCGTGGGGAGCAAAC
ASV_1100	25	0.000759902	1.39794	Embryos	Embryos_T2	NA	1	d__Bacteria;p__Proteobacteria;c__Gammaproteobacteria;o__Oceanospirillales;f__Nitrincolaceae;g__Neptunomonas;Unassigned	TACGGAGGGTCCGAGCGTTAATCGGAATTACTGGGCGTAAAGCGCGCGTAGGCGGCTAAGTCAGTCAGATGTGAAAGCCCAGGGCTCAACCTTGGAACTGCACCTGATACTGCTTGGCTAGAGTACAGAAGAGGGTGGTGGAATTTCCTGTGTAGCGGTGAAATGCGTAGATATAGGAAGGAACATCAGTGGCGAAGGCGACCACCTGGACTGATACTGACGCTGAGGTGCGAAAGCGTGGGGAGCAAAC
ASV_1100	597	0.0108789	2.77597	Tank1_SW	Tank1_SW	NA	1	d__Bacteria;p__Proteobacteria;c__Gammaproteobacteria;o__Oceanospirillales;f__Nitrincolaceae;g__Neptunomonas;Unassigned	TACGGAGGGTCCGAGCGTTAATCGGAATTACTGGGCGTAAAGCGCGCGTAGGCGGCTAAGTCAGTCAGATGTGAAAGCCCAGGGCTCAACCTTGGAACTGCACCTGATACTGCTTGGCTAGAGTACAGAAGAGGGTGGTGGAATTTCCTGTGTAGCGGTGAAATGCGTAGATATAGGAAGGAACATCAGTGGCGAAGGCGACCACCTGGACTGATACTGACGCTGAGGTGCGAAAGCGTGGGGAGCAAAC
ASV_1100	4	0.00017001	0.60206	Adults_female	Ib134_T2	Female	1	d__Bacteria;p__Proteobacteria;c__Gammaproteobacteria;o__Oceanospirillales;f__Nitrincolaceae;g__Neptunomonas;Unassigned	TACGGAGGGTCCGAGCGTTAATCGGAATTACTGGGCGTAAAGCGCGCGTAGGCGGCTAAGTCAGTCAGATGTGAAAGCCCAGGGCTCAACCTTGGAACTGCACCTGATACTGCTTGGCTAGAGTACAGAAGAGGGTGGTGGAATTTCCTGTGTAGCGGTGAAATGCGTAGATATAGGAAGGAACATCAGTGGCGAAGGCGACCACCTGGACTGATACTGACGCTGAGGTGCGAAAGCGTGGGGAGCAAAC
ASV_1102	4	NA	0.60206	RSW	RSW	NA	NA	d__Bacteria;p__Planctomycetota;Unassigned;Unassigned;Unassigned;Unassigned;Unassigned	GACGGAGGTGGCGAGCGTTGTTCGGAATCACTGGGCTTAAAGGGCACGCAGGCGGTTTGGTGTGTCCGGTGTGAAATCCCTCGGCTCAACCGAGGAACTGCGCCGGAAACTGCCAGACTTGAGGGCCGGAGAGGTGAGTGGAACTCCAGGTGTAGCGGTGAAATGCGTAGATATCTGGAGGAACGCCGGAGGCGAAAGCGACTCACTGGACGGTTCCTGACGCTGAGGTGCGAAAGCCAGGGGAGCGAAC
ASV_1103	5	NA	0.69897	RSW	RSW	NA	NA	d__Bacteria;p__Sumerlaeota;c__Sumerlaeia;o__Sumerlaeales;f__Sumerlaeaceae;g__Sumerlaea;s__uncultured_bacterium	TACGGAGGGGGCAAGCGTTATTCGGAATTATTGGGCGTAAAGAGCGCGTAGGCGGACGGACAAGTCTGGTGTGAAATCGCTACCGCTTAACGGAGCGTCGCCACTGGAAACTGTTCGTCTTGAGTGTGGCAGAGGTTGGTGGAATTCCAGGTGTAGCGGTGGAATGCGTAGATATCTGGAAGAACACCGGTGGCGAAGGCGACCAACTGGGCCATTACTGACGCTGAGGCGCGAAAGCCAGGGGAGCGAA
ASV_1104	4	NA	0.60206	RSW	RSW	NA	NA	d__Bacteria;p__Planctomycetota;c__OM190;o__OM190;f__OM190;g__OM190;s__uncultured_bacterium	TACGGAGGGTGCAAACGTTGTTCGGAATCACTGGGCATAAAGCGCACGTAGGCGGTCCAGTCAGTCAGGTGTGAAAGCCCCCGGCTCAACCGGGGAACTGCACTTGATACTGCTGGACTTGAGAGTGGAAGGGGTGAGCGGAACTCCAGGTGGAGCGGTGAAATGCGTAGATATCTGGAGGAACACCGGTGGCGAAAGCGGCTCACTGGCCCACTTCTGACGCTGAGGTGCGAAAGCTAGGGTAGCGAAC
ASV_1104	4	NA	0.60206	Oocytes	Oocytes_T2	NA	2	d__Bacteria;p__Planctomycetota;c__OM190;o__OM190;f__OM190;g__OM190;s__uncultured_bacterium	TACGGAGGGTGCAAACGTTGTTCGGAATCACTGGGCATAAAGCGCACGTAGGCGGTCCAGTCAGTCAGGTGTGAAAGCCCCCGGCTCAACCGGGGAACTGCACTTGATACTGCTGGACTTGAGAGTGGAAGGGGTGAGCGGAACTCCAGGTGGAGCGGTGAAATGCGTAGATATCTGGAGGAACACCGGTGGCGAAAGCGGCTCACTGGCCCACTTCTGACGCTGAGGTGCGAAAGCTAGGGTAGCGAAC
ASV_1105	13	NA	1.11394	Tank1_SW	Tank1_SW	NA	1	d__Bacteria;p__Chloroflexi;c__Dehalococcoidia;o__SAR202_clade;f__SAR202_clade;g__SAR202_clade;s__uncultured_Chloroflexi_bacterium	TACGTAGGGGGCAAGCGTTACCCGGAATTACTGGGCGTAAAGGGCGCGTAGGCGGCTAGGTAAGTCTCTTGTGAAAGCTCCCGGCTTAACTGGGAGAGGTCAAGAGATACTACCTGGCTAGAGGGCAGTAGAGGAAGGCGGAATTCCCGGTGTAGCGGTGAAATGCGTAGATATCGGGAGGAACACCAGTGGCGAAGGCGGCCTTCTGGGCTGTGCCTGACGCTGAGGCGCGAGAGCGTGGGGAGCAAAC
ASV_1105	10	NA	1	Tank1_SW	Tank1_SW	NA	1	d__Bacteria;p__Chloroflexi;c__Dehalococcoidia;o__SAR202_clade;f__SAR202_clade;g__SAR202_clade;s__uncultured_Chloroflexi_bacterium	TACGTAGGGGGCAAGCGTTACCCGGAATTACTGGGCGTAAAGGGCGCGTAGGCGGCTAGGTAAGTCTCTTGTGAAAGCTCCCGGCTTAACTGGGAGAGGTCAAGAGATACTACCTGGCTAGAGGGCAGTAGAGGAAGGCGGAATTCCCGGTGTAGCGGTGAAATGCGTAGATATCGGGAGGAACACCAGTGGCGAAGGCGGCCTTCTGGGCTGTGCCTGACGCTGAGGCGCGAGAGCGTGGGGAGCAAAC
ASV_1106	2	NA	0.30103	RSW	RSW	NA	NA	d__Eukaryota;p__Cercozoa;c__Thecofilosea;o__Thecofilosea;f__Thecofilosea;g__uncultured;Unassigned	TTCCAGCTCCAAGAGCATATATTAAAGTTGTTGCAGTTAAAAAGCTCGTAGTTGGATTTCTGGTACAATGCGCCTGGCCCGCGGTTACTTAAACCTGTGAGTGCCGGTGTGCGTTTGCCATCCTTCTAGAAAACGTTTCTACCCTTCACTGGGCCGGACTCGCGATCTAGATCTTTTACTTTGAAAAAATTAGAGTGTTTAAAGCAGGCTTTTGCTATGAATACATTAGCATGGAATAATAATCTAGGAC
ASV_1107	5	NA	0.69897	RSW	RSW	NA	NA	d__Bacteria;p__Bdellovibrionota;c__Bdellovibrionia;o__Bdellovibrionales;f__Bdellovibrionaceae;g__OM27_clade;s__uncultured_bacterium	TACGGAGGGTGCAAGCGTTGCTCGGAATCACTGGGCGTAAAGCGTACGCAGGCGGATTAGCAGGTCGATTGTGAAATCCCAGGGCTCAACCCTGGAACTGCAGTCGAAACCGCTAGTCTTGAGTACGGGAGAGGGATGCGGAATTCCTGGTGTAGAGGTGAAATTCGTAGATATCAGGAGGAACACCCGTGGCGAAAGCGGCATCCTGGCCCGATACTGACGCTCATGTACGAAAGCGTGGGGAGCAAAC
ASV_1108	6	NA	0.778151	Embryos	Embryos_T1	NA	1	d__Bacteria;p__Proteobacteria;c__Gammaproteobacteria;o__HOC36;f__HOC36;g__HOC36;Unassigned	TACGGAGGGTGCAAGCGTTAATCGGAATTACTGGGCGTAAAGCGCACGTAGGCGGTTTAGTCAGTCAGATGTGAAAGCCCCGGGCTTAACCTGGGAACTGCATTTGATACTGCTAGACTAGAGTGTGATAGAGGATAGCGGAATTCCCGGTGTAGCGGTGAAATGCGTAGATATCGGGAGGAACACCAATGGCGAAGGCAGCTATCTGGGTCAACACTGACGCTGAGGTGCGAAAGCGTGGGGAGCAAAC
ASV_111	2	NA	0.30103	Tank1_SW	Tank1_SW	NA	1	d__Bacteria;p__Patescibacteria;c__Saccharimonadia;o__Saccharimonadales;f__Saccharimonadales;g__Saccharimonadales;s__uncultured_bacterium	GACGGAGGATCCAAGCGTTATCCGGAATGACTGGGCGTAAAGAGTTGCGTAGGCGGACTGCCAAGTCTCTACTTAAAGGCCAAGGCTCAACCTTGGAAGTGGTAGAGAAACTGGCAGTCTAGAGCATGAGAGAGGTGGCTGGAATTCCAGGTGTAGGAGTGAAATCCGTAGATATCTGGAGGAACACCAATGGCGTAGGCAGGCCACTGGCTCATTGCTGACGCTCAGGCACGAAAGCGTGGGGAGCGAA
ASV_1110	18	NA	1.25527	Tank1_SW	Tank1_SW	NA	1	d__Bacteria;p__Proteobacteria;c__Gammaproteobacteria;o__Alteromonadales;f__Colwelliaceae;g__Thalassotalea;s__uncultured_bacterium	TACGGAGGGTGCGAGCGTTAATCGGAATTACTGGGCGTAAAGCGTGCGTAGGCGGTTATTTAAGTCAGATGTGAAATCCCGGGGCTCAACCTCGGAACTGCATTTGAAACTGGATGACTAGAGTTTTGTAGAGGGTGGTGGAATTTCCAGTGTAGCGGTGAAATGCGTAGAGATTGGAAGGAACATCAGTGGCGAAGGCGGCCACCTGGACAAAAACTGACGCTGAGGCACGAAAGCGTGGGGAGCGAAC
ASV_1112	5	NA	0.69897	FSW	FSW	NA	NA	d__Bacteria;p__Patescibacteria;c__Microgenomatia;o__Candidatus_Collierbacteria;f__Candidatus_Collierbacteria;g__Candidatus_Collierbacteria;s__uncultured_bacterium	TACGTAGGGTACAAGCGTTATCCGGATTTACTGGGCGTAAAGCGTTCCGTAGGCGGATTTGTAAGTTATTAGTGAAAGCCTGCGGCTCAACCGTAGAATTGCTAATAATACTGCAAATCTAGAATCTCACAGGGGAGGTTGGAACTGTTGGTGTAGCAGTGAAATGCGTTGATATCAACAGGAACACCGAGGGCGAAGGCAGACCTCTGGGTGAGTATTGACGCTGATGGACGACAGCTAGGGGAGCGAA
ASV_1112	4	NA	0.60206	FSW	FSW	NA	NA	d__Bacteria;p__Patescibacteria;c__Microgenomatia;o__Candidatus_Collierbacteria;f__Candidatus_Collierbacteria;g__Candidatus_Collierbacteria;s__uncultured_bacterium	TACGTAGGGTACAAGCGTTATCCGGATTTACTGGGCGTAAAGCGTTCCGTAGGCGGATTTGTAAGTTATTAGTGAAAGCCTGCGGCTCAACCGTAGAATTGCTAATAATACTGCAAATCTAGAATCTCACAGGGGAGGTTGGAACTGTTGGTGTAGCAGTGAAATGCGTTGATATCAACAGGAACACCGAGGGCGAAGGCAGACCTCTGGGTGAGTATTGACGCTGATGGACGACAGCTAGGGGAGCGAA
ASV_1112	16	NA	1.20412	FSW	FSW	NA	NA	d__Bacteria;p__Patescibacteria;c__Microgenomatia;o__Candidatus_Collierbacteria;f__Candidatus_Collierbacteria;g__Candidatus_Collierbacteria;s__uncultured_bacterium	TACGTAGGGTACAAGCGTTATCCGGATTTACTGGGCGTAAAGCGTTCCGTAGGCGGATTTGTAAGTTATTAGTGAAAGCCTGCGGCTCAACCGTAGAATTGCTAATAATACTGCAAATCTAGAATCTCACAGGGGAGGTTGGAACTGTTGGTGTAGCAGTGAAATGCGTTGATATCAACAGGAACACCGAGGGCGAAGGCAGACCTCTGGGTGAGTATTGACGCTGATGGACGACAGCTAGGGGAGCGAA
ASV_1113	2	NA	0.30103	Tank1_SW	Tank1_SW	NA	1	d__Bacteria;p__Patescibacteria;c__ABY1;Unassigned;Unassigned;Unassigned;Unassigned	TACGAGTGCCCCGAGCGTTACCCGGATTTATTGGGCGTAAAGCGTCTGTAGACGGTTTAGCAAGTCAAGCGTCAAATCCCGTGGCTCAACCACGGAACTGCGCTCGAAACTACTAGACTAGAGGATGGGAGAGGCACGTGGAATTGCTGGTGTAGCGGTAAAATGCGTTAATATCAGCAGGAACACCAAAGGCGAAGGCATCGTGCTGGAACACTCCTGACGTTGAGAGACGAAAGCGTGGGTAGCGAAT
ASV_1114	53	0.000658819	1.72428	RSW	RSW	NA	NA	d__Bacteria;p__NB1-j;c__NB1-j;o__NB1-j;f__NB1-j;g__NB1-j;s__uncultured_bacterium	TACGGAGGGTGCAAGCGTTGTTCGGATTTATTGGGCGTAAAGCGAGTGTAGGCGGTTTGTCAAGTCGGGTGTGAAATCCCAGGGCCCAACCCTGGAACTGCACCCGATACTGGCAGGCTAGAGTCCCGGAGAGGATGGCGGAATTCCCGGTGTAGGGGTGAAATCCGTAGATATCGGGAGGAACACCAGTGGCGAAGGCGGCCATCTGGACGGTGACTGACGCTGAGACTCGAAAGCGTGGGTAGCAAAC
ASV_1115	2	NA	0.30103	RSW	RSW	NA	NA	d__Bacteria;p__Sva0485;c__Sva0485;o__Sva0485;f__Sva0485;g__Sva0485;s__uncultured_bacterium	TACGGAGGGTGCAAACGTTGTTCGGAATTACTGGGCGTAAAGCGCATGTAGGCGGATATGTAGGTCAGATGTGAAAGCCCTTGGCTCAACCAAGGAAGTGCATCTGAAACCACATATCTTGAGTATGACAGAGGGAAGTGGAATTCCCAGTGTAGAGGTGAAATTCATAGATATTGGGAAGAACACCGGTGGCGAAGGCGGCTTTCTGGGTCATGACTGACGCTGAGATGCGAAAGCGTGGGGAGCAAAC
ASV_1116	10	NA	1	FSW	FSW	NA	NA	d__Bacteria;p__Planctomycetota;c__Planctomycetes;o__Pirellulales;f__Pirellulaceae;g__Blastopirellula;Unassigned	CACGAACCGGACGAACGTTATTCGGAATCACTGGGCTTAAAGAGTCCGTAGGCGGCCTTGAAGGTGAGGTGTGAAATCCCACGGCCCAACCGTGGAACTGCGCTTCAAACCGCAAGGCTTGAGGGAGACAGAGGTGAGCGGAACAGATGGTGGAGCGGTGAAATGCGTTGATATCATCTGGAACACCGGTGGCGAAGGCGGCTCACTGGGTCTCTTCTGACGCTGAGGGACGAAAGCTAGGGGAGCGAAC
ASV_1117	26	0.000276658	1.41497	Tank2_SW	Tank2_SW	NA	2	d__Bacteria;p__Proteobacteria;c__Gammaproteobacteria;o__Oceanospirillales;f__Nitrincolaceae;Unassigned;Unassigned	TACGGAAGGTGCAAGCGTTAATCGGAATTACTGGGCGTAAAGCGCGCGTAGGTGGCTAGGTCAGTCAGATGTGAAAGCCCCGGGCTCAACCTGGGAACTGCACCTGATACTGCCTGGCTAGAGTACGGTAGAGGGTAGTGGAATTTCCTGTGTAGCGGTGAAATGCGTAGATATAGGAAGGAACACCAGTGGCGAAGGCGACTACCTGGACCGATACTGACACTGAGGTGCGAAAGCGTGGGGAGCAAAC
ASV_1117	64	0.000795555	1.80618	RSW	RSW	NA	NA	d__Bacteria;p__Proteobacteria;c__Gammaproteobacteria;o__Oceanospirillales;f__Nitrincolaceae;Unassigned;Unassigned	TACGGAAGGTGCAAGCGTTAATCGGAATTACTGGGCGTAAAGCGCGCGTAGGTGGCTAGGTCAGTCAGATGTGAAAGCCCCGGGCTCAACCTGGGAACTGCACCTGATACTGCCTGGCTAGAGTACGGTAGAGGGTAGTGGAATTTCCTGTGTAGCGGTGAAATGCGTAGATATAGGAAGGAACACCAGTGGCGAAGGCGACTACCTGGACCGATACTGACACTGAGGTGCGAAAGCGTGGGGAGCAAAC
ASV_1118	105	0.00208718	2.02119	FSW	FSW	NA	NA	d__Bacteria;p__Planctomycetota;c__Pla3_lineage;o__Pla3_lineage;f__Pla3_lineage;g__Pla3_lineage;s__uncultured_bacterium	TACGTATGGTGCAAACGTTGTTCGGAATCACTGGGCTTAAAGAGCACGTAGGCGGTTGAGAAAGTCAGATGTGAAATCCCTCGGCCCAACCGGGGAACTGCATCTGAAACTTCTCAGCTAGAGTATAGGAGGGGAGAGTGGAATTCCTGGTGGAGCGGTGAAATGCGTAGATATCAGGAGGAACGCCGGTGGCGAAAGCGACTCTCTGGCCTATTACTGACGCTGAGGTGCGAAAGCTAGGGGAGCGAAC
ASV_1119	5	NA	0.69897	Oocytes	Oocytes_T2	NA	2	d__Bacteria;p__Bacteroidota;c__Bacteroidia;o__Chitinophagales;f__Saprospiraceae;g__uncultured;Unassigned	TACGGAGGGTGCAAGCGTTATCCGGAATCACTGGGTTTAAAGGGTGCGTAGGCGGCCTTATAAGTCAGAGGTGAAAGTTTGCAGCTTAACTGTAAAATTGCCTTTGATACTGTAGGGCTTGAATTAGGTTGAGGTTAGCGGAATGTGACATGTAGCGGTGAAATGCATAGATATGTCATAGAACACCAATTGCGAAGGCAGCTGGCTAGACCTATATTGACGCTGAGGCACGAAAGCGTGGGGAGCGAAC
ASV_1120	6	NA	0.778151	Tank1_SW	Tank1_SW	NA	1	d__Bacteria;p__Proteobacteria;c__Gammaproteobacteria;o__Coxiellales;f__Coxiellaceae;g__Coxiella;Unassigned	TACAGAGGGTGCGAGCGTTAATCGGAATTACTGGGCGTAAAGCGTACGTAGGCGGTTATTTAAGTTGGATGTGAAAGCCCCGGGCTCAACCTGGGAACTGCATCCAATACTGGATAACTTGAGTATGGTAGAGGGAAGTGGAATTTCCGGTGTAGCGGTGAAATGCGTAGATATCGGAAGGAACACCAGTGGCGAAGGCGGCTTCCTGGACCAATACTGACGCTGAGGTACGAAAGCGTGGGGAGCAAAC
ASV_1121	64	0.000795555	1.80618	RSW	RSW	NA	NA	d__Bacteria;p__Proteobacteria;c__Alphaproteobacteria;o__SAR11_clade;f__Clade_II;g__Clade_II;Unassigned	TACGAAGGGACCTAGCGTAGTTCGGAATTACTGGGCTTAAAGAGCTCGTAGGTGGTTAAAAAAGTTGGTGGTGAAATCCCAAGGCTCAACCTTGGAACTGCCATCAAAACTTTTTAGCTAGAGTGTGATAGAGGTAAGTGGAATTTCTAGTGTAGAGGTGAAATTCGTAGATATTAGAAAGAACACCAAATGCGAAGGCAACTTACTGGGTCACTACTGACACTGAGGAGCGAAAGCATGGGTAGCGAAG
ASV_1122	3	NA	0.477121	Adults_male	Ib128_T1	Male	2	d__Bacteria;p__Acidobacteriota;c__Thermoanaerobaculia;o__Thermoanaerobaculales;f__Thermoanaerobaculaceae;g__Subgroup_10;s__uncultured_bacterium	TACGGAGGGGGCGAGCGTTATTCGGAATCATTGGGCGTAAAGGGCGCGTAGGCGGTCCGACAAGTCAGGGGTGAAATCCCTCGGCTCAACCGAGGAACTGCCCCTGAAACTGTCAGACTTGAGGCCGGGAGAGGGTGGTGGAATTCCGAGTGTAGCGGTGAAATGCGTAGATATTCGGAGGAACACCAGTGGCGAAGGCGACCACCTGGACCGGTTCTGACGCTGAGGCGCGAAAGCGTGGGGAGCAAAC
ASV_1123	4	NA	0.60206	Tank1_SW	Tank1_SW	NA	1	d__Bacteria;p__Myxococcota;c__Polyangia;o__Polyangiales;f__Sandaracinaceae;g__uncultured;s__uncultured_bacterium	TACAGAGGGTGCAAACGTTGCTCGGAATCACTGGGCGTAAAGCGCGCGTAGGCGGGCTGGAAAGTCGGTTGTGAAATCCCAGGGCTCAACCCTGGAACTGCATCCGAAACTTCCAGTCTAGAGTAATGGAGAGGAAAGCGGAATTCCCGGTGTAGAGGTGAAATTCGTAGATATCGGGAGGAACACCAGTGGCGAAGGCGGCTTTCTGGACATTTACTGACGCTGAGGTGCGAAAGCGTGGGGAGCAAAC
ASV_1123	10	NA	1	Oocytes	Oocytes_T2	NA	2	d__Bacteria;p__Myxococcota;c__Polyangia;o__Polyangiales;f__Sandaracinaceae;g__uncultured;s__uncultured_bacterium	TACAGAGGGTGCAAACGTTGCTCGGAATCACTGGGCGTAAAGCGCGCGTAGGCGGGCTGGAAAGTCGGTTGTGAAATCCCAGGGCTCAACCCTGGAACTGCATCCGAAACTTCCAGTCTAGAGTAATGGAGAGGAAAGCGGAATTCCCGGTGTAGAGGTGAAATTCGTAGATATCGGGAGGAACACCAGTGGCGAAGGCGGCTTTCTGGACATTTACTGACGCTGAGGTGCGAAAGCGTGGGGAGCAAAC
ASV_1123	5	NA	0.69897	Embryos	Embryos_T2	NA	1	d__Bacteria;p__Myxococcota;c__Polyangia;o__Polyangiales;f__Sandaracinaceae;g__uncultured;s__uncultured_bacterium	TACAGAGGGTGCAAACGTTGCTCGGAATCACTGGGCGTAAAGCGCGCGTAGGCGGGCTGGAAAGTCGGTTGTGAAATCCCAGGGCTCAACCCTGGAACTGCATCCGAAACTTCCAGTCTAGAGTAATGGAGAGGAAAGCGGAATTCCCGGTGTAGAGGTGAAATTCGTAGATATCGGGAGGAACACCAGTGGCGAAGGCGGCTTTCTGGACATTTACTGACGCTGAGGTGCGAAAGCGTGGGGAGCAAAC
ASV_1124	12	NA	1.07918	RSW	RSW	NA	NA	d__Bacteria;p__Desulfobacterota;c__Desulfobulbia;o__Desulfobulbales;f__Desulfobulbaceae;g__uncultured;Unassigned	TACGGAGGGTGCGAGCGTTGTTCGGAATTACTGGGCGTAAAGGGCGCGTAGGCGGCTTTATAAGTCAGATGTGAAAGCCCACGGCTTAACTGTGGAAGTGCATTTGAAACTGTGAAGCTTGAGTATCGGAGGGGAGTGTGGAATTCCCGGTGTAGAGGTGAAATTCGTAGAGATCGGGAGGAACACCGGTGGCGAAGGCGACACTCTGGACGAATACTGACGCTGAGGCGCGAAAGCGTGGGGAGCAAAC
ASV_1125	5	NA	0.69897	RSW	RSW	NA	NA	d__Bacteria;p__Bacteroidota;c__Bacteroidia;o__Chitinophagales;f__Saprospiraceae;Unassigned;Unassigned	TACGGAGGGTGCAAGCGTTATCCGGAATCACTGGGTTTAAAGGGTGCGTAGGCGGCACTATAAGTCAGAGGTGAAAGCCCATCGCTTAACGATGGAACTGCCTTTGAAACTATAGAGCTTGAATTAGGTTGAGGTTAGCGGAATGAGTCATGTAGCGGTGAAATGCATAGATATGACTTAGAACACCAATTGCGAAGGCAGCTGGCTGAGCCTTAATTGACGCTGAGGCACGAAAGCGTGGGGAGCGAAC
ASV_1126	36	0.000790306	1.5563	FSW	FSW	NA	NA	d__Bacteria;p__Proteobacteria;c__Gammaproteobacteria;o__Cellvibrionales;f__Porticoccaceae;g__SAR92_clade;Unassigned	TACGGAGGGTGCAAGCGTTAATCGGAATCACTGGGCGTAAAGCGCGCGTAGGTGGTTTGATAAGTAGACTGTGAAATCCCCAGGCTTAACCTGGGAACTGCAGTCTAAACTGTCTCACTCGAGATCAGTAGAGGGAGGTGGAATTCCTGGTGTAGCGGTGAAATGCGTAGATATCAGGAAGAACACCGGTGGCGAAGGCGACCTCCTGGACTGTATCTGACACTGAGGTGCGAAAGCGTGGGGAGCGAAC
ASV_1127	12	NA	1.07918	Tank1_SW	Tank1_SW	NA	1	d__Bacteria;p__Bacteroidota;c__Bacteroidia;o__Chitinophagales;f__Saprospiraceae;g__Aureispira;Unassigned	TACGGAGGGTGCAAGCGTTATCCGGAATCACTGGGTTTAAAGGGTACGTAGGCGGTTTTATAAGTCAGACGTCAAAGGCTGTGGCTAAACCATGGTACGCGTTTGAAACTGTAAGACTTGAATATGTTCGAGGTGCATGGAATGTTTCATGTAGCGGTGAAATGCATAGATATGAAATAGAACACCAATTGCGAAGGCAGTGCACTAGGGCATAATTGACGCTGATGTACGAAAGCGTGGGTAGCGAACA
ASV_1127	46	NA	1.66276	Tank1_SW	Tank1_SW	NA	1	d__Bacteria;p__Bacteroidota;c__Bacteroidia;o__Chitinophagales;f__Saprospiraceae;g__Aureispira;Unassigned	TACGGAGGGTGCAAGCGTTATCCGGAATCACTGGGTTTAAAGGGTACGTAGGCGGTTTTATAAGTCAGACGTCAAAGGCTGTGGCTAAACCATGGTACGCGTTTGAAACTGTAAGACTTGAATATGTTCGAGGTGCATGGAATGTTTCATGTAGCGGTGAAATGCATAGATATGAAATAGAACACCAATTGCGAAGGCAGTGCACTAGGGCATAATTGACGCTGATGTACGAAAGCGTGGGTAGCGAACA
ASV_1128	5	NA	0.69897	RSW	RSW	NA	NA	d__Bacteria;p__Planctomycetota;c__Phycisphaerae;o__Phycisphaerales;f__Phycisphaeraceae;g__SM1A02;Unassigned	TACTGAAGGCCCGAGCGTTAATCAGAATCACTGGGCTTAAAGCGTGCGCAGGCGGATCTTCAGGTATCTCGTGAAATCCCACGGCTCAACCGTGGAACTGCGGGGTAAACCGTTGATCTTGAGGCAGGTAGGGGTCAGTAGAACCATGTGTGGACCGGTGAAATGGATAGATATACATGGGAACGCCGATGGCGAAGGCAGCTGACTGGGCCTGTCCTGACGCTCAGGCACGAAAGCGTGGGGAGCGAAC
ASV_1129	2	NA	0.30103	Oocytes	Oocytes_T2	NA	2	d__Bacteria;p__Chloroflexi;c__Anaerolineae;o__Ardenticatenales;f__uncultured;g__uncultured;Unassigned	AACGTAGGGGGCGAGCGTTATCCGGAATCATTGGGCGTAAAGCGCATGTAGGCGGACTGATAAGTTGGCTGTGAAAGCTCACGGCTTAACCGAGAGAGGTCAGCCAAAACTGTCAGACTTGAGTGAGGTAGAGGAGCACGGAATTCCTGGTGTAGTGGTGGAATGCGTAGAGATCAGGAGGAACATCAGAGGCGAAAGCGGTGCTCTGGGCCTTGACTGACGCTGAGATGCGAAAGCGTGGGGAGCGAAC
ASV_113	42	NA	1.62325	RSW	RSW	NA	NA	d__Bacteria;p__Proteobacteria;c__Gammaproteobacteria;o__Thiotrichales;f__Thiotrichaceae;g__uncultured;Unassigned	TACGGAGGGTGCAAGCGTTAATCGGAATTACTGGGCGTAAAGAGTACGTAGGATGTGATGCAAGTCGGATGTGAAATCCCTGGGCTTAACCTAGGAACTGCATTCGAAACTACATTACTAGAGTGTAGTAGAGGAAAGCGGAATTTCGGGTGTAGCGGTGAAATGCGTAGATATCCGAAAGAACATCAGTGGCGAAGGCGGCTTTCTGGACTAACACTGACTCTGAGGTACGAAAGCGTGGGGAGCAAAC
ASV_1130	19	NA	1.27875	FSW	FSW	NA	NA	d__Bacteria;p__Planctomycetota;c__Phycisphaerae;o__mle1-8;f__mle1-8;g__mle1-8;s__uncultured_organism	GACAGAGGAGGCAAGCGTTGCTCGGATTCATTGGGCTTAAAGAGGGTGTAGGCGGCTGCGCAAGTGTCATGTGAAAGCCCGCGGCTCAACCGCGGAATTGCATGGCAAACTGCGTGGCTTGAGGTCGGTAGAGGTGCCTGGAACTCTAGGTGGAGCGGTGAAATGCGTAGATATCTAGAGGAACGCCAGAGGCGAAAGCGGGGCACTGGGCCGATTCTGACGCTGAGACCCGAAAGCGTGGGGAGCAAAC
ASV_1131	2	NA	0.30103	Adults_female	Ib130_T3	Female	2	d__Bacteria;p__Proteobacteria;c__Alphaproteobacteria;Unassigned;Unassigned;Unassigned;Unassigned	TACGGAGGGGGCTAGCGTTGTTCGGAATTACTGGGCGTAAAGCGCGCGTAGGCGGATTGGTCAGTCAGAGGTGAAATCCCGAAGCTCAACTTCGGAACTGCCTTTGATACTGCCGATCTAGAGTCCGGGAGAGGTGAGTGGAATTCCTAGTGTAGAGGTGAAATTCGTAGATATTAGGAAGAACACCAGTGGCGAAGGCGGCTCACTGGCCCGGTACTGACGCTGAGGTGCGAAAGCGTGGGGAGCAAAC
ASV_1131	5	NA	0.69897	Oocytes	Oocytes_T2	NA	2	d__Bacteria;p__Proteobacteria;c__Alphaproteobacteria;Unassigned;Unassigned;Unassigned;Unassigned	TACGGAGGGGGCTAGCGTTGTTCGGAATTACTGGGCGTAAAGCGCGCGTAGGCGGATTGGTCAGTCAGAGGTGAAATCCCGAAGCTCAACTTCGGAACTGCCTTTGATACTGCCGATCTAGAGTCCGGGAGAGGTGAGTGGAATTCCTAGTGTAGAGGTGAAATTCGTAGATATTAGGAAGAACACCAGTGGCGAAGGCGGCTCACTGGCCCGGTACTGACGCTGAGGTGCGAAAGCGTGGGGAGCAAAC
ASV_1131	5	NA	0.69897	Embryos	Embryos_T2	NA	1	d__Bacteria;p__Proteobacteria;c__Alphaproteobacteria;Unassigned;Unassigned;Unassigned;Unassigned	TACGGAGGGGGCTAGCGTTGTTCGGAATTACTGGGCGTAAAGCGCGCGTAGGCGGATTGGTCAGTCAGAGGTGAAATCCCGAAGCTCAACTTCGGAACTGCCTTTGATACTGCCGATCTAGAGTCCGGGAGAGGTGAGTGGAATTCCTAGTGTAGAGGTGAAATTCGTAGATATTAGGAAGAACACCAGTGGCGAAGGCGGCTCACTGGCCCGGTACTGACGCTGAGGTGCGAAAGCGTGGGGAGCAAAC
ASV_1131	4	NA	0.60206	Adults_male	Ib128_T1	Male	2	d__Bacteria;p__Proteobacteria;c__Alphaproteobacteria;Unassigned;Unassigned;Unassigned;Unassigned	TACGGAGGGGGCTAGCGTTGTTCGGAATTACTGGGCGTAAAGCGCGCGTAGGCGGATTGGTCAGTCAGAGGTGAAATCCCGAAGCTCAACTTCGGAACTGCCTTTGATACTGCCGATCTAGAGTCCGGGAGAGGTGAGTGGAATTCCTAGTGTAGAGGTGAAATTCGTAGATATTAGGAAGAACACCAGTGGCGAAGGCGGCTCACTGGCCCGGTACTGACGCTGAGGTGCGAAAGCGTGGGGAGCAAAC
ASV_1132	4	NA	0.60206	RSW	RSW	NA	NA	d__Bacteria;p__Planctomycetota;c__BD7-11;o__BD7-11;f__BD7-11;g__BD7-11;Unassigned	TACGTATGTGGCGAGCGTTGTTCGGAATTACTGGGCATAAAGAGTTCGTAGGCGGACTTGTCAGTTGGGTGTGAAATCCCGGGGCTTACCCCCGGAACTGCACTCAATACTGCAAGTCTGGAGTCCTTGAGGGGTAAGTGGAATTCCATGTGTAGCGGTGAAATGCGTAGATATATGGGAGAACGCCAATGGCGAAGGCAGCTTACTGGCGAGTGACTGACGCTGAGGAACGAAAGTTAGGGTATCGAAC
ASV_1133	18	NA	1.25527	FSW	FSW	NA	NA	d__Bacteria;p__Myxococcota;c__bacteriap25;o__bacteriap25;f__bacteriap25;g__bacteriap25;s__uncultured_bacterium	GACGGAGGGTGCAAGCGTTGCTCGGAATCACTGGGCGTAAAGGGTGCGTAGGCGGCCTTTCAAGTCTGGCGTGAAAGCCCAGGGCTCAGCCCTGGAAGTGCGCTAGAAACGGGAAGGCTTGAGTGTCGGAGGGGAGAGTGGAATTCCTGGTGTAGCGGTGAAATGCGTAGATATCAGGAGGAATACCGGTGGCGAAAGCGACTCTCTGGACGACAACTGACGCTGAGGCACGAAAGCGTGGGGAGCAAAC
ASV_1134	6	NA	0.778151	RSW	RSW	NA	NA	d__Bacteria;p__Proteobacteria;c__Gammaproteobacteria;o__Alteromonadales;f__Alteromonadaceae;g__Alteromonas;Unassigned	TACGGAGGGTGCGAGCGTTAATCGGAATTACTGGGCGTAAAGCGCACGCAGGCGGTTTGTTAAGCTAGATGTGAAAGCCCTGGGCTCAACCTGGGATGGTCATTTAGAACTGGCGAACTAGAGTCATAGAGAGGGGAGTGGAATTCCAGGTGTAGCGGTGAAATGCGTAGATATCTGGAGGAACATCAGTGGCGAAGGCGTCTCCCTGGCTATAGACTGACGCTCATGTGCGAAAGCGTGGGTAGCGAAC
ASV_1135	58	0.00115292	1.76343	FSW	FSW	NA	NA	d__Bacteria;p__Acidobacteriota;c__Acidobacteriae;o__PAUC26f;f__PAUC26f;g__PAUC26f;Unassigned	TACGTAGGCTCCAAGCGTTGTTCGGAATTACTGGGCGTAAAGCGAGTGTAGGCGGTCCGCCAAGTCGATTGTGAAATCTCCCGGCTCAACTGGGAGGCTGCGGTCGAAACTGGCGGACTCGAGTGCGAGAGAGGAGAGTGGAATTCCTGGTGTAGCGGTGAAATGCGTAGATATCAGGAGGAACACCGGCGGTGAAGACGGCTCTCTGGATCGCCACTGACGCTGAGACTCGAAAGCGTGGGGAGCAAAC
ASV_1136	24	NA	1.38021	RSW	RSW	NA	NA	d__Bacteria;p__Proteobacteria;c__Alphaproteobacteria;o__Kordiimonadales;f__Kordiimonadaceae;g__Kordiimonas;Unassigned	TACGGAGGGAGCTAGCGTTGTTCGGAATTACTGGGCGTAAAGCGCGCGTAGGCGGCACAGCAAGTTGGGGGTGAAATCCCGGGGCTCAACCTCGGAACTGCCCCCAAAACTGCTGAGCTAGAGACATGGAGAGGTGAGTAGAATTCCTAGTGTAGAGGTGAAATTCGTAGATATTAGGAAGAATACCAGTGGCGAAGGCGGCTCACTGGCCATGTACTGACGCTGAGGTGCGAAAGCGTGGGGAGCGAAC
ASV_1136	28	NA	1.44716	Tank1_SW	Tank1_SW	NA	1	d__Bacteria;p__Proteobacteria;c__Alphaproteobacteria;o__Kordiimonadales;f__Kordiimonadaceae;g__Kordiimonas;Unassigned	TACGGAGGGAGCTAGCGTTGTTCGGAATTACTGGGCGTAAAGCGCGCGTAGGCGGCACAGCAAGTTGGGGGTGAAATCCCGGGGCTCAACCTCGGAACTGCCCCCAAAACTGCTGAGCTAGAGACATGGAGAGGTGAGTAGAATTCCTAGTGTAGAGGTGAAATTCGTAGATATTAGGAAGAATACCAGTGGCGAAGGCGGCTCACTGGCCATGTACTGACGCTGAGGTGCGAAAGCGTGGGGAGCGAAC
ASV_1136	2	NA	0.30103	Oocytes	Oocytes_T2	NA	2	d__Bacteria;p__Proteobacteria;c__Alphaproteobacteria;o__Kordiimonadales;f__Kordiimonadaceae;g__Kordiimonas;Unassigned	TACGGAGGGAGCTAGCGTTGTTCGGAATTACTGGGCGTAAAGCGCGCGTAGGCGGCACAGCAAGTTGGGGGTGAAATCCCGGGGCTCAACCTCGGAACTGCCCCCAAAACTGCTGAGCTAGAGACATGGAGAGGTGAGTAGAATTCCTAGTGTAGAGGTGAAATTCGTAGATATTAGGAAGAATACCAGTGGCGAAGGCGGCTCACTGGCCATGTACTGACGCTGAGGTGCGAAAGCGTGGGGAGCGAAC
ASV_1136	6	NA	0.778151	Adults_female	Ib130_T3	Female	2	d__Bacteria;p__Proteobacteria;c__Alphaproteobacteria;o__Kordiimonadales;f__Kordiimonadaceae;g__Kordiimonas;Unassigned	TACGGAGGGAGCTAGCGTTGTTCGGAATTACTGGGCGTAAAGCGCGCGTAGGCGGCACAGCAAGTTGGGGGTGAAATCCCGGGGCTCAACCTCGGAACTGCCCCCAAAACTGCTGAGCTAGAGACATGGAGAGGTGAGTAGAATTCCTAGTGTAGAGGTGAAATTCGTAGATATTAGGAAGAATACCAGTGGCGAAGGCGGCTCACTGGCCATGTACTGACGCTGAGGTGCGAAAGCGTGGGGAGCGAAC
ASV_1136	14	NA	1.14613	Tank1_SW	Tank1_SW	NA	1	d__Bacteria;p__Proteobacteria;c__Alphaproteobacteria;o__Kordiimonadales;f__Kordiimonadaceae;g__Kordiimonas;Unassigned	TACGGAGGGAGCTAGCGTTGTTCGGAATTACTGGGCGTAAAGCGCGCGTAGGCGGCACAGCAAGTTGGGGGTGAAATCCCGGGGCTCAACCTCGGAACTGCCCCCAAAACTGCTGAGCTAGAGACATGGAGAGGTGAGTAGAATTCCTAGTGTAGAGGTGAAATTCGTAGATATTAGGAAGAATACCAGTGGCGAAGGCGGCTCACTGGCCATGTACTGACGCTGAGGTGCGAAAGCGTGGGGAGCGAAC
ASV_1136	9	NA	0.954243	Tank2_SW	Tank2_SW	NA	2	d__Bacteria;p__Proteobacteria;c__Alphaproteobacteria;o__Kordiimonadales;f__Kordiimonadaceae;g__Kordiimonas;Unassigned	TACGGAGGGAGCTAGCGTTGTTCGGAATTACTGGGCGTAAAGCGCGCGTAGGCGGCACAGCAAGTTGGGGGTGAAATCCCGGGGCTCAACCTCGGAACTGCCCCCAAAACTGCTGAGCTAGAGACATGGAGAGGTGAGTAGAATTCCTAGTGTAGAGGTGAAATTCGTAGATATTAGGAAGAATACCAGTGGCGAAGGCGGCTCACTGGCCATGTACTGACGCTGAGGTGCGAAAGCGTGGGGAGCGAAC
ASV_1138	4	4.17358e-05	0.60206	Tank1_SW	Tank1_SW	NA	1	d__Bacteria;p__Patescibacteria;c__ABY1;o__Candidatus_Magasanikbacteria;f__Candidatus_Magasanikbacteria;g__Candidatus_Magasanikbacteria;Unassigned	TACAGAGCCCTCGAGCGTTATCCGGATTCATTGGGCGTAAAGCGTCCGCAGGTTGTTTAGTAAGTCAATGGTCAAATCCTCGGGCCTAACCCGAGAACTGCTGTTGATACTGCTAAACTAGAGGCTGGGAGAGGCAAGCGGAACTGCAAGTGTAGTAGTAAAATGCGTTGATATTTGCAGGAACACCAAAGGCGAAGGCAGCTTGCTGGAACAGTCCTGACACTCATGGACGAAAGCGTGGGTAGCGAAT
ASV_1138	23	0.000560088	1.36173	FSW	FSW	NA	NA	d__Bacteria;p__Patescibacteria;c__ABY1;o__Candidatus_Magasanikbacteria;f__Candidatus_Magasanikbacteria;g__Candidatus_Magasanikbacteria;Unassigned	TACAGAGCCCTCGAGCGTTATCCGGATTCATTGGGCGTAAAGCGTCCGCAGGTTGTTTAGTAAGTCAATGGTCAAATCCTCGGGCCTAACCCGAGAACTGCTGTTGATACTGCTAAACTAGAGGCTGGGAGAGGCAAGCGGAACTGCAAGTGTAGTAGTAAAATGCGTTGATATTTGCAGGAACACCAAAGGCGAAGGCAGCTTGCTGGAACAGTCCTGACACTCATGGACGAAAGCGTGGGTAGCGAAT
ASV_1138	4	4.25627e-05	0.60206	Tank2_SW	Tank2_SW	NA	2	d__Bacteria;p__Patescibacteria;c__ABY1;o__Candidatus_Magasanikbacteria;f__Candidatus_Magasanikbacteria;g__Candidatus_Magasanikbacteria;Unassigned	TACAGAGCCCTCGAGCGTTATCCGGATTCATTGGGCGTAAAGCGTCCGCAGGTTGTTTAGTAAGTCAATGGTCAAATCCTCGGGCCTAACCCGAGAACTGCTGTTGATACTGCTAAACTAGAGGCTGGGAGAGGCAAGCGGAACTGCAAGTGTAGTAGTAAAATGCGTTGATATTTGCAGGAACACCAAAGGCGAAGGCAGCTTGCTGGAACAGTCCTGACACTCATGGACGAAAGCGTGGGTAGCGAAT
ASV_1139	2	NA	0.30103	Embryos	Embryos_T1	NA	1	d__Bacteria;p__Dependentiae;c__Babeliae;o__Babeliales;f__Babeliales;g__Babeliales;s__uncultured_bacterium	TACGAGGGGTGCAAACGTTATTCGGAATTACTGGGCGTAAAGAGCATGTAGGCGGCTTGTTAAGTTAGTTGTTAAATACCTTGGTCTATCTAAGGAAGTGCAATTAATACTGGCAGGCTAGAGGACAAGAGAGAAAAGTGGAATTCTCGGAGTAGCGGTAAAATGCGTAGATCTCGAGAGGAACACCGGTTGCGAAGGCGGCTTTTTGGCTTGTATCTGACGCTGAGATGCGAAAGCGTGGGGAGCAAAC
ASV_114	21	0	1.32222	RSW	RSW	NA	NA	d__Bacteria;p__Desulfobacterota;c__Desulfuromonadia;o__PB19;f__PB19;g__PB19;s__uncultured_bacterium	TACGGAGGGTGCAAGCGTTGTTCGGAATTATTGGGCGTAAAGCGTGCGTAGGCGGATTGTTAAGTCTGATGTGAAATCCCGCGGCTCAACCGCGGACGTGCATTGGATACTGGCAGTCTTGAGTCCCGGAGAGGAGAGCGGAATTCCTAGTGTAGAGGTGAAATTCGTAGATATTAGGAGGAACACCAGTGGCGAAAGCGGCTCTCTGGACGGTGACTGACGCTGAGGCACGAAAGCATAGGTAGCAAAC
ASV_1140	2	NA	0.30103	Tank1_SW	Tank1_SW	NA	1	d__Bacteria;p__Bacteroidota;c__Bacteroidia;o__Chitinophagales;f__Saprospiraceae;Unassigned;Unassigned	TACGGAAGGTGCAAGCGTTATCCGGAATCACTGGGTTTAAAGGGTGCGTAGGCGGCTCGATCAGTCAGGAGTGAAAGCTCGCGGCTTAACCGCGGAATTGCTTTTGATACTGTCGGGCTTGAATCAGGTTGAGGTTGGCGGAATGTGACATGTAGCGGTGAAATGCATAGATATGTCATAGAACACCGATTGCGAAGGCAGCTGGCTGGACCTTGATTGACGCTGAGGCACGAAAGCGTGGGGAGCGAAC
ASV_1141	5	NA	0.69897	RSW	RSW	NA	NA	d__Bacteria;p__Planctomycetota;c__Planctomycetes;o__Planctomycetales;f__Rubinisphaeraceae;g__uncultured;Unassigned	TACGTACTGTGCGAACGTTATTCGGAATCACTGGGCTTAAAGGGTGCGTAGGCGGACTGACAGGTCAGATGTGAAATCCCACGGCTCAACCGTGGAACTGCATTTGAAACCGTCAGTCTTGAGCAAACTAGGGGTGTGCGGAACTTCCAGTGGAGCGGTGAAATGTGTTGATATTGGAAGGAACACCGGTGGCGAAAGCGGCACACTGGGGTTTGTCTGACGCTGAGGCACGAAAGCTAGGGTAGCGAAC
ASV_1142	2	NA	0.30103	RSW	RSW	NA	NA	d__Bacteria;p__Planctomycetota;Unassigned;Unassigned;Unassigned;Unassigned;Unassigned	TACGGAGGGTGCGAACGTTGCTCGGATTCACTGGGCGTAAAGGGCACGTAGGCGGTCTGGTAAACCAAGTGTGAAATTCCGTTGCTCAACGGCGGAATTGCTCTTGGAAATGCCTGACTAGAGTATAGGAGGGGAGAGTGGAACTCTAGGTGGAGCGGTGGAATGCGTAGATATCTAGGGGAACGCCGGAGGCGAAAGCGACTCTCTGGCCTATTACTGACGCTGAGGTGCGAAAGCCAGGGGAGCAAAC
ASV_1143	12	NA	1.07918	RSW	RSW	NA	NA	d__Bacteria;p__Firmicutes;c__Clostridia;o__Peptostreptococcales-Tissierellales;f__Peptostreptococcales-Tissierellales;g__Alkaliphilus;s__Alkaliphilus_metalliredigens_QYMF	TACGTAAGGGGCTAGCGTTATCCGGAATTACTGGGCGTAAAGGGTACGTAGGCGGTTTATTAAGTCAGGGGTGAAAGGCTACGGCTCAACCGTAGTAAGCCTTTGAAACTGATAAACTTGAGTATGGTAGAGGAAAGTGGAATTCCTGGTGTAGCGGTGAAATGCGTAGATATCAGGAGGAACATCGATGGCGAAGGCAGCTTTCTGGGCCATTACTGACGCTGAGGTACGAAAGCGTGGGGAGCGAACA
ASV_1143	8	NA	0.90309	FSW	FSW	NA	NA	d__Bacteria;p__Firmicutes;c__Clostridia;o__Peptostreptococcales-Tissierellales;f__Peptostreptococcales-Tissierellales;g__Alkaliphilus;s__Alkaliphilus_metalliredigens_QYMF	TACGTAAGGGGCTAGCGTTATCCGGAATTACTGGGCGTAAAGGGTACGTAGGCGGTTTATTAAGTCAGGGGTGAAAGGCTACGGCTCAACCGTAGTAAGCCTTTGAAACTGATAAACTTGAGTATGGTAGAGGAAAGTGGAATTCCTGGTGTAGCGGTGAAATGCGTAGATATCAGGAGGAACATCGATGGCGAAGGCAGCTTTCTGGGCCATTACTGACGCTGAGGTACGAAAGCGTGGGGAGCGAACA
ASV_1144	33	0.000724447	1.51851	FSW	FSW	NA	NA	d__Bacteria;p__Bacteroidota;c__Bacteroidia;o__Cytophagales;f__Amoebophilaceae;g__uncultured;s__uncultured_bacterium	TACGGAGGGTGCAAGCGTTATCCGGATTCACTGGGTTTAAAGGGTACGTAGGCGGTCTTGTAAGTCAATGGTGAAATCTAGCAGCTCAACTGCTAACGTGCCATTGATACTACAAGACTTGAGTATAGTCGAGGTGGGCGGAATTCTACATGTAGCGGTGAAATGCATAGATATGTAGAGGAACACCAATAGCGAAGGCAGCTCACTAGGCTATTACTGACGCTGAGGTACGAAAGCGTGGGGAGCAAAC
ASV_1145	8	NA	0.90309	Tank1_SW	Tank1_SW	NA	1	d__Bacteria;p__Proteobacteria;c__Alphaproteobacteria;o__Caulobacterales;f__Parvularculaceae;Unassigned;Unassigned	TACGAAAGGGGCAAGCATTGTTCGGAATTACTGGGCGTAAAGCGCGCGTAGGCGGCCTACCAAGTTAGGGGTGAAATCCCGGAGCTCAACTCCGGAACTGCCTCTAAAACTGGTAAGCTAGAGGATGCGAGAGGAGAGTGGAATTCCGAGTGTAGAGGTGAAATTCGTAGATATTCGGAAGAACACCAGTGGCGAAGGCGACTCTCTGGCGCATATCTGACGCTGAGGTGCGAAAGCGTGGGGAGCAAAC
ASV_1145	2	NA	0.30103	Embryos	Embryos_T2	NA	1	d__Bacteria;p__Proteobacteria;c__Alphaproteobacteria;o__Caulobacterales;f__Parvularculaceae;Unassigned;Unassigned	TACGAAAGGGGCAAGCATTGTTCGGAATTACTGGGCGTAAAGCGCGCGTAGGCGGCCTACCAAGTTAGGGGTGAAATCCCGGAGCTCAACTCCGGAACTGCCTCTAAAACTGGTAAGCTAGAGGATGCGAGAGGAGAGTGGAATTCCGAGTGTAGAGGTGAAATTCGTAGATATTCGGAAGAACACCAGTGGCGAAGGCGACTCTCTGGCGCATATCTGACGCTGAGGTGCGAAAGCGTGGGGAGCAAAC
ASV_1145	6	NA	0.778151	Oocytes	Oocytes_T2	NA	2	d__Bacteria;p__Proteobacteria;c__Alphaproteobacteria;o__Caulobacterales;f__Parvularculaceae;Unassigned;Unassigned	TACGAAAGGGGCAAGCATTGTTCGGAATTACTGGGCGTAAAGCGCGCGTAGGCGGCCTACCAAGTTAGGGGTGAAATCCCGGAGCTCAACTCCGGAACTGCCTCTAAAACTGGTAAGCTAGAGGATGCGAGAGGAGAGTGGAATTCCGAGTGTAGAGGTGAAATTCGTAGATATTCGGAAGAACACCAGTGGCGAAGGCGACTCTCTGGCGCATATCTGACGCTGAGGTGCGAAAGCGTGGGGAGCAAAC
ASV_1145	10	NA	1	Tank1_SW	Tank1_SW	NA	1	d__Bacteria;p__Proteobacteria;c__Alphaproteobacteria;o__Caulobacterales;f__Parvularculaceae;Unassigned;Unassigned	TACGAAAGGGGCAAGCATTGTTCGGAATTACTGGGCGTAAAGCGCGCGTAGGCGGCCTACCAAGTTAGGGGTGAAATCCCGGAGCTCAACTCCGGAACTGCCTCTAAAACTGGTAAGCTAGAGGATGCGAGAGGAGAGTGGAATTCCGAGTGTAGAGGTGAAATTCGTAGATATTCGGAAGAACACCAGTGGCGAAGGCGACTCTCTGGCGCATATCTGACGCTGAGGTGCGAAAGCGTGGGGAGCAAAC
ASV_1145	12	NA	1.07918	FSW	FSW	NA	NA	d__Bacteria;p__Proteobacteria;c__Alphaproteobacteria;o__Caulobacterales;f__Parvularculaceae;Unassigned;Unassigned	TACGAAAGGGGCAAGCATTGTTCGGAATTACTGGGCGTAAAGCGCGCGTAGGCGGCCTACCAAGTTAGGGGTGAAATCCCGGAGCTCAACTCCGGAACTGCCTCTAAAACTGGTAAGCTAGAGGATGCGAGAGGAGAGTGGAATTCCGAGTGTAGAGGTGAAATTCGTAGATATTCGGAAGAACACCAGTGGCGAAGGCGACTCTCTGGCGCATATCTGACGCTGAGGTGCGAAAGCGTGGGGAGCAAAC
ASV_1145	9	NA	0.954243	Tank2_SW	Tank2_SW	NA	2	d__Bacteria;p__Proteobacteria;c__Alphaproteobacteria;o__Caulobacterales;f__Parvularculaceae;Unassigned;Unassigned	TACGAAAGGGGCAAGCATTGTTCGGAATTACTGGGCGTAAAGCGCGCGTAGGCGGCCTACCAAGTTAGGGGTGAAATCCCGGAGCTCAACTCCGGAACTGCCTCTAAAACTGGTAAGCTAGAGGATGCGAGAGGAGAGTGGAATTCCGAGTGTAGAGGTGAAATTCGTAGATATTCGGAAGAACACCAGTGGCGAAGGCGACTCTCTGGCGCATATCTGACGCTGAGGTGCGAAAGCGTGGGGAGCAAAC
ASV_1146	2	NA	0.30103	RSW	RSW	NA	NA	d__Bacteria;p__SAR324_clade(Marine_group_B);c__SAR324_clade(Marine_group_B);o__SAR324_clade(Marine_group_B);f__SAR324_clade(Marine_group_B);g__SAR324_clade(Marine_group_B);s__uncultured_bacterium	TACGAAGGGTGCGAGCGTTACTCGGAATTACTGGGCGTAAAGCGTCCGCAGGCTGTTTAGTAAGTTTGGTGTGAAATCCCGCTGCTCAAAGGCGGAAGTGCATTGAATACTGCTAGACTAGAGTAGAGGAGAGGTGAACGGAATTCCTGGTGTAGAGGTGAAATTCGTAGATATCAGGAGGAACAACGGTTGCGAAGGCGGTTCACTGGACTCTTACTGACGCTCATGGACGAAAGTGTGGGGAGCGAAC
ASV_1147	21	NA	1.32222	Tank2_SW	Tank2_SW	NA	2	d__Bacteria;p__Bacteroidota;c__Bacteroidia;o__Chitinophagales;f__Saprospiraceae;Unassigned;Unassigned	TACGGAAGGTGCAAGCGTTATCCGGAATCACTGGGTTTAAAGGGTGCGTAGGCGGTCAGGTAAGTCAGAGGTGAAAGGTTCCCGCTTAACGGGAGAACTGCCTTTGATACTGCTTGACTTGAGATAGGTTGAGGTTGGCGGAATGTGGCATGTAGCGGTGAAATGCTTAGATATGCCATAGAACACCGATTGCGAAGGCAGCCGGCTGGACCTTATCTGACGCTGAGGCACGAAAGCGTGGGGAGCGAAC
ASV_1147	3	NA	0.477121	Oocytes	Oocytes_T2	NA	2	d__Bacteria;p__Bacteroidota;c__Bacteroidia;o__Chitinophagales;f__Saprospiraceae;Unassigned;Unassigned	TACGGAAGGTGCAAGCGTTATCCGGAATCACTGGGTTTAAAGGGTGCGTAGGCGGTCAGGTAAGTCAGAGGTGAAAGGTTCCCGCTTAACGGGAGAACTGCCTTTGATACTGCTTGACTTGAGATAGGTTGAGGTTGGCGGAATGTGGCATGTAGCGGTGAAATGCTTAGATATGCCATAGAACACCGATTGCGAAGGCAGCCGGCTGGACCTTATCTGACGCTGAGGCACGAAAGCGTGGGGAGCGAAC
ASV_1148	2	NA	0.30103	RSW	RSW	NA	NA	d__Bacteria;p__Sumerlaeota;c__Sumerlaeia;o__uncultured;f__uncultured;g__uncultured;s__uncultured_bacterium	TACGGGCGGAGCAAGCGTTGTTCGGATTTATTGGGTGTAAAGGGTGCGCAGGCGGTCGATTAAGTCAGAAGTGAAATTTCTACGGCTCAACCGAGAAACGGCTTCTGATACTGGTTGACTTGAGTGCGGAAGGGGAGCGTGGAATTCCTGGTGTAGCGGTGAAATGCGTAGATATCAGGAGGAACACCGGTGGCGAAGGCGACGCTCTGGTCCGTAACTGACGCTCATGCACGAAAGCCAGGGGAGCGAA
ASV_1149	14	NA	1.14613	FSW	FSW	NA	NA	d__Bacteria;p__Bacteroidota;c__Bacteroidia;o__Bacteroidales;f__SB-5;g__SB-5;Unassigned	TACGGAGGGTGCAAGCGTTATCCGGATTCATTGGGTTTAAAGGGTGCGTAGGCGGGACAATAAGTCAGTGGTGAAAGCCTGCAGCTTAACTGTAGAATTGCCATTGATACTGTTGTTCTTGAGTCCAGTTGAGGTGGGCGGAATGTGACATGTAGCGGTGAAATGCATAGATATGTCACAGAACACCGATTGCGAAGGCAGCTCACTAAACTGGTACTGACGCTGAGGCACGAAAGCGTGGGGAGCGAAC
ASV_1151	6	0.000109335	0.778151	Tank1_SW	Tank1_SW	NA	1	d__Bacteria;p__Patescibacteria;c__Parcubacteria;Unassigned;Unassigned;Unassigned;Unassigned	TACGAAGACTCCAAGCGTTATCCGAATTTATTGGGCGTAAAGCGTACGTAGGGGGCTTGGCGCGTCCGTTGTTAAATCTCACCGCCCAACGGTGAGGCCGCGATGGATACGGCTAGGCTAGAGGATGCGAGAGGTCTGTGGAACACACGGTGTAGGGGTGATATCCGTTGATATCGTGTGGAACACCAAAGGCGAAGGCAGCAGACTGGCGTATTCCTGACCCTGAGGTACGAAAGCGTGGGTAGCGAAC
ASV_1151	8	8.34716e-05	0.90309	Tank1_SW	Tank1_SW	NA	1	d__Bacteria;p__Patescibacteria;c__Parcubacteria;Unassigned;Unassigned;Unassigned;Unassigned	TACGAAGACTCCAAGCGTTATCCGAATTTATTGGGCGTAAAGCGTACGTAGGGGGCTTGGCGCGTCCGTTGTTAAATCTCACCGCCCAACGGTGAGGCCGCGATGGATACGGCTAGGCTAGAGGATGCGAGAGGTCTGTGGAACACACGGTGTAGGGGTGATATCCGTTGATATCGTGTGGAACACCAAAGGCGAAGGCAGCAGACTGGCGTATTCCTGACCCTGAGGTACGAAAGCGTGGGTAGCGAAC
ASV_1151	56	0.00122936	1.74819	FSW	FSW	NA	NA	d__Bacteria;p__Patescibacteria;c__Parcubacteria;Unassigned;Unassigned;Unassigned;Unassigned	TACGAAGACTCCAAGCGTTATCCGAATTTATTGGGCGTAAAGCGTACGTAGGGGGCTTGGCGCGTCCGTTGTTAAATCTCACCGCCCAACGGTGAGGCCGCGATGGATACGGCTAGGCTAGAGGATGCGAGAGGTCTGTGGAACACACGGTGTAGGGGTGATATCCGTTGATATCGTGTGGAACACCAAAGGCGAAGGCAGCAGACTGGCGTATTCCTGACCCTGAGGTACGAAAGCGTGGGTAGCGAAC
ASV_1152	5	NA	0.69897	FSW	FSW	NA	NA	d__Bacteria;p__Actinobacteriota;c__Actinobacteria;o__Micrococcales;f__Microbacteriaceae;Unassigned;Unassigned	TACGTAGGGTGCAAGCGTTGTCCGGAATTATTGGGCGTAAAGAGCTCGTAGGCGGTCTGTCGCGTCTGCTGTGAAAACCCGAGGCTCAACCTCGGGCCTGCAGTGGGTACGGGCAGACTAGAGTGCGGTAGGGGAGATTGGAATTCCTGGTGTAGCGGTGGAATGCGCAGATATCAGGAGGAACACCGATGGCGAAGGCAGATCTCTGGGCCGTAACTGACGCTGAGGAGCGAAAGCGTGGGGAGCGAAC
ASV_1153	5	NA	0.69897	Embryos	Embryos_T1	NA	1	d__Bacteria;p__Proteobacteria;c__Gammaproteobacteria;o__Gammaproteobacteria_Incertae_Sedis;f__Unknown_Family;g__Marinicella;Unassigned	TACGGAGGGTGCGAGCGTTAATCGGAATTACTGGGCGTAAAGGGTACGTAGGCGGCTTAATAAGTCAGATGTGAAATCCCCGGGCTTAACCTGGGAACTGCATTTGAAACTGTTTGGCTAGAGTGAGTGAGAGGTTAGTGGAATTCCAGGTGTAGCGGTGAAATGCGTAGAGATCTGGAGGAACATCAGTGGCGAAGGCGACTAACTGGCACTACACTGACGCTGAGGTACGAAAGCGTGGGGAGCGAAC
ASV_1154	39	NA	1.59106	Tank1_SW	Tank1_SW	NA	1	d__Bacteria;p__Myxococcota;c__Myxococcia;o__Myxococcales;f__Myxococcaceae;g__P3OB-42;Unassigned	TACGGAGGGTGCGAGCGTTGTTCGGAATCATTGGGCGTAAAGCGTGCGTAGGCGGTAAGGTATGTCTGATGTGAAAGCTTGGGGCTCAACTCCAAAAGTGCATTGGAAACTGCTTTACTTGAATCCTGGAGAGGTTGGCGGAATTCCTGGTGTAGAGGTGAAATTCGTAGATATCAGGAGGAACACCGGTGGCGAAGGCGGCCAACTGGACAGTGATTGACGCTGAGGCACGAAAGCGTGGGGAGCAAAC
ASV_1154	14	NA	1.14613	Tank1_SW	Tank1_SW	NA	1	d__Bacteria;p__Myxococcota;c__Myxococcia;o__Myxococcales;f__Myxococcaceae;g__P3OB-42;Unassigned	TACGGAGGGTGCGAGCGTTGTTCGGAATCATTGGGCGTAAAGCGTGCGTAGGCGGTAAGGTATGTCTGATGTGAAAGCTTGGGGCTCAACTCCAAAAGTGCATTGGAAACTGCTTTACTTGAATCCTGGAGAGGTTGGCGGAATTCCTGGTGTAGAGGTGAAATTCGTAGATATCAGGAGGAACACCGGTGGCGAAGGCGGCCAACTGGACAGTGATTGACGCTGAGGCACGAAAGCGTGGGGAGCAAAC
ASV_1155	5	NA	0.69897	Tank1_SW	Tank1_SW	NA	1	d__Bacteria;p__Proteobacteria;c__Alphaproteobacteria;Unassigned;Unassigned;Unassigned;Unassigned	TACGAAGGGGGCAAGCGTTGTTCGGAATTACTGGGCGTAAAGGGCGCGTAGGCGGACCAACCAGTCAGGGGTGAAATCCCGGGGCTCAACCTCGGAATTGCCCTTGATACTGTTGGACTAGAGTCCGGGAGAGGTAAGCGGAATACCCAGTGTAGAGGTGAAATTCGTAGATATTGGGTAGAACACCAGTGGCGAAGGCGGCTTACTGGACCGGCACTGACGCTGAGGCGCGAAAGCGTGGGGAGCAAAC
ASV_1155	4	NA	0.60206	Tank2_SW	Tank2_SW	NA	2	d__Bacteria;p__Proteobacteria;c__Alphaproteobacteria;Unassigned;Unassigned;Unassigned;Unassigned	TACGAAGGGGGCAAGCGTTGTTCGGAATTACTGGGCGTAAAGGGCGCGTAGGCGGACCAACCAGTCAGGGGTGAAATCCCGGGGCTCAACCTCGGAATTGCCCTTGATACTGTTGGACTAGAGTCCGGGAGAGGTAAGCGGAATACCCAGTGTAGAGGTGAAATTCGTAGATATTGGGTAGAACACCAGTGGCGAAGGCGGCTTACTGGACCGGCACTGACGCTGAGGCGCGAAAGCGTGGGGAGCAAAC
ASV_1155	4	NA	0.60206	Tank1_SW	Tank1_SW	NA	1	d__Bacteria;p__Proteobacteria;c__Alphaproteobacteria;Unassigned;Unassigned;Unassigned;Unassigned	TACGAAGGGGGCAAGCGTTGTTCGGAATTACTGGGCGTAAAGGGCGCGTAGGCGGACCAACCAGTCAGGGGTGAAATCCCGGGGCTCAACCTCGGAATTGCCCTTGATACTGTTGGACTAGAGTCCGGGAGAGGTAAGCGGAATACCCAGTGTAGAGGTGAAATTCGTAGATATTGGGTAGAACACCAGTGGCGAAGGCGGCTTACTGGACCGGCACTGACGCTGAGGCGCGAAAGCGTGGGGAGCAAAC
ASV_1156	26	0.000633143	1.41497	FSW	FSW	NA	NA	d__Bacteria;p__Proteobacteria;c__Gammaproteobacteria;o__Pseudomonadales;f__Moraxellaceae;g__Acinetobacter;s__uncultured_bacterium	TACAGAGGGTGCAAGCGTTAATCGGATTTACTGGGCGTAAAGCGTGCGTAGGTGGCCAATTAAGTCAAATGTGAAATCCCCGAGCTTAACTTGGGAATTGCATTCGATACTGGTTGGCTAGAGTATGGGAGAGGATGGTAGAATTCCAGGTGTAGCGGTGAAATGCGTAGAGATCTGGAGGAATACCGATGGCGAAGGCAGCCATCTGGCCTAATACTGACACTGAGGTACGAAAGCATGGGGAGCAAAC
ASV_1157	5	NA	0.69897	RSW	RSW	NA	NA	d__Archaea;p__Nanoarchaeota;c__Nanoarchaeia;o__Woesearchaeales;f__SCGC_AAA286-E23;g__SCGC_AAA286-E23;Unassigned	TACCAGCGCCACAAGTGGAGATCGTTATTATTGGGTCTAAAGTGTTCGTAGCTGGTTTGGTAAGTTTCTTGTGAAATTTCTTTTGCTTAACATAGAAACTGCAAGAAATACTGCCAGACTTGGGACCGGGAGAGGTAGAAAGAATTGTTTGGGTAGCGGTAAAATGCTATAATCCTTACAAGTCTAACGAAGGCGAAGGCATTCTACTTGAACGGATCTGACAGTGAGGAACGAGAGCTGGGGGAGCGAA
ASV_1158	34	NA	1.53148	RSW	RSW	NA	NA	d__Bacteria;p__Desulfobacterota;c__Desulfobulbia;o__Desulfobulbales;f__Desulfobulbaceae;g__uncultured;s__uncultured_bacterium	TACGGAGGGTGCGAGCGTTGTTCGGAATTACTGGGCGTAAAGGGCGCGTAGGCGGCCTGATAAGTCAGATGTGAAAGTCCACGGCTCAACCGTGGAAGTGCATTTGAAACTGTCAGGCTTGAGTATCGGAGGGGAGTGTGGAATTCCCGGTGTAGAGGTGAAATTCGTAGAGATCGGGAGGAACACCGGTGGCGAAGGCGACACTCTGGACGAATACTGACGCTGAGGCGCGAAAGCGTGGGGAGCAAAC
ASV_1159	5	NA	0.69897	RSW	RSW	NA	NA	d__Bacteria;p__Patescibacteria;c__Gracilibacteria;o__JGI_0000069-P22;f__JGI_0000069-P22;g__JGI_0000069-P22;Unassigned	TACGTAAGTCCCGAGCGTTACCCGGAATTATTGGGTGTAAAGGGTTTGTAGGCGGAGAGATAAGTTGGATATGAAAGACCGGAGCTCAACTCCGAGTTTGTGTTCAAAACTGTCTCACTAGAATTAGGAAGAGGTAAGCGGAATTCTGAGTGTAGGGGTGCAATCCGTAGATACTCAGAGGAACACCGAAAGCGAAGGCAGCTTACTGGTACTATATTGACGCTGAGGAACGAAAGCGTGGGTAGCGAAA
ASV_116	11	0	1.04139	RSW	RSW	NA	NA	d__Bacteria;p__Planctomycetota;c__BD7-11;o__BD7-11;f__BD7-11;g__BD7-11;Unassigned	TACGTAGGTGGCAAACGTTGTTCGGAATCACTGGGCATAAAGAGTTTGTAGGCGGATGAATAAGTCAGATGTGAAATCCCAGGGCTCAACCCTGGAACTGCATTTGAAACTGTTTATCTAGAATACTGGAGAGGTGGGTAGAATTTATGGTGTAGCGGTGAAATGCGTTGATATCATAGAGAATACCAATGGCGAAGGCAGCCCACTGGCCATGTATTGACGCTGAGAGACGAAAGCTAGGGTAGCGAAA
ASV_1160	36	NA	1.5563	Tank1_SW	Tank1_SW	NA	1	d__Bacteria;p__Chloroflexi;c__Dehalococcoidia;o__SAR202_clade;f__SAR202_clade;g__SAR202_clade;s__uncultured_bacterium	TACGTAGGAGGCGAGCGTTGCCCGGATTTATTGGGCGTAAAGGGCGCGTAGGCGGCCTGGAAAGTCCTTTGTGAAATCTCCCGGCTCAACTGGGAGGGGTCAGAGGAAACTATCAGGCTTGAGGGGAGCAGAGGAGAACGGAATTCCCGGTGTAGCGGTGAAATGCATAGATATCGGGAGGAACACTTGTGGCGAAGGCGGTTCTCTGGGCTCTTCCTGACGCTGAGGCGCGAAAGCATGGGGAGCAAAC
ASV_1160	26	NA	1.41497	Tank1_SW	Tank1_SW	NA	1	d__Bacteria;p__Chloroflexi;c__Dehalococcoidia;o__SAR202_clade;f__SAR202_clade;g__SAR202_clade;s__uncultured_bacterium	TACGTAGGAGGCGAGCGTTGCCCGGATTTATTGGGCGTAAAGGGCGCGTAGGCGGCCTGGAAAGTCCTTTGTGAAATCTCCCGGCTCAACTGGGAGGGGTCAGAGGAAACTATCAGGCTTGAGGGGAGCAGAGGAGAACGGAATTCCCGGTGTAGCGGTGAAATGCATAGATATCGGGAGGAACACTTGTGGCGAAGGCGGTTCTCTGGGCTCTTCCTGACGCTGAGGCGCGAAAGCATGGGGAGCAAAC
ASV_1161	21	NA	1.32222	FSW	FSW	NA	NA	d__Bacteria;p__Myxococcota;c__Polyangia;o__Haliangiales;f__Haliangiaceae;g__Haliangium;s__uncultured_bacterium	TACGTGGGGTGCAAACGTTGCTCGGAATCATTGGGCGTAAAGCGCACGTAGGCGGTCTTTTAAGTCGGATGTGAAAGCCCTGGGCTCAACCCAGGAAGTGCATCCGAAACTGACTGACTAGAATCTCAAAGAGGGTTGCGGAATTCCCGGTGTAGAGGTGAAATTCGTAGATATCGGGAGGAACACCAGCGGCGAAGGCGGCAACCTGGGTGATGATTGACGCTGAGGTGCGAAAGCGTGGGGAGCAAAC
ASV_1162	15	NA	1.17609	Tank1_SW	Tank1_SW	NA	1	d__Bacteria;p__Proteobacteria;c__Alphaproteobacteria;o__Caulobacterales;f__Hyphomonadaceae;g__Maricaulis;Unassigned	TACGGAGGGGGCTAGCGTTGTTCGGAATTACTGGGCGTAAAGCGCTCGTAGGCGGATTGGTCAGTCAGAGGTGAAAGCCCAGGGCTCAACCTTGGAATTGCCTTTGATACTGCCAGTCTTGAGTTCAGGAGAGGTAAGCGGAATTCCGAGTGTAGAGGTGAAATTCGTAGATATTCGGAGGAACACCAGAGGCGAAGGCGGCTTACTGGACTGATACTGACGCTGAGGAGCGAAAGCGTGGGGAGCAAAC
ASV_1162	23	NA	1.36173	Tank1_SW	Tank1_SW	NA	1	d__Bacteria;p__Proteobacteria;c__Alphaproteobacteria;o__Caulobacterales;f__Hyphomonadaceae;g__Maricaulis;Unassigned	TACGGAGGGGGCTAGCGTTGTTCGGAATTACTGGGCGTAAAGCGCTCGTAGGCGGATTGGTCAGTCAGAGGTGAAAGCCCAGGGCTCAACCTTGGAATTGCCTTTGATACTGCCAGTCTTGAGTTCAGGAGAGGTAAGCGGAATTCCGAGTGTAGAGGTGAAATTCGTAGATATTCGGAGGAACACCAGAGGCGAAGGCGGCTTACTGGACTGATACTGACGCTGAGGAGCGAAAGCGTGGGGAGCAAAC
ASV_1162	25	NA	1.39794	Tank2_SW	Tank2_SW	NA	2	d__Bacteria;p__Proteobacteria;c__Alphaproteobacteria;o__Caulobacterales;f__Hyphomonadaceae;g__Maricaulis;Unassigned	TACGGAGGGGGCTAGCGTTGTTCGGAATTACTGGGCGTAAAGCGCTCGTAGGCGGATTGGTCAGTCAGAGGTGAAAGCCCAGGGCTCAACCTTGGAATTGCCTTTGATACTGCCAGTCTTGAGTTCAGGAGAGGTAAGCGGAATTCCGAGTGTAGAGGTGAAATTCGTAGATATTCGGAGGAACACCAGAGGCGAAGGCGGCTTACTGGACTGATACTGACGCTGAGGAGCGAAAGCGTGGGGAGCAAAC
ASV_1163	11	NA	1.04139	RSW	RSW	NA	NA	d__Bacteria;p__Fibrobacterota;c__Chitinivibrionia;o__Chitinivibrionales;f__Chitinivibrionaceae;g__possible_genus_03;s__uncultured_bacterium	TACGTATGTCGCAAGCGTTATTCGGAATCACTGGGCGTAAAGAGTTCGTAGGCGGACTTTCAAGTCAGAGGTGAAATTTTGGGGCTTAACCCCGAAACTGCCTTTGAAACTGTTAGTCTTGAGTATGTGAGGGGATGATGGAATTCCTGGTGTAGCGGTGGAATGCGTAGATATCAGGAAGAACACCGGTGGCGAAGGCGGTCATCTGGCACAATACTGACGCTGAGGAACGAAAGCGTGGGGAGCGAAC
ASV_1164	18	NA	1.25527	Tank1_SW	Tank1_SW	NA	1	d__Bacteria;p__Bacteroidota;c__Bacteroidia;o__Flavobacteriales;f__Crocinitomicaceae;g__Crocinitomix;Unassigned	TACGGAGGGTCCAAGCGTTATCCGGAATCATTGGGTTTAAAGGGTTCGCAGGCGGTTTATTAAGTCAGTGGTGAAATCCCGGGGCTCAACTCCGGAACTGCCATTGATACTGATAAACTTGAATTTAGTTGGAGTAGGCGGAATGTGTAGTGTAGCGGTGAAATGCTTAGATATTACACAGAACACCGATAGCGAAGGCAGCTTACTAAACTATTATTGACGCTCATGAACGAAAGCGTGGGGAGCGAAC
ASV_1164	32	NA	1.50515	Tank1_SW	Tank1_SW	NA	1	d__Bacteria;p__Bacteroidota;c__Bacteroidia;o__Flavobacteriales;f__Crocinitomicaceae;g__Crocinitomix;Unassigned	TACGGAGGGTCCAAGCGTTATCCGGAATCATTGGGTTTAAAGGGTTCGCAGGCGGTTTATTAAGTCAGTGGTGAAATCCCGGGGCTCAACTCCGGAACTGCCATTGATACTGATAAACTTGAATTTAGTTGGAGTAGGCGGAATGTGTAGTGTAGCGGTGAAATGCTTAGATATTACACAGAACACCGATAGCGAAGGCAGCTTACTAAACTATTATTGACGCTCATGAACGAAAGCGTGGGGAGCGAAC
ASV_1165	230	0.00457193	2.36173	FSW	FSW	NA	NA	d__Bacteria;p__Bacteroidota;c__Bacteroidia;o__Sphingobacteriales;f__Sphingobacteriaceae;g__Sphingobacterium;Unassigned	TACGGAGGATCCGAGCGTTATCCGGATTTATTGGGTTTAAAGGGTGCGTAGGCGGCACTTTAAGTCAGGGGTGAAAGACGGCAGCTCAACTGTCGCAGTGCCCTTGATACTGAAGTGCTTGAATGCGGTTGAAGACGGCGGAATGAGACAAGTAGCGGTGAAATGCATAGATATGTCTCAGAACACCGATTGCGAAGGCAGCTGTCTAAGCCGTTATTGACGCTGATGCACGAAAGCGTGGGGATCGAAC
ASV_1167	4	NA	0.60206	FSW	FSW	NA	NA	d__Bacteria;p__Patescibacteria;c__Gracilibacteria;o__Gracilibacteria;f__Gracilibacteria;g__Gracilibacteria;s__uncultured_bacterium	TACGTAAGTCGCAAGCGTTATCCGGAATTATTGGGCGTAAAGCGTCCGCAGGCGGTTTTGTAAGTCTGTAGTTAAAGCCCGAGGCTCAACCTCGGAATCGTTACGGAAACTGCAAAACTTGAGGTGTGTAGGGGCAGATGGAATTCCAGAAGTAGGGGTAAAATCCGTAGATCTCTGGAGGAACACCAAACGCGAAGGCATTCTGCTGGGCACCACCTGACGCTCATGGACGAAAGCGTGGGGAGCGAAC
ASV_1168	2	NA	0.30103	RSW	RSW	NA	NA	d__Bacteria;p__Margulisbacteria;c__Margulisbacteria;o__Margulisbacteria;f__Margulisbacteria;g__Margulisbacteria;Unassigned	TACGTAGGGAGCGAGCGTTATCCGGATTTATTGGGCATAAAGCGCAAGCAGGTGGTTTCTTAAGTCGGGTGTTAAAGCCTACAGCTCAACTGTAGTTCGCGCTCGAAACTGAGAAACTAGAGGTTAGTAGAGGAAAGCGGAACTCACGGTGTAGCGGTGAAATGCGTAGATATCGTGAGGAACACCAGTTGCGAAGGCGGCTTTCTGGACTGATCCTGACACTGAGGTGCGAAAGCGTGGGGAGCGAACG
ASV_1169	2	NA	0.30103	Oocytes	Oocytes_T2	NA	2	d__Bacteria;p__Bacteroidota;c__Bacteroidia;o__Bacteroidales;f__Bacteroidetes_BD2-2;g__Bacteroidetes_BD2-2;s__uncultured_bacterium	TACGGAGGATGCAAGCGTTATCCGGATTCATTGGGTTTAAAGGGTGCGCAGGCGGGGCAATAAGTCAGTGGTGAAATCCTGCGGCTTAACCGTAGAACTGCCATTGATACTGTTGCCCTTGAGTATAGTTGAGGTGGGCGGAATATGTAATGTAGCGGTGAAATGCATAGATATTACATAGAACACCAATTGCGAAGGCAGCTCACTAAGCTATCACTGACGCTGAGGCACGAAAGCGTGGGGAGCGAAC
ASV_117	3	NA	0.477121	Embryos	Embryos_T2	NA	1	d__Bacteria;p__Acidobacteriota;c__Vicinamibacteria;o__Subgroup_9;f__Subgroup_9;g__Subgroup_9;s__uncultured_bacterium	TACGGGGGGGGCAAGCGTTGTTCGGAATTACTGGGCGTAAAGGGCGCGCAGGCGGCCTTTTAAGTCCCTCGTGAAAGCCCATGGCTCAACCGTGGAATTGCGGGGGAAACTAGAAGACTTGAGTCCGGGAGAGGAGAGTGGAATTCCCAGTGTAGCGGTGAAATGCGTAGATATTGGGAGGAACACCGGTGGCGAAGGCGGCTCTCTGGACCGGTACTGACGCTGAGGCGCGAAAGCCAGGGGAGCGAAC
ASV_117	7	NA	0.845098	Oocytes	Oocytes_T2	NA	2	d__Bacteria;p__Acidobacteriota;c__Vicinamibacteria;o__Subgroup_9;f__Subgroup_9;g__Subgroup_9;s__uncultured_bacterium	TACGGGGGGGGCAAGCGTTGTTCGGAATTACTGGGCGTAAAGGGCGCGCAGGCGGCCTTTTAAGTCCCTCGTGAAAGCCCATGGCTCAACCGTGGAATTGCGGGGGAAACTAGAAGACTTGAGTCCGGGAGAGGAGAGTGGAATTCCCAGTGTAGCGGTGAAATGCGTAGATATTGGGAGGAACACCGGTGGCGAAGGCGGCTCTCTGGACCGGTACTGACGCTGAGGCGCGAAAGCCAGGGGAGCGAAC
ASV_117	3	NA	0.477121	Embryos	Embryos_T1	NA	1	d__Bacteria;p__Acidobacteriota;c__Vicinamibacteria;o__Subgroup_9;f__Subgroup_9;g__Subgroup_9;s__uncultured_bacterium	TACGGGGGGGGCAAGCGTTGTTCGGAATTACTGGGCGTAAAGGGCGCGCAGGCGGCCTTTTAAGTCCCTCGTGAAAGCCCATGGCTCAACCGTGGAATTGCGGGGGAAACTAGAAGACTTGAGTCCGGGAGAGGAGAGTGGAATTCCCAGTGTAGCGGTGAAATGCGTAGATATTGGGAGGAACACCGGTGGCGAAGGCGGCTCTCTGGACCGGTACTGACGCTGAGGCGCGAAAGCCAGGGGAGCGAAC
ASV_117	2	NA	0.30103	Oocytes	Oocytes_T2	NA	2	d__Bacteria;p__Acidobacteriota;c__Vicinamibacteria;o__Subgroup_9;f__Subgroup_9;g__Subgroup_9;s__uncultured_bacterium	TACGGGGGGGGCAAGCGTTGTTCGGAATTACTGGGCGTAAAGGGCGCGCAGGCGGCCTTTTAAGTCCCTCGTGAAAGCCCATGGCTCAACCGTGGAATTGCGGGGGAAACTAGAAGACTTGAGTCCGGGAGAGGAGAGTGGAATTCCCAGTGTAGCGGTGAAATGCGTAGATATTGGGAGGAACACCGGTGGCGAAGGCGGCTCTCTGGACCGGTACTGACGCTGAGGCGCGAAAGCCAGGGGAGCGAAC
ASV_1170	2	NA	0.30103	Embryos	Embryos_T1	NA	1	d__Bacteria;p__Planctomycetota;c__Planctomycetes;o__Planctomycetales;f__uncultured;g__uncultured;Unassigned	CACGAACTGTGCGAACGTTGTTCGGAATCACTGGGCTTAAAGGGTGCGTAGGCGGTTCGTCAAGTCGGATGTGAAATCCCCCGGCTCAACCGGGGAACTGCGTTCGAAACTGATGGACTCGAGTGAGGTAGGGGCGTGCGGAACTTCCGGTGGAGCGGTGAAATGTGTTGAGATCGGAAGGAACGCCGGTGGCGAAAGCGGCACGCTGGGCCTCAACTGACGCTGAGGCACGAAAGCCAGGGTAGCGAAC
ASV_1171	2	3.64451e-05	0.30103	Tank1_SW	Tank1_SW	NA	1	d__Bacteria;p__Patescibacteria;c__Gracilibacteria;o__JGI_0000069-P22;f__JGI_0000069-P22;g__JGI_0000069-P22;Unassigned	TACGTAGGTCCCAAGCGTTATCCGAAATCACTGGGCGTAAAGCGTCTGTAGGTGGATCGGAAAGTCAGATATGAAAGACCGGAGCTCAACTCCGTGTTTGTATCTGAAACTTCCAATCTCGAATCACCAAGAGGTAAGCAGAATTCATGGAGTAGGAGTGCAATCCGTTGACACCATGAGGAATACCAAAAGCGAAGGCAGCTTACTGGGGGTGCATTGACACTGAGAGACGAAAGCGTGGGTAGCGAAA
ASV_1171	4	4.25627e-05	0.60206	Tank2_SW	Tank2_SW	NA	2	d__Bacteria;p__Patescibacteria;c__Gracilibacteria;o__JGI_0000069-P22;f__JGI_0000069-P22;g__JGI_0000069-P22;Unassigned	TACGTAGGTCCCAAGCGTTATCCGAAATCACTGGGCGTAAAGCGTCTGTAGGTGGATCGGAAAGTCAGATATGAAAGACCGGAGCTCAACTCCGTGTTTGTATCTGAAACTTCCAATCTCGAATCACCAAGAGGTAAGCAGAATTCATGGAGTAGGAGTGCAATCCGTTGACACCATGAGGAATACCAAAAGCGAAGGCAGCTTACTGGGGGTGCATTGACACTGAGAGACGAAAGCGTGGGTAGCGAAA
ASV_1171	71	0.00155866	1.85126	FSW	FSW	NA	NA	d__Bacteria;p__Patescibacteria;c__Gracilibacteria;o__JGI_0000069-P22;f__JGI_0000069-P22;g__JGI_0000069-P22;Unassigned	TACGTAGGTCCCAAGCGTTATCCGAAATCACTGGGCGTAAAGCGTCTGTAGGTGGATCGGAAAGTCAGATATGAAAGACCGGAGCTCAACTCCGTGTTTGTATCTGAAACTTCCAATCTCGAATCACCAAGAGGTAAGCAGAATTCATGGAGTAGGAGTGCAATCCGTTGACACCATGAGGAATACCAAAAGCGAAGGCAGCTTACTGGGGGTGCATTGACACTGAGAGACGAAAGCGTGGGTAGCGAAA
ASV_1172	8	NA	0.90309	RSW	RSW	NA	NA	d__Bacteria;p__Proteobacteria;c__Alphaproteobacteria;Unassigned;Unassigned;Unassigned;Unassigned	TACGGAGGGGGCTAGCGTTGTTCGGAATTACTGGGCGTAAAGGGCGCGTAGGCGGCTCTGCCAGTCAGGCGTGAAAGCCCCGGGCTTAACCTGGGAACTGCGCTTGATACTGCAGAGCTAGAGTTCGGGAGAGGAGAGTGGAATTCCCAGTGTAGAGGTGAAATTCGTAGATATTGGGAAGAACACCAGTGGCGAAGGCGGCTCTCTGGACCGATACTGACGCTGAGGCGCGAAAGCGTGGGGAGCAAAC
ASV_1173	245	0.00446453	2.38917	Tank1_SW	Tank1_SW	NA	1	d__Bacteria;p__Proteobacteria;c__Gammaproteobacteria;o__MBAE14;f__MBAE14;g__MBAE14;s__uncultured_bacterium	TACGGAGGGTGCAAGCGTTAATCGGAATTACTGGGCGTAAAGCGCGCGTAGGCGGTTTGCTAAGTGGGATGTGAAAGCCCTGGGCTTAACCTGGGAACTGCATTCCAAACTGGCTGACTAGAGTACGAGAGAGGGTGGTAGAATTTCCTGTGTAGCGGTGAAATGCGTAGATATAGGAAGGAATATCAGTGGCGAAGGCGGCCACCTGGCTTGATACTGACGCTGAGGTGCGAAAGCGTGGGGAGCGAAC
ASV_1173	5	0.000466941	0.69897	Adults_female	Ib130_T1	Female	2	d__Bacteria;p__Proteobacteria;c__Gammaproteobacteria;o__MBAE14;f__MBAE14;g__MBAE14;s__uncultured_bacterium	TACGGAGGGTGCAAGCGTTAATCGGAATTACTGGGCGTAAAGCGCGCGTAGGCGGTTTGCTAAGTGGGATGTGAAAGCCCTGGGCTTAACCTGGGAACTGCATTCCAAACTGGCTGACTAGAGTACGAGAGAGGGTGGTAGAATTTCCTGTGTAGCGGTGAAATGCGTAGATATAGGAAGGAATATCAGTGGCGAAGGCGGCCACCTGGCTTGATACTGACGCTGAGGTGCGAAAGCGTGGGGAGCGAAC
ASV_1173	2	9.97456e-05	0.30103	Adults_female	Ib126_T2	Female	1	d__Bacteria;p__Proteobacteria;c__Gammaproteobacteria;o__MBAE14;f__MBAE14;g__MBAE14;s__uncultured_bacterium	TACGGAGGGTGCAAGCGTTAATCGGAATTACTGGGCGTAAAGCGCGCGTAGGCGGTTTGCTAAGTGGGATGTGAAAGCCCTGGGCTTAACCTGGGAACTGCATTCCAAACTGGCTGACTAGAGTACGAGAGAGGGTGGTAGAATTTCCTGTGTAGCGGTGAAATGCGTAGATATAGGAAGGAATATCAGTGGCGAAGGCGGCCACCTGGCTTGATACTGACGCTGAGGTGCGAAAGCGTGGGGAGCGAAC
ASV_1173	5	7.1147e-05	0.69897	Embryos	Embryos_T1	NA	1	d__Bacteria;p__Proteobacteria;c__Gammaproteobacteria;o__MBAE14;f__MBAE14;g__MBAE14;s__uncultured_bacterium	TACGGAGGGTGCAAGCGTTAATCGGAATTACTGGGCGTAAAGCGCGCGTAGGCGGTTTGCTAAGTGGGATGTGAAAGCCCTGGGCTTAACCTGGGAACTGCATTCCAAACTGGCTGACTAGAGTACGAGAGAGGGTGGTAGAATTTCCTGTGTAGCGGTGAAATGCGTAGATATAGGAAGGAATATCAGTGGCGAAGGCGGCCACCTGGCTTGATACTGACGCTGAGGTGCGAAAGCGTGGGGAGCGAAC
ASV_1173	332	0.00346407	2.52114	Tank1_SW	Tank1_SW	NA	1	d__Bacteria;p__Proteobacteria;c__Gammaproteobacteria;o__MBAE14;f__MBAE14;g__MBAE14;s__uncultured_bacterium	TACGGAGGGTGCAAGCGTTAATCGGAATTACTGGGCGTAAAGCGCGCGTAGGCGGTTTGCTAAGTGGGATGTGAAAGCCCTGGGCTTAACCTGGGAACTGCATTCCAAACTGGCTGACTAGAGTACGAGAGAGGGTGGTAGAATTTCCTGTGTAGCGGTGAAATGCGTAGATATAGGAAGGAATATCAGTGGCGAAGGCGGCCACCTGGCTTGATACTGACGCTGAGGTGCGAAAGCGTGGGGAGCGAAC
ASV_1173	117	0.00124496	2.06819	Tank2_SW	Tank2_SW	NA	2	d__Bacteria;p__Proteobacteria;c__Gammaproteobacteria;o__MBAE14;f__MBAE14;g__MBAE14;s__uncultured_bacterium	TACGGAGGGTGCAAGCGTTAATCGGAATTACTGGGCGTAAAGCGCGCGTAGGCGGTTTGCTAAGTGGGATGTGAAAGCCCTGGGCTTAACCTGGGAACTGCATTCCAAACTGGCTGACTAGAGTACGAGAGAGGGTGGTAGAATTTCCTGTGTAGCGGTGAAATGCGTAGATATAGGAAGGAATATCAGTGGCGAAGGCGGCCACCTGGCTTGATACTGACGCTGAGGTGCGAAAGCGTGGGGAGCGAAC
ASV_1173	6	0.000365586	0.778151	Embryos	Embryos_T1	NA	1	d__Bacteria;p__Proteobacteria;c__Gammaproteobacteria;o__MBAE14;f__MBAE14;g__MBAE14;s__uncultured_bacterium	TACGGAGGGTGCAAGCGTTAATCGGAATTACTGGGCGTAAAGCGCGCGTAGGCGGTTTGCTAAGTGGGATGTGAAAGCCCTGGGCTTAACCTGGGAACTGCATTCCAAACTGGCTGACTAGAGTACGAGAGAGGGTGGTAGAATTTCCTGTGTAGCGGTGAAATGCGTAGATATAGGAAGGAATATCAGTGGCGAAGGCGGCCACCTGGCTTGATACTGACGCTGAGGTGCGAAAGCGTGGGGAGCGAAC
ASV_1175	166	0.00206347	2.22011	RSW	RSW	NA	NA	d__Bacteria;p__Actinobacteriota;c__Acidimicrobiia;o__Microtrichales;f__Ilumatobacteraceae;g__uncultured;s__uncultured_bacterium	CACGTAGGCACCAAGCGTTGTCCGGATTTATTGGGCGTAAAGAGCTCGTAGGCGGTTCAGTAAGTCGGGTGTGAAAACTCTGGGCTCAACCCAGAGACGCCACTCGATACTGCTGTGACTCGAGTGCGGTAGGGGAGCGGGGAATTCCTAGTGTAGCGGTGAAATGCGCAGATATTAGGAGGAACACCAGTGGCGAAGGCGCCGCTCTGGGCCGTAACTGACGCTGAGGAGCGAAAGCGTGGGTAGCAAA
ASV_1176	89	0.000928621	1.94939	Tank1_SW	Tank1_SW	NA	1	d__Bacteria;p__Proteobacteria;c__Gammaproteobacteria;o__Steroidobacterales;f__Woeseiaceae;g__JTB255_marine_benthic_group;s__uncultured_bacterium	TACGGAGGGTGCGAGCGTTAATCGGAATTACTGGGCGTAAAGCGCGCGCAGGCGGTTCGGTAAGTCAGATGTGAAATCCCCGGGCTTAACCTGGGAATTGCATTTGATACTGCCGAACTAGAGTATGGGAGAGGGAAGTGGAATCTCCGGTGTAGCGGTGAAATGCGTAGAGATCGGAGGGAACACCAGTGGCGAAGGCGGCTTCCTGGCCCAATACTGACGCTCAGGCGCGAAAGCGTGGGGAGCAAAC
ASV_1176	108	0.00196804	2.03342	Tank1_SW	Tank1_SW	NA	1	d__Bacteria;p__Proteobacteria;c__Gammaproteobacteria;o__Steroidobacterales;f__Woeseiaceae;g__JTB255_marine_benthic_group;s__uncultured_bacterium	TACGGAGGGTGCGAGCGTTAATCGGAATTACTGGGCGTAAAGCGCGCGCAGGCGGTTCGGTAAGTCAGATGTGAAATCCCCGGGCTTAACCTGGGAATTGCATTTGATACTGCCGAACTAGAGTATGGGAGAGGGAAGTGGAATCTCCGGTGTAGCGGTGAAATGCGTAGAGATCGGAGGGAACACCAGTGGCGAAGGCGGCTTCCTGGCCCAATACTGACGCTCAGGCGCGAAAGCGTGGGGAGCAAAC
ASV_1177	2	NA	0.30103	RSW	RSW	NA	NA	d__Bacteria;p__Planctomycetota;c__OM190;o__OM190;f__OM190;g__OM190;s__uncultured_bacterium	GACGGAGGGTGCGAACGTTGTTCGGAATCACTGGGCATAAAGAGCACGTAGGTGGTTCGTTGAGTCAGATGTGAAAGCCCCCGGCTCAACCGGGGAATTGCATCTGATACTGACGGGCTCGAGGACGGTAGGGGTGAGTGGAACTCCAGGTGGAGCGGTGAAATGCGTAGATATCTGGAGGAACACCGGTGGCGAAAGCGGCTCACTGGACCGTCTCTGACACTGAGGTGCGAAAGCTAGGGTAGCGAAC
ASV_1178	3	NA	0.477121	Tank1_SW	Tank1_SW	NA	1	d__Bacteria;p__Proteobacteria;c__Alphaproteobacteria;Unassigned;Unassigned;Unassigned;Unassigned	TACAGAGGGGGCAAGCGTTATTCGGATTTATTGGGCGTAAAGGGTGCGTAGGCGGCTTTGTAAGTTGGGAGTGCAATCCCGCAGCTTAACTGCGGAACTGCTTCCAAAACTACAAGGGCTCGAGTCAGATAGGGGATAGCGGAATTCCTAGTGTAGAGGTGAAATTCGTAGATATTAGGAGGAACACCGGTGGCGAAGGCGGCTATCTGGGTCTGTACTGACGCTGAGGCACGAAAGTGTGGGGAGCAAA
ASV_1179	2	1.5973e-05	0.30103	Oocytes	Oocytes_T2	NA	2	d__Bacteria;p__Proteobacteria;c__Alphaproteobacteria;o__Puniceispirillales;f__SAR116_clade;g__SAR116_clade;s__uncultured_bacterium	TACGAAGGGGGCGAGCGTTGTTCGGAATTATTGGGCGTAAAGGGCGCGCAGGCGGTTTGGATAGTTAGACGTGAAAGCCCTGGGCTTAACCTAGGAACTGCGTTTAATACTGCCAAACTAGAGAACTAGAGAGGATAGCGGAACTCCCAGTGTAGAGGTGAAATTCGTAGATATTGGGAAGAACATCAGTGGCGAAAGCGGCTGTCTGGCTAGTTTCTGACGCTGAGGCGCGAAAGCGTGGGGAGCAAAC
ASV_1179	9	0.000219165	0.954243	FSW	FSW	NA	NA	d__Bacteria;p__Proteobacteria;c__Alphaproteobacteria;o__Puniceispirillales;f__SAR116_clade;g__SAR116_clade;s__uncultured_bacterium	TACGAAGGGGGCGAGCGTTGTTCGGAATTATTGGGCGTAAAGGGCGCGCAGGCGGTTTGGATAGTTAGACGTGAAAGCCCTGGGCTTAACCTAGGAACTGCGTTTAATACTGCCAAACTAGAGAACTAGAGAGGATAGCGGAACTCCCAGTGTAGAGGTGAAATTCGTAGATATTGGGAAGAACATCAGTGGCGAAAGCGGCTGTCTGGCTAGTTTCTGACGCTGAGGCGCGAAAGCGTGGGGAGCAAAC
ASV_1179	501	0.0062277	2.69984	RSW	RSW	NA	NA	d__Bacteria;p__Proteobacteria;c__Alphaproteobacteria;o__Puniceispirillales;f__SAR116_clade;g__SAR116_clade;s__uncultured_bacterium	TACGAAGGGGGCGAGCGTTGTTCGGAATTATTGGGCGTAAAGGGCGCGCAGGCGGTTTGGATAGTTAGACGTGAAAGCCCTGGGCTTAACCTAGGAACTGCGTTTAATACTGCCAAACTAGAGAACTAGAGAGGATAGCGGAACTCCCAGTGTAGAGGTGAAATTCGTAGATATTGGGAAGAACATCAGTGGCGAAAGCGGCTGTCTGGCTAGTTTCTGACGCTGAGGCGCGAAAGCGTGGGGAGCAAAC
ASV_118	2	0	0.30103	Tank2_SW	Tank2_SW	NA	2	d__Bacteria;p__Desulfobacterota;c__Desulfuromonadia;o__Bradymonadales;f__Bradymonadales;g__Bradymonadales;Unassigned	TACGGAGGGTGCAAACGTTGTTCGGAATCATTGGGCGTAAAGAGCACGTAGGCGGCTCGTTAGGTCGGGTGTGAAATCCCGGGGCTCAACCCCGGAATTGCGCTCGAAACCGGCGAGCTTGAGTCCTGGAGGGAGAAGTAGAATTCCTGGTGTAGGGGTGAAATCCGTAGATATCAGGAGGAATACCAGTGGCGAAGGCGACTTCTTGGCCAAGGACTGACGCTGAGGTGCGAAAGCGTGGGTAGCAAAC
ASV_1180	5	NA	0.69897	RSW	RSW	NA	NA	d__Bacteria;p__Chloroflexi;c__Anaerolineae;o__Ardenticatenales;f__Ardenticatenaceae;g__uncultured;s__uncultured_bacterium	GACGTAGGTGGCAAACGTTATCCGGAATTACTGGGCGTAAAGGGTCCGCAGGCGGTCTAGAAGGTCTGACGTGAAAGCTCCTGGCTTAACTAGGAGAGGCCGTTGGAAACCGTTAGACTAGACTCACACAGAGGTCGGTGGAATTCCCGGTGTAGTGGTGGAATGCGTAGAGATCGGGAGGAACCCCAAAAGCGAAGGCAGCCGGCTGGGTGATGAGTGACGCTCAGGGACGAAAGTATAGGGAGCGAAC
ASV_1181	2	NA	0.30103	RSW	RSW	NA	NA	d__Bacteria;p__Nitrospinota;c__Nitrospinia;o__Nitrospinales;f__Nitrospinaceae;g__Nitrospina;s__uncultured_bacterium	TACGGAGGGGGCAAGCGTTGTTCGGAATTATTGGGCGTAAAGCGTATGTAGGCGGTTAAATAAGTCAGATGTGTAAGCCCAGGGCTCAACCCTGGAATTGCATTTGAAACTATTTAACTTGAGGTCAGGAGAGGAAAGCGGAATTCCCAGTGTAGCGGTGAAATGCATTGATATTGGGAAGAACATCGGTGGCGAAGGCGGCTTTCTGGTCTGATTCTGACGCTGAGATACGAAAGCCAGGGGAGCGAAC
ASV_1182	2	NA	0.30103	RSW	RSW	NA	NA	d__Bacteria;p__Bacteroidota;c__Bacteroidia;o__Bacteroidales;f__Prolixibacteraceae;Unassigned;Unassigned	TACGGAGGGTGCAAGCGTTATCCGGATTCATTGGGTTTAAAGGGTGCGTAGGCGGGCTTATAAGTCAGTGGTGAAATCTTGCGGCTCAACCGTAAAACTGCCATTGATACTGTAGGTCTTGAATACACTGGAGGTAGGCGGAATATGTAGTGTAGCGGTGAAATGCTTAGATATTACATAGAACACCGATTGCGAAGGCAGCTTACTATAGTGTTATTGACGCTGATGCACGAAAGCGTGGGGAGCGAAC
ASV_1183	4	NA	0.60206	Embryos	Embryos_T1	NA	1	d__Bacteria;p__Proteobacteria;c__Gammaproteobacteria;o__HOC36;f__HOC36;g__HOC36;s__uncultured_bacterium	TACGGAGGGTGCAAGCGTTAATCGGAATTACTGGGCGTAAAGCGCGCGTAGGCGGCGCGATAAGTCAGATGTGAAAGCCCCGGGCTTAACCTGGGAATGGCATTTGATACTGTAGAGCTAGAGTGTGACAGAGGATCGAGGAATTCCCGGTGTAGCGGTGAAATGCGTAGAGATCGGGAGGAACACCAATGGCGAAGGCAACGGTCTGGGTCAACACTGACGCTGAGGTGCGAAAGCGTGGGGAGCAAAC
ASV_1184	2	NA	0.30103	RSW	RSW	NA	NA	d__Bacteria;p__Verrucomicrobiota;c__Omnitrophia;o__Omnitrophales;f__Omnitrophaceae;g__Candidatus_Omnitrophus;s__uncultured_bacterium	TACGAAGGTGGCAAGCGTTGTTCGGATTTATTGGGCGTAAAGCGTCCGCAGGCGGTCTGTAAAGTCAGATGTGAAAGCCTACAGCTCAACTGTAGAACTGCATTTGAAACTCACAGACTAGAGTATGAGAGGGGTGAAGGGAATTTCTAGTGTAGGGGTGAAATCCGTAGATATTAGAAAGAACACCAGCAGCGAAGGCGCTTCACTGGCTCATCACTGACGCTGAGGGACGAAAGCTAGGGTAGCAAAC
ASV_1185	9	NA	0.954243	Tank1_SW	Tank1_SW	NA	1	d__Bacteria;p__Proteobacteria;c__Gammaproteobacteria;o__Alteromonadales;f__Colwelliaceae;g__Colwellia;Unassigned	TACGGAGGGTGCGAGCGTTAATCGGAATTACTGGGCGTAAAGCGTGCGTAGGCGGTTTGTTAAGCAAGATGTGAAAGCCCAGGGCTCAACCTTGGAACTGCATTTTGAACTGGCAAACTAGAGTTTTGTAGAGGGTGGTGGAATTTCCAGTGTAGCGGTGAAATGCGTAGAGATTGGAAGGAACATCAGTGGCGAAGGCGGCCACCTGGACAAAAACTGACGCTGAGGCACGAAAGCGTGGGGAGCAAAC
ASV_1185	9	NA	0.954243	Tank2_SW	Tank2_SW	NA	2	d__Bacteria;p__Proteobacteria;c__Gammaproteobacteria;o__Alteromonadales;f__Colwelliaceae;g__Colwellia;Unassigned	TACGGAGGGTGCGAGCGTTAATCGGAATTACTGGGCGTAAAGCGTGCGTAGGCGGTTTGTTAAGCAAGATGTGAAAGCCCAGGGCTCAACCTTGGAACTGCATTTTGAACTGGCAAACTAGAGTTTTGTAGAGGGTGGTGGAATTTCCAGTGTAGCGGTGAAATGCGTAGAGATTGGAAGGAACATCAGTGGCGAAGGCGGCCACCTGGACAAAAACTGACGCTGAGGCACGAAAGCGTGGGGAGCAAAC
ASV_1185	8	NA	0.90309	Tank1_SW	Tank1_SW	NA	1	d__Bacteria;p__Proteobacteria;c__Gammaproteobacteria;o__Alteromonadales;f__Colwelliaceae;g__Colwellia;Unassigned	TACGGAGGGTGCGAGCGTTAATCGGAATTACTGGGCGTAAAGCGTGCGTAGGCGGTTTGTTAAGCAAGATGTGAAAGCCCAGGGCTCAACCTTGGAACTGCATTTTGAACTGGCAAACTAGAGTTTTGTAGAGGGTGGTGGAATTTCCAGTGTAGCGGTGAAATGCGTAGAGATTGGAAGGAACATCAGTGGCGAAGGCGGCCACCTGGACAAAAACTGACGCTGAGGCACGAAAGCGTGGGGAGCAAAC
ASV_1186	3	NA	0.477121	Embryos	Embryos_T2	NA	1	d__Bacteria;p__Planctomycetota;c__Phycisphaerae;o__Phycisphaerales;f__Phycisphaeraceae;g__Urania-1B-19_marine_sediment_group;s__uncultured_bacterium	TACGAAGGGCCCTAGCGTTGCGCGGAATCATTGGGCTTAAAGCGTACGTAGGCGGACAGACAGGTACCTTGTGAAATCCCTCGGCTCAACCGAGGAACTGCGGGGTAAACCGTCTGTCTTGAGGCAAGTAGGGGCTGTCGGAACGATAGGTGGAGCGGTGAAATGCGTTGATATCTATCGGAACGCCAAAGGCGAAGGCAGACAGCTGGGCTTGTTCTGACGCTGAGGTACGAAAGCGTGGGGAGCGAAC
ASV_1187	49	0.00107569	1.6902	FSW	FSW	NA	NA	d__Bacteria;p__Verrucomicrobiota;c__Verrucomicrobiae;o__Verrucomicrobiales;f__Rubritaleaceae;g__Roseibacillus;Unassigned	TACGAAGGTCCCAAGCGTTGTTCGGAATCACTGGGCGTAAAGCGCGTGTAGGCGGCGCAGTAAGTCAGATGTGAAATCTCCGGACTCAACCCGGAAACTGCATCCGATACTGCTGTGCTAGAGGACTGGAGAGGGATGTGGAATTCTCGGTGGAGCAGTGAAATGCGTAGAGATCGAGAGGAACACCAACGGCGAAGGCAGCATCCTGGACAGATCCTGACGCTCAGACGCGAAGGCTAGGGTAGCGAAC
ASV_1188	2	NA	0.30103	Tank1_SW	Tank1_SW	NA	1	d__Bacteria;p__Patescibacteria;c__Saccharimonadia;o__Saccharimonadales;f__Saccharimonadales;g__Saccharimonadales;s__uncultured_bacterium	TACGTAGGGTGCAAGCATTATCCGGAGTGACTGGGCGTAAAGAGTTGCGTAGGCGGTTAGTAAAGCGAATAGTGAAACCTGGTGGCTCAACCATACAGACTATTATTCGAACTCACTAACTCGAGAGTAGCAGAGGTAACTGGAATTTCTTGTGTAGGAGTGAAATCCGTAGATATAAGAAGGAACACCAATGGCGTAGGCAGGTTACTGGGCTATTTCTGACGCTAAGGCACGAAAGCGTGGGGAGCGA
ASV_1189	3	NA	0.477121	RSW	RSW	NA	NA	d__Bacteria;p__Patescibacteria;c__WWE3;o__WWE3;f__WWE3;g__WWE3;Unassigned	TACGAAGGTCACAAGCGTTATCCGGAGTTATTTGGCGTAAAGAGTTCTGTAGGCGGATAATTAAGTTAGAGGTTAAATCGTAGGGCTCAACCCTATTATCGCTTCTAATACTGGTTATCTAGAGTAAGAAAGAGGCTGGCGGAACATACAGTGTAGTAGTGAAATGCGTTGATATTGTATGGAACACCAAAGGCGTAGGCAGCCAGCTGGGTCTTTACTGACGCTGAGAGACGAAAGCGTGGGTAGCGAA
ASV_119	8	5.46677e-05	0.90309	Tank1_SW	Tank1_SW	NA	1	d__Bacteria;p__Proteobacteria;c__Gammaproteobacteria;o__Oceanospirillales;Unassigned;Unassigned;Unassigned	TACGGAGGGTCCGAGCGTTAATCGGAATGACTGGGCGTAAAGCGCGCGTAGGTGGTTTGTTAAGTTGGATGTGAAAGCCCAGGGCTCAACCTTGGAATTGCATCCAAAACTGGCTGACTAGAGTACAGTAGAGGAGAGTAGAATTTCAGGTGTAGCGGTGAAATGCGTAGAGATCTGAAGGAATACCAGTGGCGAAGGCGGCTCTCTGGACTGATACTGACACTGAGGTGCGAAAGCGTGGGTAGCGAAC
ASV_119	3	0.000121677	0.477121	Embryos	Embryos_T2	NA	1	d__Bacteria;p__Proteobacteria;c__Gammaproteobacteria;o__Oceanospirillales;Unassigned;Unassigned;Unassigned	TACGGAGGGTCCGAGCGTTAATCGGAATGACTGGGCGTAAAGCGCGCGTAGGTGGTTTGTTAAGTTGGATGTGAAAGCCCAGGGCTCAACCTTGGAATTGCATCCAAAACTGGCTGACTAGAGTACAGTAGAGGAGAGTAGAATTTCAGGTGTAGCGGTGAAATGCGTAGAGATCTGAAGGAATACCAGTGGCGAAGGCGGCTCTCTGGACTGATACTGACACTGAGGTGCGAAAGCGTGGGTAGCGAAC
ASV_1191	3	NA	0.477121	RSW	RSW	NA	NA	d__Bacteria;p__Cyanobacteria;c__Vampirivibrionia;o__Vampirovibrionales;f__Vampirovibrionales;g__Vampirovibrionales;s__uncultured_bacterium	GACGTAGGATGCAAACGTTGTCCGGATTTATTGGGCGTAAAGAGTTCGTAGGCGGTGATTTAAGTCTGGTGTTAAATACCGGAGCTCAACTCCGACTTGGCATTGGATACTGGATCACTAGAGTACAGCAGAGGTAAGGGGAATTCCCGGTGTAGCGGTGAAATGCGTAGATATCGGGAGGAACGCCTGTGGCGAAAGCGCCTTGCTGGGCTGTAACTGACGCTGAGGAACGAAAGCCAGGGGAGCGAAA
ASV_1192	9	NA	0.954243	FSW	FSW	NA	NA	d__Bacteria;p__Proteobacteria;c__Alphaproteobacteria;o__Caulobacterales;f__Hyphomonadaceae;g__Henriciella;Unassigned	TACGAAGGGGGCTAGCGTTGTTCGGAATTACTGGGCGTAAAGCGCGCGTAGGCGGGCTGTTAAGTCAGATGTGAAAGCCCGGGGCTCAACCCCGGAACTGCATTTGAAACTGGCAGCCTAGAGACCAGGAGAGGTTAGCGGAATACCGAGTGTAGAGGTGAAATTCGTAGATATTCGGTGGAACACCAGTGGCGAAGGCGGCTAACTGGACTGGTACTGACGCTGAGGCGCGAAAGTGTGGGGAGCAAAC
ASV_1193	6	NA	0.778151	Oocytes	Oocytes_T2	NA	2	d__Bacteria;p__Planctomycetota;c__Phycisphaerae;o__Phycisphaerales;f__Phycisphaeraceae;g__Urania-1B-19_marine_sediment_group;Unassigned	TACGAAAGGTCCGAGCGTTGCGCGGAATCACTGGGCTTAAAGCGTACGTAGGCGGAAACATAGGCGTCTTGTGAAAGCCCTCGGCTCAACCGAGGAATTGCTTGGCGAACCATGTTTCTTGAGGCGAGTAGGGGCTGTCGGAACGCTAGGTGGAGTGGTGAAATGCGTTGATATCTAGCGGAACGCCAAAGGAGAAATCAGGCAGCTGGGCTCGTACTGACGCTGAGGTACGAAAGCGTGGGGAGCGAAC
ASV_1193	11	NA	1.04139	RSW	RSW	NA	NA	d__Bacteria;p__Planctomycetota;c__Phycisphaerae;o__Phycisphaerales;f__Phycisphaeraceae;g__Urania-1B-19_marine_sediment_group;Unassigned	TACGAAAGGTCCGAGCGTTGCGCGGAATCACTGGGCTTAAAGCGTACGTAGGCGGAAACATAGGCGTCTTGTGAAAGCCCTCGGCTCAACCGAGGAATTGCTTGGCGAACCATGTTTCTTGAGGCGAGTAGGGGCTGTCGGAACGCTAGGTGGAGTGGTGAAATGCGTTGATATCTAGCGGAACGCCAAAGGAGAAATCAGGCAGCTGGGCTCGTACTGACGCTGAGGTACGAAAGCGTGGGGAGCGAAC
ASV_1194	4	NA	0.60206	Tank2_SW	Tank2_SW	NA	2	d__Bacteria;p__Firmicutes;c__Clostridia;o__Clostridiales;f__Clostridiaceae;g__uncultured;Unassigned	TACGTAGGTGGCAAGCGTTGTCCGGATTTACTGGGCGTAAAGGGTGCGTAGGCGGACAATTAAGTCAGATGTGAAATCCCAGGGCTCAACCTTGGGGCTGCATTTGATACTGGTTGTCTAGAGTGCAGGAGAGGAGAGTGGAATTCCTAGTGTAGCGGTGAAATGCGTAGATATTAGGAAGAACACCAGTGGCGAAGGCGACTCTCTGGACTGTAACTGACGCTGAGGCACGAAAGCGTGGGGAGCGAAC
ASV_1194	3	NA	0.477121	Tank1_SW	Tank1_SW	NA	1	d__Bacteria;p__Firmicutes;c__Clostridia;o__Clostridiales;f__Clostridiaceae;g__uncultured;Unassigned	TACGTAGGTGGCAAGCGTTGTCCGGATTTACTGGGCGTAAAGGGTGCGTAGGCGGACAATTAAGTCAGATGTGAAATCCCAGGGCTCAACCTTGGGGCTGCATTTGATACTGGTTGTCTAGAGTGCAGGAGAGGAGAGTGGAATTCCTAGTGTAGCGGTGAAATGCGTAGATATTAGGAAGAACACCAGTGGCGAAGGCGACTCTCTGGACTGTAACTGACGCTGAGGCACGAAAGCGTGGGGAGCGAAC
ASV_1195	4	NA	0.60206	Tank2_SW	Tank2_SW	NA	2	d__Bacteria;p__Patescibacteria;c__ABY1;o__Candidatus_Uhrbacteria;f__Candidatus_Uhrbacteria;g__Candidatus_Uhrbacteria;Unassigned	TACAGAGACCTCGAGCGTTATCCGGAGTTACTGGGCGTAAAGCGTCCGCAGGTTGTTATATGCGTCACTCGTTAAATCTTGGTGCTCAACATCAAGCTCGCGAGTGATACGGTATAACTAGAGGCCGGGAGAGGTAAGCGGAATTGCTGGTGTAGCGGTAAAATGCGTTAATATCAGCAAGAACACCGAAAGCGAAGGCAGCTTACTGGAACGAGCCTGACACTCATGGACGAAAGCGTGGGTAGCGAAT
ASV_1196	4	0.000121677	0.60206	Embryos	Embryos_T2	NA	1	d__Bacteria;p__Patescibacteria;c__Gracilibacteria;o__Candidatus_Peregrinibacteria;f__Candidatus_Peregrinibacteria;g__Candidatus_Peregrinibacteria;s__uncultured_bacterium	TACGGAGGGTGCAAACGTTACCCGGAATCATTGGGCGTAAAGCGTCCGCAGGCGGCGTAATAAGTTAGATATTAAATCTTGGGGCTCAACTTCAAGCTCGTGTCTAAAACTATTATGCTAGAGAATTGGAGAGGCGAGTGGAATTCTACATGTAGGGGTAAAATCCGTAGATATGTAGAGGAACACCAAAAGCGAAGGCAGCTCGCTGGCCAATTTCTGACGCTCATGGACGAAAGCGTGGGGAGCAAAC
ASV_1196	3	3.1922e-05	0.477121	Tank2_SW	Tank2_SW	NA	2	d__Bacteria;p__Patescibacteria;c__Gracilibacteria;o__Candidatus_Peregrinibacteria;f__Candidatus_Peregrinibacteria;g__Candidatus_Peregrinibacteria;s__uncultured_bacterium	TACGGAGGGTGCAAACGTTACCCGGAATCATTGGGCGTAAAGCGTCCGCAGGCGGCGTAATAAGTTAGATATTAAATCTTGGGGCTCAACTTCAAGCTCGTGTCTAAAACTATTATGCTAGAGAATTGGAGAGGCGAGTGGAATTCTACATGTAGGGGTAAAATCCGTAGATATGTAGAGGAACACCAAAAGCGAAGGCAGCTCGCTGGCCAATTTCTGACGCTCATGGACGAAAGCGTGGGGAGCAAAC
ASV_1196	10	0.000303961	1	Embryos	Embryos_T2	NA	1	d__Bacteria;p__Patescibacteria;c__Gracilibacteria;o__Candidatus_Peregrinibacteria;f__Candidatus_Peregrinibacteria;g__Candidatus_Peregrinibacteria;s__uncultured_bacterium	TACGGAGGGTGCAAACGTTACCCGGAATCATTGGGCGTAAAGCGTCCGCAGGCGGCGTAATAAGTTAGATATTAAATCTTGGGGCTCAACTTCAAGCTCGTGTCTAAAACTATTATGCTAGAGAATTGGAGAGGCGAGTGGAATTCTACATGTAGGGGTAAAATCCGTAGATATGTAGAGGAACACCAAAAGCGAAGGCAGCTCGCTGGCCAATTTCTGACGCTCATGGACGAAAGCGTGGGGAGCAAAC
ASV_1196	5	5.21697e-05	0.69897	Tank1_SW	Tank1_SW	NA	1	d__Bacteria;p__Patescibacteria;c__Gracilibacteria;o__Candidatus_Peregrinibacteria;f__Candidatus_Peregrinibacteria;g__Candidatus_Peregrinibacteria;s__uncultured_bacterium	TACGGAGGGTGCAAACGTTACCCGGAATCATTGGGCGTAAAGCGTCCGCAGGCGGCGTAATAAGTTAGATATTAAATCTTGGGGCTCAACTTCAAGCTCGTGTCTAAAACTATTATGCTAGAGAATTGGAGAGGCGAGTGGAATTCTACATGTAGGGGTAAAATCCGTAGATATGTAGAGGAACACCAAAAGCGAAGGCAGCTCGCTGGCCAATTTCTGACGCTCATGGACGAAAGCGTGGGGAGCAAAC
ASV_1196	38	0.000925362	1.57978	FSW	FSW	NA	NA	d__Bacteria;p__Patescibacteria;c__Gracilibacteria;o__Candidatus_Peregrinibacteria;f__Candidatus_Peregrinibacteria;g__Candidatus_Peregrinibacteria;s__uncultured_bacterium	TACGGAGGGTGCAAACGTTACCCGGAATCATTGGGCGTAAAGCGTCCGCAGGCGGCGTAATAAGTTAGATATTAAATCTTGGGGCTCAACTTCAAGCTCGTGTCTAAAACTATTATGCTAGAGAATTGGAGAGGCGAGTGGAATTCTACATGTAGGGGTAAAATCCGTAGATATGTAGAGGAACACCAAAAGCGAAGGCAGCTCGCTGGCCAATTTCTGACGCTCATGGACGAAAGCGTGGGGAGCAAAC
ASV_1196	117	0.00256849	2.06819	FSW	FSW	NA	NA	d__Bacteria;p__Patescibacteria;c__Gracilibacteria;o__Candidatus_Peregrinibacteria;f__Candidatus_Peregrinibacteria;g__Candidatus_Peregrinibacteria;s__uncultured_bacterium	TACGGAGGGTGCAAACGTTACCCGGAATCATTGGGCGTAAAGCGTCCGCAGGCGGCGTAATAAGTTAGATATTAAATCTTGGGGCTCAACTTCAAGCTCGTGTCTAAAACTATTATGCTAGAGAATTGGAGAGGCGAGTGGAATTCTACATGTAGGGGTAAAATCCGTAGATATGTAGAGGAACACCAAAAGCGAAGGCAGCTCGCTGGCCAATTTCTGACGCTCATGGACGAAAGCGTGGGGAGCAAAC
ASV_1196	3	5.46677e-05	0.477121	Tank1_SW	Tank1_SW	NA	1	d__Bacteria;p__Patescibacteria;c__Gracilibacteria;o__Candidatus_Peregrinibacteria;f__Candidatus_Peregrinibacteria;g__Candidatus_Peregrinibacteria;s__uncultured_bacterium	TACGGAGGGTGCAAACGTTACCCGGAATCATTGGGCGTAAAGCGTCCGCAGGCGGCGTAATAAGTTAGATATTAAATCTTGGGGCTCAACTTCAAGCTCGTGTCTAAAACTATTATGCTAGAGAATTGGAGAGGCGAGTGGAATTCTACATGTAGGGGTAAAATCCGTAGATATGTAGAGGAACACCAAAAGCGAAGGCAGCTCGCTGGCCAATTTCTGACGCTCATGGACGAAAGCGTGGGGAGCAAAC
ASV_1196	2	1.5973e-05	0.30103	Oocytes	Oocytes_T2	NA	2	d__Bacteria;p__Patescibacteria;c__Gracilibacteria;o__Candidatus_Peregrinibacteria;f__Candidatus_Peregrinibacteria;g__Candidatus_Peregrinibacteria;s__uncultured_bacterium	TACGGAGGGTGCAAACGTTACCCGGAATCATTGGGCGTAAAGCGTCCGCAGGCGGCGTAATAAGTTAGATATTAAATCTTGGGGCTCAACTTCAAGCTCGTGTCTAAAACTATTATGCTAGAGAATTGGAGAGGCGAGTGGAATTCTACATGTAGGGGTAAAATCCGTAGATATGTAGAGGAACACCAAAAGCGAAGGCAGCTCGCTGGCCAATTTCTGACGCTCATGGACGAAAGCGTGGGGAGCAAAC
ASV_1198	3	NA	0.477121	Tank1_SW	Tank1_SW	NA	1	d__Bacteria;p__Proteobacteria;c__Gammaproteobacteria;o__Coxiellales;f__Coxiellaceae;g__Coxiella;Unassigned	TACAGAGGGTGCAAGCGTTAATCGGAATTACTGGGCGTAAAGCGCGCGTAGGTGGACTGTTAAGTCGAATGTGAAAGCCCCGGGCTTAACCTGGGAACTGCATTCGAAACTGGCAGTCTGGAGTATAGTAGAGGAAGGTAGAATTTCCGGTGTAGCGGTGAAATGCGTAGATATCGGAAGGAATATCAGTGGCGAAGGCGACCTTCTGGACTAATACTGACACTGAGGTGCGAAAGCGTGGGGAGCAAAC
ASV_120	62	0.000770694	1.79239	RSW	RSW	NA	NA	d__Bacteria;p__Verrucomicrobiota;c__Verrucomicrobiae;o__Opitutales;f__Puniceicoccaceae;g__MB11C04_marine_group;Unassigned	TACGGAGACCTCGAGCGTTACTCGGATTTACTGGGCGTAAAGGGTGAGCAGGCGGCCAGGTGTGTCAGGTGTGAAATCCCGGGGCTTAACCCCGGAACTGCGCCTGAAACTACCTGGCTAGAGTCTCGGAGAGGACAGTGGAATTCTAGGTGTAGCGGTGAAATGCGTAGATATCTAGAGGAACACCAGTGGCGAAGGCGACTGTCTGGACGAGTACTGACGCTCAATCACGAAAGCGTGGGTAGCGAAA
ASV_1200	53	0.00116351	1.72428	FSW	FSW	NA	NA	d__Bacteria;p__Entotheonellaeota;c__Entotheonellia;o__Entotheonellales;f__Entotheonellaceae;g__Candidatus_Entotheonella;Unassigned	TACGGAAGGGGCAAGCGTTGTTCGGAATCATTGGGCGTAAAGGGCGTGCAGGCGGTCTCGTATGTCTACTGTGAAAGCACACGGCTCAACCGTGTTAAGCCGTGGAAACTGCGAGACTTGAGGCTGGGAGGGGTTGGTGGAATTCCCTGTGTAGCGGTGAAATGCGTAGAGATGGGGGAGAACACTCGTGGCGAAGGCGGCCAACTGGACCAGTTCTGACGCTGAGACGCGAAAGCGTGGGGAGCAAACA
ASV_1201	32	0.000583122	1.50515	Tank1_SW	Tank1_SW	NA	1	d__Bacteria;p__Entotheonellaeota;c__Entotheonellia;o__Entotheonellales;f__Entotheonellaceae;g__Entotheonellaceae;s__uncultured_bacterium	TACGGAAGGGGCTAGCGTTGTTCGGAATCATTGGGCGTAAAGGGCGCGTAGGTGGTCTTATGTGTCCGTCGTGAAAGTGCACGGCTCAACCGTGTTTGGTCGGCGGAAACTGTAAGACTCGAGGCTGGGAGGGGCTAGAGGAATTCCCTGTGTAGCGGTGAAATGCGTAGAGATGGGGGAGAACACTCGTGGCGAAGGCGTCTAGCTGGACCAGTCCTGACACTGAGGCGCGAAAGCGTGGGTAGCAAAC
ASV_1201	113	0.00117904	2.05308	Tank1_SW	Tank1_SW	NA	1	d__Bacteria;p__Entotheonellaeota;c__Entotheonellia;o__Entotheonellales;f__Entotheonellaceae;g__Entotheonellaceae;s__uncultured_bacterium	TACGGAAGGGGCTAGCGTTGTTCGGAATCATTGGGCGTAAAGGGCGCGTAGGTGGTCTTATGTGTCCGTCGTGAAAGTGCACGGCTCAACCGTGTTTGGTCGGCGGAAACTGTAAGACTCGAGGCTGGGAGGGGCTAGAGGAATTCCCTGTGTAGCGGTGAAATGCGTAGAGATGGGGGAGAACACTCGTGGCGAAGGCGTCTAGCTGGACCAGTCCTGACACTGAGGCGCGAAAGCGTGGGTAGCAAAC
ASV_1202	15	NA	1.17609	RSW	RSW	NA	NA	d__Bacteria;p__Proteobacteria;c__Alphaproteobacteria;o__Kiloniellales;f__Kiloniellaceae;g__Limibacillus;Unassigned	TACGGAGGGGGCAAGCGTTGTTCGGAATTACTGGGCGTAAAGGGCGTGTAGGCGGCTAAGCAAGTCAGAGGTGAAAGCCCTGGGCTCAACCTGGGAACTGCCTTTGAAACTGCTTGGCTTGAGACCGGAAGAGGATGGCGGAATTCCCAGTGTAGAGGTGAAATTCGTAGATATTGGGAAGAACACCGGTGGCGAAGGCGGCCATCTGGTCCGGATCTGACGCTGAGGCGCGAAAGCGTGGGGAGCAAAC
ASV_1203	3	NA	0.477121	Oocytes	Oocytes_T2	NA	2	d__Bacteria;p__Myxococcota;c__Polyangia;o__Polyangiales;f__Sandaracinaceae;g__uncultured;Unassigned	GACAGAGGGTGCAAACGTTGCTCGGAATTACTGGGCGTAAAGCGCGTGTAGGCGGACTGGATAGTCGGGTGTGAAATCCCTGGGCTCAACCTAGGAACTGCACCCGAAACTGCCAGTCTTGAGTGCTGGAGAGGGAAGCGGAATTCCTGGTGTAGAGGTGAAATTCGTAGATATCAGGAGGAACACCGGTGGCGAAGGCGGCTTCCTGGACAGTAACTGACGCTGAGACGCGAAAGCGTGGGGAGCAAAC
ASV_1204	5	NA	0.69897	RSW	RSW	NA	NA	d__Bacteria;p__Proteobacteria;c__Alphaproteobacteria;o__Kiloniellales;f__Kiloniellaceae;g__uncultured;Unassigned	TACGGAGGGGGCGAGCGTTGTTCGGAATTACTGGGCGTAAAGGGCGCGTAGGCGGGATATCGTGTCAGGGGTGAAAGTCCTGGGCTCAACCTGGGGACTGCCTTTGAAACTGATATTCTTGAGACCGGGAGAGGATGGCGGAATTCCCAGTGTAGAGGTGAAATTCGTAGATATTGGGAAGAACACCGGTGGCGAAGGCGGCCATCTGGACCGGATCTGACGCTGAGGCGCGAAAGCGTGGGGAGCAAAC
ASV_1205	3	0.000273398	0.477121	Tank2_SW	Tank2_SW	NA	2	d__Bacteria;p__Dadabacteria;c__Dadabacteriia;o__Dadabacteriales;f__Dadabacteriales;g__Dadabacteriales;Unassigned	TACGGAGGGGGCAAACGTTACTCGGATTTACTGGGCGTAAAGGGTCCGTAGGCGGTTCTTTAAGTTAGATGTGAAAGCTTGAAGCTTAACTTCAAAATTGCATCTAAAACTGGAGAACTAGGTTCTTGGAGAGGTTGATGGAATTACCGGTGTAGCGGTGAAATGCGTAGATATCGGTAGGAACACCAGTGGCGAAAGCGATCAACTGGCCAAGTAACGACGCTGAGGGACGAAAGCGTGGGTAGCAAAC
ASV_1205	23	0.000419119	1.36173	Tank1_SW	Tank1_SW	NA	1	d__Bacteria;p__Dadabacteria;c__Dadabacteriia;o__Dadabacteriales;f__Dadabacteriales;g__Dadabacteriales;Unassigned	TACGGAGGGGGCAAACGTTACTCGGATTTACTGGGCGTAAAGGGTCCGTAGGCGGTTCTTTAAGTTAGATGTGAAAGCTTGAAGCTTAACTTCAAAATTGCATCTAAAACTGGAGAACTAGGTTCTTGGAGAGGTTGATGGAATTACCGGTGTAGCGGTGAAATGCGTAGATATCGGTAGGAACACCAGTGGCGAAAGCGATCAACTGGCCAAGTAACGACGCTGAGGGACGAAAGCGTGGGTAGCAAAC
ASV_1205	37	0.000901011	1.5682	FSW	FSW	NA	NA	d__Bacteria;p__Dadabacteria;c__Dadabacteriia;o__Dadabacteriales;f__Dadabacteriales;g__Dadabacteriales;Unassigned	TACGGAGGGGGCAAACGTTACTCGGATTTACTGGGCGTAAAGGGTCCGTAGGCGGTTCTTTAAGTTAGATGTGAAAGCTTGAAGCTTAACTTCAAAATTGCATCTAAAACTGGAGAACTAGGTTCTTGGAGAGGTTGATGGAATTACCGGTGTAGCGGTGAAATGCGTAGATATCGGTAGGAACACCAGTGGCGAAAGCGATCAACTGGCCAAGTAACGACGCTGAGGGACGAAAGCGTGGGTAGCAAAC
ASV_1205	28	0.000297939	1.44716	Tank2_SW	Tank2_SW	NA	2	d__Bacteria;p__Dadabacteria;c__Dadabacteriia;o__Dadabacteriales;f__Dadabacteriales;g__Dadabacteriales;Unassigned	TACGGAGGGGGCAAACGTTACTCGGATTTACTGGGCGTAAAGGGTCCGTAGGCGGTTCTTTAAGTTAGATGTGAAAGCTTGAAGCTTAACTTCAAAATTGCATCTAAAACTGGAGAACTAGGTTCTTGGAGAGGTTGATGGAATTACCGGTGTAGCGGTGAAATGCGTAGATATCGGTAGGAACACCAGTGGCGAAAGCGATCAACTGGCCAAGTAACGACGCTGAGGGACGAAAGCGTGGGTAGCAAAC
ASV_1205	41	0.00090007	1.61278	FSW	FSW	NA	NA	d__Bacteria;p__Dadabacteria;c__Dadabacteriia;o__Dadabacteriales;f__Dadabacteriales;g__Dadabacteriales;Unassigned	TACGGAGGGGGCAAACGTTACTCGGATTTACTGGGCGTAAAGGGTCCGTAGGCGGTTCTTTAAGTTAGATGTGAAAGCTTGAAGCTTAACTTCAAAATTGCATCTAAAACTGGAGAACTAGGTTCTTGGAGAGGTTGATGGAATTACCGGTGTAGCGGTGAAATGCGTAGATATCGGTAGGAACACCAGTGGCGAAAGCGATCAACTGGCCAAGTAACGACGCTGAGGGACGAAAGCGTGGGTAGCAAAC
ASV_1205	78	0.000969582	1.89209	RSW	RSW	NA	NA	d__Bacteria;p__Dadabacteria;c__Dadabacteriia;o__Dadabacteriales;f__Dadabacteriales;g__Dadabacteriales;Unassigned	TACGGAGGGGGCAAACGTTACTCGGATTTACTGGGCGTAAAGGGTCCGTAGGCGGTTCTTTAAGTTAGATGTGAAAGCTTGAAGCTTAACTTCAAAATTGCATCTAAAACTGGAGAACTAGGTTCTTGGAGAGGTTGATGGAATTACCGGTGTAGCGGTGAAATGCGTAGATATCGGTAGGAACACCAGTGGCGAAAGCGATCAACTGGCCAAGTAACGACGCTGAGGGACGAAAGCGTGGGTAGCAAAC
ASV_1205	33	0.00034432	1.51851	Tank1_SW	Tank1_SW	NA	1	d__Bacteria;p__Dadabacteria;c__Dadabacteriia;o__Dadabacteriales;f__Dadabacteriales;g__Dadabacteriales;Unassigned	TACGGAGGGGGCAAACGTTACTCGGATTTACTGGGCGTAAAGGGTCCGTAGGCGGTTCTTTAAGTTAGATGTGAAAGCTTGAAGCTTAACTTCAAAATTGCATCTAAAACTGGAGAACTAGGTTCTTGGAGAGGTTGATGGAATTACCGGTGTAGCGGTGAAATGCGTAGATATCGGTAGGAACACCAGTGGCGAAAGCGATCAACTGGCCAAGTAACGACGCTGAGGGACGAAAGCGTGGGTAGCAAAC
ASV_1207	17	NA	1.23045	RSW	RSW	NA	NA	d__Bacteria;p__Verrucomicrobiota;c__Verrucomicrobiae;o__Verrucomicrobiales;f__DEV007;g__DEV007;s__uncultured_bacterium	TACGAAGGTCCCAAGCGTTGTTCGGATTTACTGGGCGTAAAGCGTCTGTAGGCTGCAAAGTAAGTCAGATGTGAAATCCCGGGGCTCAACCCCGGAACTGCATCCGATACTGCTTTGCTAGAGGGTCGGAGGGGAGTCTGGAATTCTCGGTGTAGCAGTGAAATGCGTAGATATCGAGAGGAACACTAGTGGCGAAGGCGAGACTCTGGACGACACCTGACGCTGAGAGACGAAGGCCAGGGTAGCGAAA
ASV_1208	6	NA	0.778151	FSW	FSW	NA	NA	d__Bacteria;p__Patescibacteria;c__Parcubacteria;Unassigned;Unassigned;Unassigned;Unassigned	TACGAGAGCCTCAAGTGTTATCCGGAATCATTGGGCGTAAAGGGTACGCAGGCGGTGTTGTTAGTCTTTTGTTAAATCTCCGAGCTCAACTTGGAAATCGCAAGGGAAACGGCAACACTAGAGAATGTGAGAGGTGTGTGGAACTTATGGTGTAGGGGTGAAATCCGTTGATATCATAGGGAACACCGAAAGCGAAGGCAGCACACTGGCACATTTCTGACGCTCAGGTACGAAAGCGTGGGTAGCGAAT
ASV_1209	3	NA	0.477121	Tank1_SW	Tank1_SW	NA	1	d__Bacteria;p__NB1-j;c__NB1-j;o__NB1-j;f__NB1-j;g__NB1-j;s__uncultured_bacterium	TACGGAGGGCGCAAGCGTTGTTCGGAATCACTGGGCGTAAAGCGCGTGTAGGCGGTCAGGATAGTCGGATGTGAAATCCCGAGGCTCAACCTCGGAACTGCATTCGAAACTGCCTGGCTAGAGTCTCGGAGAGGAAGGCGGAATTCCCGGTGTAGGGGTGAAATCCGTAGATATCGGGAGGAACACCAGTGGCGAAGGCGGCCTTCTGGACGATGACTGACGCTGAGACGCGAAAGCGTGGGGAGCAAAC
ASV_121	9	9.57661e-05	0.954243	Tank2_SW	Tank2_SW	NA	2	d__Bacteria;p__Proteobacteria;c__Alphaproteobacteria;o__AT-s3-44;f__AT-s3-44;g__AT-s3-44;Unassigned	TACGGAGGGGGCTAGCGTTGTTCGGAATTACTGGGCGTAAAGCGCGCGTAGGCGGCTCGGCAAGTTAGGTGTGAAAGCCCGGGGCTCAACCCCGGAACTGCACTTAAAACTGCTGGGCTAGAGGCCGAGAGAGGTGAGTGGAATTCCCAGTGTAGAGGTGAAATTCGTAGATATTGGGAAGAACACCAGTGGCGAAGGCGGCTCACTGGCTCGGTTCTGACGCTGAGGTGCGAAAGCGTGGGGAGCAAAC
ASV_121	80	0.00175623	1.90309	FSW	FSW	NA	NA	d__Bacteria;p__Proteobacteria;c__Alphaproteobacteria;o__AT-s3-44;f__AT-s3-44;g__AT-s3-44;Unassigned	TACGGAGGGGGCTAGCGTTGTTCGGAATTACTGGGCGTAAAGCGCGCGTAGGCGGCTCGGCAAGTTAGGTGTGAAAGCCCGGGGCTCAACCCCGGAACTGCACTTAAAACTGCTGGGCTAGAGGCCGAGAGAGGTGAGTGGAATTCCCAGTGTAGAGGTGAAATTCGTAGATATTGGGAAGAACACCAGTGGCGAAGGCGGCTCACTGGCTCGGTTCTGACGCTGAGGTGCGAAAGCGTGGGGAGCAAAC
ASV_121	7	7.30376e-05	0.845098	Tank1_SW	Tank1_SW	NA	1	d__Bacteria;p__Proteobacteria;c__Alphaproteobacteria;o__AT-s3-44;f__AT-s3-44;g__AT-s3-44;Unassigned	TACGGAGGGGGCTAGCGTTGTTCGGAATTACTGGGCGTAAAGCGCGCGTAGGCGGCTCGGCAAGTTAGGTGTGAAAGCCCGGGGCTCAACCCCGGAACTGCACTTAAAACTGCTGGGCTAGAGGCCGAGAGAGGTGAGTGGAATTCCCAGTGTAGAGGTGAAATTCGTAGATATTGGGAAGAACACCAGTGGCGAAGGCGGCTCACTGGCTCGGTTCTGACGCTGAGGTGCGAAAGCGTGGGGAGCAAAC
ASV_121	11	0.000200448	1.04139	Tank1_SW	Tank1_SW	NA	1	d__Bacteria;p__Proteobacteria;c__Alphaproteobacteria;o__AT-s3-44;f__AT-s3-44;g__AT-s3-44;Unassigned	TACGGAGGGGGCTAGCGTTGTTCGGAATTACTGGGCGTAAAGCGCGCGTAGGCGGCTCGGCAAGTTAGGTGTGAAAGCCCGGGGCTCAACCCCGGAACTGCACTTAAAACTGCTGGGCTAGAGGCCGAGAGAGGTGAGTGGAATTCCCAGTGTAGAGGTGAAATTCGTAGATATTGGGAAGAACACCAGTGGCGAAGGCGGCTCACTGGCTCGGTTCTGACGCTGAGGTGCGAAAGCGTGGGGAGCAAAC
ASV_121	6	0.00014611	0.778151	FSW	FSW	NA	NA	d__Bacteria;p__Proteobacteria;c__Alphaproteobacteria;o__AT-s3-44;f__AT-s3-44;g__AT-s3-44;Unassigned	TACGGAGGGGGCTAGCGTTGTTCGGAATTACTGGGCGTAAAGCGCGCGTAGGCGGCTCGGCAAGTTAGGTGTGAAAGCCCGGGGCTCAACCCCGGAACTGCACTTAAAACTGCTGGGCTAGAGGCCGAGAGAGGTGAGTGGAATTCCCAGTGTAGAGGTGAAATTCGTAGATATTGGGAAGAACACCAGTGGCGAAGGCGGCTCACTGGCTCGGTTCTGACGCTGAGGTGCGAAAGCGTGGGGAGCAAAC
ASV_121	8	0.000729062	0.90309	Tank2_SW	Tank2_SW	NA	2	d__Bacteria;p__Proteobacteria;c__Alphaproteobacteria;o__AT-s3-44;f__AT-s3-44;g__AT-s3-44;Unassigned	TACGGAGGGGGCTAGCGTTGTTCGGAATTACTGGGCGTAAAGCGCGCGTAGGCGGCTCGGCAAGTTAGGTGTGAAAGCCCGGGGCTCAACCCCGGAACTGCACTTAAAACTGCTGGGCTAGAGGCCGAGAGAGGTGAGTGGAATTCCCAGTGTAGAGGTGAAATTCGTAGATATTGGGAAGAACACCAGTGGCGAAGGCGGCTCACTGGCTCGGTTCTGACGCTGAGGTGCGAAAGCGTGGGGAGCAAAC
ASV_1210	62	0.000659722	1.79239	Tank2_SW	Tank2_SW	NA	2	d__Bacteria;p__Bacteroidota;c__Bacteroidia;o__Flavobacteriales;f__Flavobacteriaceae;Unassigned;Unassigned	TACGGAGGATCCAAGCGTTATCCGGAATCATTGGGTTTAAAGGGTCCGTAGGTGGATTAGTAAGTCAGAGGTGAAAGCCTGCAGCTCAACTGTAGAACTGCCTTTGATACTGCTAGTCTTGAGTTATTATGAAGTAGTTAGAATATGTAGTGTAGCGGTGAAATGCATAGATATTACATAGAATACCAATTGCGAAGGCAGATTACTAATAATATACTGACACTGAGGGACGAAAGCGTGGGGAGCGAAC
ASV_1210	14	0.00127586	1.14613	Tank2_SW	Tank2_SW	NA	2	d__Bacteria;p__Bacteroidota;c__Bacteroidia;o__Flavobacteriales;f__Flavobacteriaceae;Unassigned;Unassigned	TACGGAGGATCCAAGCGTTATCCGGAATCATTGGGTTTAAAGGGTCCGTAGGTGGATTAGTAAGTCAGAGGTGAAAGCCTGCAGCTCAACTGTAGAACTGCCTTTGATACTGCTAGTCTTGAGTTATTATGAAGTAGTTAGAATATGTAGTGTAGCGGTGAAATGCATAGATATTACATAGAATACCAATTGCGAAGGCAGATTACTAATAATATACTGACACTGAGGGACGAAAGCGTGGGGAGCGAAC
ASV_1211	9	0.000164003	0.954243	Tank1_SW	Tank1_SW	NA	1	d__Bacteria;p__Proteobacteria;c__Gammaproteobacteria;o__Oceanospirillales;f__Pseudohongiellaceae;g__Pseudohongiella;Unassigned	TACGGAGGGTGCAAGCGTTAATCGGAATTACTGGGCGTAAAGCGCGCGTAGGCGGTTTGTTAAGTGAGATGTGAAAGCCCAGGGCTCAACCTTGGAACTGCATCTCATACTGGCAGGCTAGAGTACGAGAGAGGGGGGTAGAATTCCACGTGTAGCGGTGAAATGCGTAGAGATGTGGAGGAATACCAGTGGCGAAGGCGGCCCCCTGGCTCGATACTGACGCTGAGGTGCGAAAGCGTGGGGAGCAAAC
ASV_1211	73	0.00145109	1.86332	FSW	FSW	NA	NA	d__Bacteria;p__Proteobacteria;c__Gammaproteobacteria;o__Oceanospirillales;f__Pseudohongiellaceae;g__Pseudohongiella;Unassigned	TACGGAGGGTGCAAGCGTTAATCGGAATTACTGGGCGTAAAGCGCGCGTAGGCGGTTTGTTAAGTGAGATGTGAAAGCCCAGGGCTCAACCTTGGAACTGCATCTCATACTGGCAGGCTAGAGTACGAGAGAGGGGGGTAGAATTCCACGTGTAGCGGTGAAATGCGTAGAGATGTGGAGGAATACCAGTGGCGAAGGCGGCCCCCTGGCTCGATACTGACGCTGAGGTGCGAAAGCGTGGGGAGCAAAC
ASV_1211	19	0.000462681	1.27875	FSW	FSW	NA	NA	d__Bacteria;p__Proteobacteria;c__Gammaproteobacteria;o__Oceanospirillales;f__Pseudohongiellaceae;g__Pseudohongiella;Unassigned	TACGGAGGGTGCAAGCGTTAATCGGAATTACTGGGCGTAAAGCGCGCGTAGGCGGTTTGTTAAGTGAGATGTGAAAGCCCAGGGCTCAACCTTGGAACTGCATCTCATACTGGCAGGCTAGAGTACGAGAGAGGGGGGTAGAATTCCACGTGTAGCGGTGAAATGCGTAGAGATGTGGAGGAATACCAGTGGCGAAGGCGGCCCCCTGGCTCGATACTGACGCTGAGGTGCGAAAGCGTGGGGAGCAAAC
ASV_1211	10	0.000219529	1	FSW	FSW	NA	NA	d__Bacteria;p__Proteobacteria;c__Gammaproteobacteria;o__Oceanospirillales;f__Pseudohongiellaceae;g__Pseudohongiella;Unassigned	TACGGAGGGTGCAAGCGTTAATCGGAATTACTGGGCGTAAAGCGCGCGTAGGCGGTTTGTTAAGTGAGATGTGAAAGCCCAGGGCTCAACCTTGGAACTGCATCTCATACTGGCAGGCTAGAGTACGAGAGAGGGGGGTAGAATTCCACGTGTAGCGGTGAAATGCGTAGAGATGTGGAGGAATACCAGTGGCGAAGGCGGCCCCCTGGCTCGATACTGACGCTGAGGTGCGAAAGCGTGGGGAGCAAAC
ASV_1211	11	0.000117047	1.04139	Tank2_SW	Tank2_SW	NA	2	d__Bacteria;p__Proteobacteria;c__Gammaproteobacteria;o__Oceanospirillales;f__Pseudohongiellaceae;g__Pseudohongiella;Unassigned	TACGGAGGGTGCAAGCGTTAATCGGAATTACTGGGCGTAAAGCGCGCGTAGGCGGTTTGTTAAGTGAGATGTGAAAGCCCAGGGCTCAACCTTGGAACTGCATCTCATACTGGCAGGCTAGAGTACGAGAGAGGGGGGTAGAATTCCACGTGTAGCGGTGAAATGCGTAGAGATGTGGAGGAATACCAGTGGCGAAGGCGGCCCCCTGGCTCGATACTGACGCTGAGGTGCGAAAGCGTGGGGAGCAAAC
ASV_1211	14	0.000146075	1.14613	Tank1_SW	Tank1_SW	NA	1	d__Bacteria;p__Proteobacteria;c__Gammaproteobacteria;o__Oceanospirillales;f__Pseudohongiellaceae;g__Pseudohongiella;Unassigned	TACGGAGGGTGCAAGCGTTAATCGGAATTACTGGGCGTAAAGCGCGCGTAGGCGGTTTGTTAAGTGAGATGTGAAAGCCCAGGGCTCAACCTTGGAACTGCATCTCATACTGGCAGGCTAGAGTACGAGAGAGGGGGGTAGAATTCCACGTGTAGCGGTGAAATGCGTAGAGATGTGGAGGAATACCAGTGGCGAAGGCGGCCCCCTGGCTCGATACTGACGCTGAGGTGCGAAAGCGTGGGGAGCAAAC
ASV_1213	10	NA	1	Adults_male	Ib132_T1	Male	1	d__Bacteria;p__Proteobacteria;c__Alphaproteobacteria;Unassigned;Unassigned;Unassigned;Unassigned	TACGGAGGGGGCTAGCGTTGTTCGGAATCACTGGGCGTAAAGCGCGCGTAGGCGGATTGCCCAGTTGGGGGTGAAATCCTGAGGCTCAACCTCAGAACAGCCCTCAAAACTAGCAATCTCGAGTCCGAGAGAGGTGAGTGGAATTTCCAGTGTAGAGGTGGAATTCGTAGATATTGGAAAGAACACCAGCGGCGAAGGCGGCTCACTGGCTCGGAACTGGCGCTGAGACACGAAAGCTTGGGGAGCTAAC
ASV_1215	4	NA	0.60206	RSW	RSW	NA	NA	d__Bacteria;p__Myxococcota;c__Polyangia;o__Nannocystales;f__Nannocystaceae;Unassigned;Unassigned	TACGGAGGGTGCAAACGTTGCTCGGAATCATTGGGCGTAAAGCGCGCGTAGGTGGTTTGGCAAGTTGGATGTGAAAGCCCGGGGCTCAACCCCGGAAGTGCACCCAAAACTGCCAAACTCGAGTCCCGGAGGGGGCCAGAGAATTCCCGGTGTAGAGGTGAAATTCGTAGATATCGGGAGGAATACCAGTGGCGAAGGCGCTGGCCTGGACGGTGACTGACACTGAGGTGCGAAAGCATGGGGAGCGAAC
ASV_1216	63	0.00138303	1.79934	FSW	FSW	NA	NA	d__Bacteria;p__Acidobacteriota;c__Vicinamibacteria;o__Vicinamibacterales;f__uncultured;g__uncultured;s__uncultured_bacterium	TACGGGGGGGGCGAGCGTTGTTCGGATTTACTGGGCGTAAAGGGCTTGTAGGCGGCTACCTATGTCGGTTGTGAAATCCCCGGGCTCAACTCGGGAACTGCAGCCGAAACTGGGTGGCTAGAAGCCGGGAGAGGGATGCGGAATTCCAGGTGTAGCGGTGAAATGCGTAGATATCTGGAGGAACACCCGTGGCGAAGGCGGCATCCTGGACCGGTCTTGACGCTGAGGAGCGAAAGCTAGGGTAGCAAAC
ASV_1217	3	2.39596e-05	0.477121	Oocytes	Oocytes_T2	NA	2	d__Bacteria;p__Proteobacteria;c__Alphaproteobacteria;o__Rhizobiales;f__Rhizobiales_Incertae_Sedis;g__Bauldia;s__uncultured_bacterium	TACGAAGGGGGCTAGCGTTGTTCGGAATTACTGGGCGTAAAGCGCATGCAGGCGGATCGCTAAGTCGGGGGTGAAAGCCCGAGGCTCAACCTCGGAACTGCCTTCGATACTGGCGATCTCGAGTCCGGGAGAGGTGAGTGGAACTCCGAGTGTAGAGGTGAAATTCGTAGATATTCGGAAGAACACCAGTGGCGAAGGCGGCTCACTGGCCCGGTACTGACGCTGAGATGCGAAAGCGTGGGGAGCAAAC
ASV_1217	48	0.000954142	1.68124	FSW	FSW	NA	NA	d__Bacteria;p__Proteobacteria;c__Alphaproteobacteria;o__Rhizobiales;f__Rhizobiales_Incertae_Sedis;g__Bauldia;s__uncultured_bacterium	TACGAAGGGGGCTAGCGTTGTTCGGAATTACTGGGCGTAAAGCGCATGCAGGCGGATCGCTAAGTCGGGGGTGAAAGCCCGAGGCTCAACCTCGGAACTGCCTTCGATACTGGCGATCTCGAGTCCGGGAGAGGTGAGTGGAACTCCGAGTGTAGAGGTGAAATTCGTAGATATTCGGAAGAACACCAGTGGCGAAGGCGGCTCACTGGCCCGGTACTGACGCTGAGATGCGAAAGCGTGGGGAGCAAAC
ASV_1217	28	0.000681846	1.44716	FSW	FSW	NA	NA	d__Bacteria;p__Proteobacteria;c__Alphaproteobacteria;o__Rhizobiales;f__Rhizobiales_Incertae_Sedis;g__Bauldia;s__uncultured_bacterium	TACGAAGGGGGCTAGCGTTGTTCGGAATTACTGGGCGTAAAGCGCATGCAGGCGGATCGCTAAGTCGGGGGTGAAAGCCCGAGGCTCAACCTCGGAACTGCCTTCGATACTGGCGATCTCGAGTCCGGGAGAGGTGAGTGGAACTCCGAGTGTAGAGGTGAAATTCGTAGATATTCGGAAGAACACCAGTGGCGAAGGCGGCTCACTGGCCCGGTACTGACGCTGAGATGCGAAAGCGTGGGGAGCAAAC
ASV_1217	4	4.17358e-05	0.60206	Tank1_SW	Tank1_SW	NA	1	d__Bacteria;p__Proteobacteria;c__Alphaproteobacteria;o__Rhizobiales;f__Rhizobiales_Incertae_Sedis;g__Bauldia;s__uncultured_bacterium	TACGAAGGGGGCTAGCGTTGTTCGGAATTACTGGGCGTAAAGCGCATGCAGGCGGATCGCTAAGTCGGGGGTGAAAGCCCGAGGCTCAACCTCGGAACTGCCTTCGATACTGGCGATCTCGAGTCCGGGAGAGGTGAGTGGAACTCCGAGTGTAGAGGTGAAATTCGTAGATATTCGGAAGAACACCAGTGGCGAAGGCGGCTCACTGGCCCGGTACTGACGCTGAGATGCGAAAGCGTGGGGAGCAAAC
ASV_1218	5	NA	0.69897	Adults_female	Ib130_T3	Female	2	d__Bacteria;p__Proteobacteria;c__Alphaproteobacteria;o__Kordiimonadales;f__Kordiimonadaceae;g__Kordiimonas;s__uncultured_bacterium	TACGGAGGGAGCTAGCGTTGTTCGGAATTACTGGGCGTAAAGCGCGCGTAGGCTGCTTTGCAAGTAGAGGGTGAAATCCCGGGGCTCAACCCCGGAACTGCCTTCTAAACTGCAGAGCTAGAATCCTGGAGAGGTGAGTAGAATTCCTAGTGTAGAGGTGAAATTCGTAGATATTAGGAAGAATACCAGTGGCGAAGGCGGCTCACTGGACAGGTATTGACGCTGAGGTGCGAAAGCGTGGGGAGCGAAC
ASV_1218	2	NA	0.30103	Adults_female	Ib126_T3	Female	1	d__Bacteria;p__Proteobacteria;c__Alphaproteobacteria;o__Kordiimonadales;f__Kordiimonadaceae;g__Kordiimonas;s__uncultured_bacterium	TACGGAGGGAGCTAGCGTTGTTCGGAATTACTGGGCGTAAAGCGCGCGTAGGCTGCTTTGCAAGTAGAGGGTGAAATCCCGGGGCTCAACCCCGGAACTGCCTTCTAAACTGCAGAGCTAGAATCCTGGAGAGGTGAGTAGAATTCCTAGTGTAGAGGTGAAATTCGTAGATATTAGGAAGAATACCAGTGGCGAAGGCGGCTCACTGGACAGGTATTGACGCTGAGGTGCGAAAGCGTGGGGAGCGAAC
ASV_1218	26	NA	1.41497	Tank1_SW	Tank1_SW	NA	1	d__Bacteria;p__Proteobacteria;c__Alphaproteobacteria;o__Kordiimonadales;f__Kordiimonadaceae;g__Kordiimonas;s__uncultured_bacterium	TACGGAGGGAGCTAGCGTTGTTCGGAATTACTGGGCGTAAAGCGCGCGTAGGCTGCTTTGCAAGTAGAGGGTGAAATCCCGGGGCTCAACCCCGGAACTGCCTTCTAAACTGCAGAGCTAGAATCCTGGAGAGGTGAGTAGAATTCCTAGTGTAGAGGTGAAATTCGTAGATATTAGGAAGAATACCAGTGGCGAAGGCGGCTCACTGGACAGGTATTGACGCTGAGGTGCGAAAGCGTGGGGAGCGAAC
ASV_1218	7	NA	0.845098	Tank1_SW	Tank1_SW	NA	1	d__Bacteria;p__Proteobacteria;c__Alphaproteobacteria;o__Kordiimonadales;f__Kordiimonadaceae;g__Kordiimonas;s__uncultured_bacterium	TACGGAGGGAGCTAGCGTTGTTCGGAATTACTGGGCGTAAAGCGCGCGTAGGCTGCTTTGCAAGTAGAGGGTGAAATCCCGGGGCTCAACCCCGGAACTGCCTTCTAAACTGCAGAGCTAGAATCCTGGAGAGGTGAGTAGAATTCCTAGTGTAGAGGTGAAATTCGTAGATATTAGGAAGAATACCAGTGGCGAAGGCGGCTCACTGGACAGGTATTGACGCTGAGGTGCGAAAGCGTGGGGAGCGAAC
ASV_1219	3	NA	0.477121	RSW	RSW	NA	NA	d__Bacteria;p__Myxococcota;c__Myxococcia;o__Myxococcales;f__Myxococcaceae;g__P3OB-42;s__uncultured_organism	GACAGAGGGTGCAAGCGTTGTTCGGAATTATTGGGCGTAAAGCGCGCGTAGGCGGCTTTGTAAGTCGGATGTGAAAGCCCAGGGCTCAACCCTGGAAGTGCATCCGAAACTGCATGGCTTGAGTGCCGGAGAGGGTGGCGGAATTCCCAGTGTAGAGGTGAAATTCGTAGATATTGGGAGGAACATCCGTGGCGAAGGCGGCCACCTGGACGGACACTGACGCTGAGGTGCGAAAGCGTGGGGAGCAAAC
ASV_122	358	0.00373535	2.55388	Tank1_SW	Tank1_SW	NA	1	d__Bacteria;p__Actinobacteriota;c__Acidimicrobiia;o__Microtrichales;f__Microtrichaceae;g__Sva0996_marine_group;s__uncultured_bacterium	CACGTAGGGGGCAAGCGTTGTCCGGATTTATTGGGCGTAAAGAGCTCGTAGGCGGTTGCGTAAGTCGGATGTGAAAACTCAGGGCTCAACCCGGAGACGCCATCCGATACTGCGCTGACTAGAGTCCGGTAGAGGAGCATGGAATTCCTGGTGTAGCGGTGAAATGCGCAGATATCAGGAGGAACACCAGTGGCGAAGGCGGTGCTCTGGGCCGGTACTGACGCTGAGGAGCGAAAGCGTGGGTAGCGAA
ASV_122	256	0.00466498	2.40824	Tank1_SW	Tank1_SW	NA	1	d__Bacteria;p__Actinobacteriota;c__Acidimicrobiia;o__Microtrichales;f__Microtrichaceae;g__Sva0996_marine_group;s__uncultured_bacterium	CACGTAGGGGGCAAGCGTTGTCCGGATTTATTGGGCGTAAAGAGCTCGTAGGCGGTTGCGTAAGTCGGATGTGAAAACTCAGGGCTCAACCCGGAGACGCCATCCGATACTGCGCTGACTAGAGTCCGGTAGAGGAGCATGGAATTCCTGGTGTAGCGGTGAAATGCGCAGATATCAGGAGGAACACCAGTGGCGAAGGCGGTGCTCTGGGCCGGTACTGACGCTGAGGAGCGAAAGCGTGGGTAGCGAA
ASV_1220	2	NA	0.30103	Tank1_SW	Tank1_SW	NA	1	d__Bacteria;p__Planctomycetota;c__BD7-11;o__BD7-11;f__BD7-11;g__BD7-11;s__uncultured_bacterium	TACGGAGGGTGCGAGCGTTAATCGGAATCACTGGGCATAAAGCGCACGTAGGCGGGAGTGTAAGTCGGGTGTGAAATCCCTCGGCCCAACCGAGGAACTGCGCCCGAAACTGCATTTCTTGAGGACAGTAGGGGAGCGTGGAATTCCTGGTGGAGCGGTGAAATGCGTTGATATCAGGAGGAACACCGGCGGCGAAGGCGACGCTCTGGACTGTTTCTGACGCTAAGGTGCGAAAGCCAGGGGAGCAAAC
ASV_1221	2	NA	0.30103	Oocytes	Oocytes_T2	NA	2	d__Bacteria;p__Planctomycetota;c__Planctomycetes;o__Pirellulales;f__Pirellulaceae;g__Pir4_lineage;s__uncultured_bacterium	CACGAACCGTACAAACGTTATTCGGAATCACTGGGCTTAAAGGGTGCGTAGGCGGCTTGGAAAGTTGGGTGTGAAATCCCTCGGCTCAACCGAGGAATTGCGCTCAAAACTACCAAGCTAGAGGGAGACAGAGGTGAGCGGAACTCAGGGTGGAGCGGTGAAATGCGTTGATATCCTGAGGAACACCAGTGGCGAAGGCGGCTCACTGGGTCTCTTCTGACGCTGAGGCACGAAAGCTGGGGGAGCGAAC
ASV_1222	6	NA	0.778151	RSW	RSW	NA	NA	d__Bacteria;p__Planctomycetota;c__Planctomycetes;o__Pirellulales;f__Pirellulaceae;g__Bythopirellula;s__uncultured_bacterium	CACGAACCGGACAAACGTTATTCGGAATTATTGGGCTTAAAGGGTGCGTAGGCGGCTTAGTAGGTGGGGTGTGAAATCCCTCGGCTCAACCGAGGAATTGCGCCCCAAACCCCTGAGCTAGAGGGAGACAGAGGTAAGCGGAACTGATGGTGGAGCGGTGAAATGCGTTGATATCATCAGGAACACCAGTTGCGAAGGCGGCTTACTGGGTCTCTTCTGACGCTGAGGCACGAAAGCTAGGGTAGCGAAC
ASV_1223	8	NA	0.90309	Embryos	Embryos_T2	NA	1	d__Bacteria;p__Bacteroidota;c__Bacteroidia;o__Flavobacteriales;f__Flavobacteriaceae;g__Aquibacter;Unassigned	TACGGAGGATCCAAGCGTTATCCGGAATCATTGGGTTTAAAGGGTCCGTAGGTGGATTAATAAGTCAGAGGTGAAATCCTGCAGCTCAACTGTAGAACTGCCTTTGATACTGTTAATCTTGAGTCATTATGAAGTGGTTAGAATATGTAGTGTAGCGGTGAAATGCATAGATATTACATAGAATACCAATTGCGAAGGCAGATCACTAATAATGTACTGACACTGAGGGACGAAAGCGTGGGGAGCGAAC
ASV_1224	2	NA	0.30103	RSW	RSW	NA	NA	d__Bacteria;p__Proteobacteria;c__Gammaproteobacteria;o__Coxiellales;f__Coxiellaceae;g__Coxiella;Unassigned	GACAGAGGGTGCAAGCGTTAATCGGAATTACTGGGCGTAAAGAGTACGTAGGTGGATAGTTAAGTCATTTGTGAAAGCCCTGGGCTCAACCTAGGAATTGCAAGTGATACTGGCTGTCTAGAGTATGGTAGAGGGTAGTGGAATTTCCGGTGTAGCGGTGAAATGCGTAGATATCGGAAAGAACATCGGTGGCGAAGGCGGCTACCTGGACCAATACTGACACTGAGGTACGAAAGCGTGGGGAGCGAAC
ASV_1226	4	NA	0.60206	Tank1_SW	Tank1_SW	NA	1	d__Bacteria;p__Bacteroidota;c__Bacteroidia;o__Cytophagales;f__Cyclobacteriaceae;Unassigned;Unassigned	TACGGAGGGTGCAAGCGTTGTCCGGATTTATTGGGTTTAAAGGGTGCGTAGGTGGGCCTTTAAGTCAGTGGTGAAAGCCTGCAGCTTAACTGTAGAATTGCCATTGATACTGGAGGTCTTGAGTATAGATAAGGTAGGCGGAATTGATGATGTAGCGGTGAAATGCATAGATATCATCAGGAACTCCGATTGCGAAGGCAGCTTACTGGTCTATAACTGACGCTGAGGCACGAAAGCGTGGGGAGCGAAC
ASV_1226	4	NA	0.60206	Tank1_SW	Tank1_SW	NA	1	d__Bacteria;p__Bacteroidota;c__Bacteroidia;o__Cytophagales;f__Cyclobacteriaceae;Unassigned;Unassigned	TACGGAGGGTGCAAGCGTTGTCCGGATTTATTGGGTTTAAAGGGTGCGTAGGTGGGCCTTTAAGTCAGTGGTGAAAGCCTGCAGCTTAACTGTAGAATTGCCATTGATACTGGAGGTCTTGAGTATAGATAAGGTAGGCGGAATTGATGATGTAGCGGTGAAATGCATAGATATCATCAGGAACTCCGATTGCGAAGGCAGCTTACTGGTCTATAACTGACGCTGAGGCACGAAAGCGTGGGGAGCGAAC
ASV_1227	3	NA	0.477121	RSW	RSW	NA	NA	d__Archaea;p__Nanoarchaeota;c__Nanoarchaeia;o__Woesearchaeales;f__Woesearchaeales;g__Woesearchaeales;Unassigned	TACCGGCAGTTCAAGTCGCATCCCCATTTATTGGGTCTAAAACATCCGTAGCTTGTCTATTAAGTCTCTTGTGAAATCCCATGTCTCAAGCATGGTGAAGTGCAGGAGATACTGATAAACTAGAGATCGGTAGACGTAAAGAGTACGCGAGAGGTAGTGGTAAAATACGTTAATCTTTCGTGGACTAACAATGAGCGAAGGCACTTTACGAGGACGAATCTGACAGTCAGGGATGAAGGCCAGGGGCGCA
ASV_1228	12	NA	1.07918	Tank1_SW	Tank1_SW	NA	1	d__Bacteria;p__Planctomycetota;c__OM190;o__OM190;f__OM190;g__OM190;Unassigned	GACGAAGGTGGCGAGCGTTATTCGGATTTACTGGGCATAAAGCGCGCGTAGGCGGCCTGGTCAGTCGGAGGTGAAATCCCGCAGCTCAACTGTGGAACTGCCCTCGATACTGCCGGGCTTGAGTGCAGGAGGGGTGACCGGAACTCCAGGTGTAGCGGTGAAATGCGTAGATATCTGGAGGAACACCGGAGGCGAAGGCGGGTCACTGGACTGCAACTGACGCTGAGGTGCGAAAGCTAGGGGAGCGAAC
ASV_1228	9	NA	0.954243	Tank2_SW	Tank2_SW	NA	2	d__Bacteria;p__Planctomycetota;c__OM190;o__OM190;f__OM190;g__OM190;Unassigned	GACGAAGGTGGCGAGCGTTATTCGGATTTACTGGGCATAAAGCGCGCGTAGGCGGCCTGGTCAGTCGGAGGTGAAATCCCGCAGCTCAACTGTGGAACTGCCCTCGATACTGCCGGGCTTGAGTGCAGGAGGGGTGACCGGAACTCCAGGTGTAGCGGTGAAATGCGTAGATATCTGGAGGAACACCGGAGGCGAAGGCGGGTCACTGGACTGCAACTGACGCTGAGGTGCGAAAGCTAGGGGAGCGAAC
ASV_1228	8	NA	0.90309	Tank1_SW	Tank1_SW	NA	1	d__Bacteria;p__Planctomycetota;c__OM190;o__OM190;f__OM190;g__OM190;Unassigned	GACGAAGGTGGCGAGCGTTATTCGGATTTACTGGGCATAAAGCGCGCGTAGGCGGCCTGGTCAGTCGGAGGTGAAATCCCGCAGCTCAACTGTGGAACTGCCCTCGATACTGCCGGGCTTGAGTGCAGGAGGGGTGACCGGAACTCCAGGTGTAGCGGTGAAATGCGTAGATATCTGGAGGAACACCGGAGGCGAAGGCGGGTCACTGGACTGCAACTGACGCTGAGGTGCGAAAGCTAGGGGAGCGAAC
ASV_1229	3	9.11882e-05	0.477121	Embryos	Embryos_T2	NA	1	d__Bacteria;p__Verrucomicrobiota;c__Chlamydiae;o__Chlamydiales;f__Simkaniaceae;Unassigned;Unassigned	TACGGAGGGTGCAAGTATTAATCGGATTTATTGGGCGTAAAGAGGGCGTAGGCGGTTTTGAAAGTCAAAAGTGAAATCCCACAGCTTAACTGTGGAACTGCTTTTGAAACTTCATTACTTAGAGGGTAGACGGAGAAAACGGAATTCCATGTGTAGTGGTGAAATACGTAGATATATGGAGGAACACCGGTGGCGAAGGCGGTTTTCTAGTTTATTCCTGACGCTGAGGCCCGAAAGCAAGGGGAGCAAA
ASV_1229	201	0.00745217	2.3032	Adults_female	Ib130_T2	Female	2	d__Bacteria;p__Verrucomicrobiota;c__Chlamydiae;o__Chlamydiales;f__Simkaniaceae;Unassigned;Unassigned	TACGGAGGGTGCAAGTATTAATCGGATTTATTGGGCGTAAAGAGGGCGTAGGCGGTTTTGAAAGTCAAAAGTGAAATCCCACAGCTTAACTGTGGAACTGCTTTTGAAACTTCATTACTTAGAGGGTAGACGGAGAAAACGGAATTCCATGTGTAGTGGTGAAATACGTAGATATATGGAGGAACACCGGTGGCGAAGGCGGTTTTCTAGTTTATTCCTGACGCTGAGGCCCGAAAGCAAGGGGAGCAAA
ASV_1229	43	0.00104796	1.63347	Adults_male	Ib131_T2	Male	2	d__Bacteria;p__Verrucomicrobiota;c__Chlamydiae;o__Chlamydiales;f__Simkaniaceae;Unassigned;Unassigned	TACGGAGGGTGCAAGTATTAATCGGATTTATTGGGCGTAAAGAGGGCGTAGGCGGTTTTGAAAGTCAAAAGTGAAATCCCACAGCTTAACTGTGGAACTGCTTTTGAAACTTCATTACTTAGAGGGTAGACGGAGAAAACGGAATTCCATGTGTAGTGGTGAAATACGTAGATATATGGAGGAACACCGGTGGCGAAGGCGGTTTTCTAGTTTATTCCTGACGCTGAGGCCCGAAAGCAAGGGGAGCAAA
ASV_1229	131	0.00104623	2.11727	Oocytes	Oocytes_T2	NA	2	d__Bacteria;p__Verrucomicrobiota;c__Chlamydiae;o__Chlamydiales;f__Simkaniaceae;Unassigned;Unassigned	TACGGAGGGTGCAAGTATTAATCGGATTTATTGGGCGTAAAGAGGGCGTAGGCGGTTTTGAAAGTCAAAAGTGAAATCCCACAGCTTAACTGTGGAACTGCTTTTGAAACTTCATTACTTAGAGGGTAGACGGAGAAAACGGAATTCCATGTGTAGTGGTGAAATACGTAGATATATGGAGGAACACCGGTGGCGAAGGCGGTTTTCTAGTTTATTCCTGACGCTGAGGCCCGAAAGCAAGGGGAGCAAA
ASV_1229	13	0.00100861	1.11394	Oocytes	Oocytes_T2	NA	2	d__Bacteria;p__Verrucomicrobiota;c__Chlamydiae;o__Chlamydiales;f__Simkaniaceae;Unassigned;Unassigned	TACGGAGGGTGCAAGTATTAATCGGATTTATTGGGCGTAAAGAGGGCGTAGGCGGTTTTGAAAGTCAAAAGTGAAATCCCACAGCTTAACTGTGGAACTGCTTTTGAAACTTCATTACTTAGAGGGTAGACGGAGAAAACGGAATTCCATGTGTAGTGGTGAAATACGTAGATATATGGAGGAACACCGGTGGCGAAGGCGGTTTTCTAGTTTATTCCTGACGCTGAGGCCCGAAAGCAAGGGGAGCAAA
ASV_1229	24	0.00174507	1.38021	Adults_female	Ib130_T3	Female	2	d__Bacteria;p__Verrucomicrobiota;c__Chlamydiae;o__Chlamydiales;f__Simkaniaceae;Unassigned;Unassigned	TACGGAGGGTGCAAGTATTAATCGGATTTATTGGGCGTAAAGAGGGCGTAGGCGGTTTTGAAAGTCAAAAGTGAAATCCCACAGCTTAACTGTGGAACTGCTTTTGAAACTTCATTACTTAGAGGGTAGACGGAGAAAACGGAATTCCATGTGTAGTGGTGAAATACGTAGATATATGGAGGAACACCGGTGGCGAAGGCGGTTTTCTAGTTTATTCCTGACGCTGAGGCCCGAAAGCAAGGGGAGCAAA
ASV_1229	23	0.0012842	1.36173	Adults_male	Ib127_T2	Male	1	d__Bacteria;p__Verrucomicrobiota;c__Chlamydiae;o__Chlamydiales;f__Simkaniaceae;Unassigned;Unassigned	TACGGAGGGTGCAAGTATTAATCGGATTTATTGGGCGTAAAGAGGGCGTAGGCGGTTTTGAAAGTCAAAAGTGAAATCCCACAGCTTAACTGTGGAACTGCTTTTGAAACTTCATTACTTAGAGGGTAGACGGAGAAAACGGAATTCCATGTGTAGTGGTGAAATACGTAGATATATGGAGGAACACCGGTGGCGAAGGCGGTTTTCTAGTTTATTCCTGACGCTGAGGCCCGAAAGCAAGGGGAGCAAA
ASV_1229	18	0.0024607	1.25527	Adults_female	Ib134_T3	Female	1	d__Bacteria;p__Verrucomicrobiota;c__Chlamydiae;o__Chlamydiales;f__Simkaniaceae;Unassigned;Unassigned	TACGGAGGGTGCAAGTATTAATCGGATTTATTGGGCGTAAAGAGGGCGTAGGCGGTTTTGAAAGTCAAAAGTGAAATCCCACAGCTTAACTGTGGAACTGCTTTTGAAACTTCATTACTTAGAGGGTAGACGGAGAAAACGGAATTCCATGTGTAGTGGTGAAATACGTAGATATATGGAGGAACACCGGTGGCGAAGGCGGTTTTCTAGTTTATTCCTGACGCTGAGGCCCGAAAGCAAGGGGAGCAAA
ASV_1229	58	0.000838271	1.76343	Oocytes	Oocytes_T2	NA	2	d__Bacteria;p__Verrucomicrobiota;c__Chlamydiae;o__Chlamydiales;f__Simkaniaceae;Unassigned;Unassigned	TACGGAGGGTGCAAGTATTAATCGGATTTATTGGGCGTAAAGAGGGCGTAGGCGGTTTTGAAAGTCAAAAGTGAAATCCCACAGCTTAACTGTGGAACTGCTTTTGAAACTTCATTACTTAGAGGGTAGACGGAGAAAACGGAATTCCATGTGTAGTGGTGAAATACGTAGATATATGGAGGAACACCGGTGGCGAAGGCGGTTTTCTAGTTTATTCCTGACGCTGAGGCCCGAAAGCAAGGGGAGCAAA
ASV_1229	10	0.00123168	1	Adults_male	Ib127_T1	Male	1	d__Bacteria;p__Verrucomicrobiota;c__Chlamydiae;o__Chlamydiales;f__Simkaniaceae;Unassigned;Unassigned	TACGGAGGGTGCAAGTATTAATCGGATTTATTGGGCGTAAAGAGGGCGTAGGCGGTTTTGAAAGTCAAAAGTGAAATCCCACAGCTTAACTGTGGAACTGCTTTTGAAACTTCATTACTTAGAGGGTAGACGGAGAAAACGGAATTCCATGTGTAGTGGTGAAATACGTAGATATATGGAGGAACACCGGTGGCGAAGGCGGTTTTCTAGTTTATTCCTGACGCTGAGGCCCGAAAGCAAGGGGAGCAAA
ASV_1229	11	0.000327537	1.04139	Adults_male	Ib131_T3	Male	2	d__Bacteria;p__Verrucomicrobiota;c__Chlamydiae;o__Chlamydiales;f__Simkaniaceae;Unassigned;Unassigned	TACGGAGGGTGCAAGTATTAATCGGATTTATTGGGCGTAAAGAGGGCGTAGGCGGTTTTGAAAGTCAAAAGTGAAATCCCACAGCTTAACTGTGGAACTGCTTTTGAAACTTCATTACTTAGAGGGTAGACGGAGAAAACGGAATTCCATGTGTAGTGGTGAAATACGTAGATATATGGAGGAACACCGGTGGCGAAGGCGGTTTTCTAGTTTATTCCTGACGCTGAGGCCCGAAAGCAAGGGGAGCAAA
ASV_123	19	NA	1.27875	FSW	FSW	NA	NA	d__Bacteria;p__Firmicutes;c__Clostridia;o__Clostridiales;f__Clostridiaceae;g__Sarcina;s__uncultured_bacterium	TACGTAGGTGGCAAGCGTTATCCGGATTTACTGGGCGTAAAGGGAGCGTAGGCGGATACTTAAGTGGGATGTGAAATACCCGGGCTTAACTTGGGTGCTGCATTCCAAACTGAGTATCTAGAGTGCAGGAGAGGAGAGTGGAATTCCTAGTGTAGCGGTGAAATGCGTAGAGATTAGGAAGAACACCAGTGGCGAAGGCGACTCTCTGGACTGTAACTGACGCTGAGGCTCGAAAGCGTGGGGAGCAAAC
ASV_1230	10	NA	1	RSW	RSW	NA	NA	d__Bacteria;p__Spirochaetota;c__Spirochaetia;o__Spirochaetales;f__Spirochaetaceae;g__Spirochaeta_2;s__uncultured_bacterium	CACGTAAGGAGCGAGCGTTGTTCGGAATTATTGGGCGTAAAGGGCGTGCAGGCGGTAATTTAAGTCTTGTTTGAAAGACCACAGCTCAACTGTGGGAACGGACAGGAAACTGAATTACTAGAATTCGGCAGGGGGACTCGGAATTCCTAGTGTAGGGGTGAAATCTGTTGATATTAGGAAGAACACCGGAGGCGAAGGCGGAGTCCTGGACCTGAATTGACGCTGAGGCGCGAAAGCATAGGTAGCGAAC
ASV_1231	43	0.000854752	1.63347	FSW	FSW	NA	NA	d__Bacteria;p__Actinobacteriota;c__Actinobacteria;o__Corynebacteriales;f__Corynebacteriaceae;g__Corynebacterium;Unassigned	TACGTAGGGTGCGAGCGTTGTCCGGAATTACTGGGCGTAAAGAGCTCGTAGGTGGTTTGTCGCGTCGTCTGTGAAATTCCGGGGCTTAACTTCGGGCGTGCAGGCGATACGGGCATAACTTGAGTGCTGTAGGGGAGACTGGAATTCCTGGTGTAGCGGTGGAATGCGCAGATATCAGGAGGAACACCGATGGCGAAGGCAGGTCTCTGGGCAGTAACTGACGCTGAGGAGCGAAAGCATGGGGAGCGAA
ASV_1232	3	NA	0.477121	RSW	RSW	NA	NA	d__Bacteria;p__Bacteroidota;c__Bacteroidia;o__Sphingobacteriales;f__Lentimicrobiaceae;g__Lentimicrobiaceae;Unassigned	TACGGAGGATGCAAGCGTTATCCGGATTCATTGGGTTTAAAGGGTGCGTAGGCGGAATGATAAGTTAGTGGTGAAAGCCCCCGGCTCAACCGGGGAACTGCCATTAATACTGTCATTCTTGAGTATAGTTGAAGTGGGCGGAATGTATCATGTAGCGGTGAAATGCTTAGATATGATACAGAACACCGATAGCGTAGGCAGCTTGCTAAGCTATAACTGACGCTCAGGCACGAAAGCGTGGGGAGCAAAC
ASV_1233	6	NA	0.778151	RSW	RSW	NA	NA	d__Bacteria;p__Proteobacteria;c__Alphaproteobacteria;o__Rhodospirillales;f__Magnetospiraceae;g__Magnetovibrio;s__uncultured_bacterium	TACGAAGGGGGCTAGCGTTGTTCGGAATTACTGGGCGTAAAGAGCACGTAGGCGGATGAATTAGTCAGAGGTGAAAGCCCCGAGCTCAACTTGGGAACTGCCTTTGATACTGTTCATCTAGAGTCCGAGAGAGGTTAGTGGAATTCCCAGTGTAGAGGTGAAATTCGTAGATATTGGGAAGAACACCAGTGGCGAAGGCGGCTAACTGGCTCGGTACTGACGCTGAGGTGCGAAAGCGTGGGGAGCAAAC
ASV_1234	5	NA	0.69897	RSW	RSW	NA	NA	d__Bacteria;p__Bdellovibrionota;c__Bdellovibrionia;o__Bdellovibrionales;f__Bdellovibrionaceae;g__Bdellovibrio;Unassigned	TACGAGGGGTCCTAGCGTTGCTCGGAATCATTGGGCGTAAAGCGGGTGTAGGCGGCCTGACAAGTCAGAAGTGAAAGCCCTGGGCCTAACCCAGGAAGTGCTTTTGATACTGTCAGGCTTGAATGTGGGAGAGGTTCGTAGAATTCCTGGTGTAGTGGTGAAATACGTAGATATCAGGAGGAATACCGGTGGGGAAGCCGGCGGACTGGCCCAACATTGACGCTCAGACCCGAAAGCGTGGGGAGCAAAC
ASV_1235	39	0.00077524	1.59106	FSW	FSW	NA	NA	d__Bacteria;p__Dependentiae;c__Babeliae;o__Babeliales;Unassigned;Unassigned;Unassigned	TACGAGGGGTGCAAGCGTTATTCGGAATCACTGGGCGTAAAGGGTGTGCAGACGGTTTATTAAGTTGCTTGTTTAATTCTTCGGCCTAACCGAAGGCTCGCAAGCAAAACTGGTAGACTTGAGGATGGAAGAGAGAAGTGGAATTCTCGGAGTAGCGGTAAAATGCGTAGATCTCGAGAGGAACACCAATGGCGAAGGCAGCTTCTTGGTCCATTCCTGACGTTCATACACGAAAGCGTGGGGAGCAAAC
ASV_1236	12	NA	1.07918	RSW	RSW	NA	NA	d__Bacteria;p__Proteobacteria;c__Gammaproteobacteria;o__KI89A_clade;f__KI89A_clade;g__KI89A_clade;Unassigned	TACGGAGGGATCGAACGTTAATCGGAATTACTGGGCGTAAAGCGCGCGTAGGCGGTTCGGTAAGTGGGATGTGAAAGCCCCGGGCTCAACCTGGGAACTGCATTCCAAACTGCCGCACTAGAGTCTGGTAGAGGGAGGTAGAATTTCCTGTGTAGCGGTGAAATGCGTAGATATAGGAAGGAATACCGATGGCGAAGGCAGCCTCCTGGACCAATACTGACGCTGAGGTGCGAAAGCGTGGGGAGCAAAC
ASV_1237	32	0.000702494	1.50515	FSW	FSW	NA	NA	d__Bacteria;p__Patescibacteria;c__Saccharimonadia;o__Saccharimonadales;Unassigned;Unassigned;Unassigned	TACGTAGGGTGCAAGCATTATCCGGAGTGACTGGGCGTAAAGAGTTGCGTAGGCGGTTAGTAAAGCGAATAGTGAAACCTGGTGGCTTAACCATCAGACTATTATTCGAACTCACTAACTCGAGAGTGGTAGAGGTAACTGGAATTTCTAGTGTAGGAGTGAAATCCGTAGATATTAGAAGGAACACCGATGGCGTAGGCAGGTTACTGGACCATTTCTGACGCTAAGGCACGAAAGCGTGGGGAGCGAA
ASV_1238	6	4.79191e-05	0.778151	Oocytes	Oocytes_T2	NA	2	d__Bacteria;p__Proteobacteria;c__Gammaproteobacteria;Unassigned;Unassigned;Unassigned;Unassigned	TACTGAAGGTGCAAGCGTTAATCGGAATTACTGGGCGTAAAGCGCGCGTAGGCGGTTTGTTAAGTCAGATGTGAAAGCCCCGGGCTCAACCTGGGAACTGCATTTGATACTGGCAAACTAGAGTATGTTAGAGGGAAGTGGAATTCCGGGTGTAGCGGTGAAATGCGTAGATATCCGGAGGAACACCAATGGCGAAGGCAACTTCCTGGGACAATACTGACGCTGAGGTGCGAAAGCGTGGGGAGCAAAC
ASV_1238	4	0.000364531	0.60206	Tank2_SW	Tank2_SW	NA	2	d__Bacteria;p__Proteobacteria;c__Gammaproteobacteria;Unassigned;Unassigned;Unassigned;Unassigned	TACTGAAGGTGCAAGCGTTAATCGGAATTACTGGGCGTAAAGCGCGCGTAGGCGGTTTGTTAAGTCAGATGTGAAAGCCCCGGGCTCAACCTGGGAACTGCATTTGATACTGGCAAACTAGAGTATGTTAGAGGGAAGTGGAATTCCGGGTGTAGCGGTGAAATGCGTAGATATCCGGAGGAACACCAATGGCGAAGGCAACTTCCTGGGACAATACTGACGCTGAGGTGCGAAAGCGTGGGGAGCAAAC
ASV_1238	31	0.0005649	1.49136	Tank1_SW	Tank1_SW	NA	1	d__Bacteria;p__Proteobacteria;c__Gammaproteobacteria;Unassigned;Unassigned;Unassigned;Unassigned	TACTGAAGGTGCAAGCGTTAATCGGAATTACTGGGCGTAAAGCGCGCGTAGGCGGTTTGTTAAGTCAGATGTGAAAGCCCCGGGCTCAACCTGGGAACTGCATTTGATACTGGCAAACTAGAGTATGTTAGAGGGAAGTGGAATTCCGGGTGTAGCGGTGAAATGCGTAGATATCCGGAGGAACACCAATGGCGAAGGCAACTTCCTGGGACAATACTGACGCTGAGGTGCGAAAGCGTGGGGAGCAAAC
ASV_1238	34	0.000361783	1.53148	Tank2_SW	Tank2_SW	NA	2	d__Bacteria;p__Proteobacteria;c__Gammaproteobacteria;Unassigned;Unassigned;Unassigned;Unassigned	TACTGAAGGTGCAAGCGTTAATCGGAATTACTGGGCGTAAAGCGCGCGTAGGCGGTTTGTTAAGTCAGATGTGAAAGCCCCGGGCTCAACCTGGGAACTGCATTTGATACTGGCAAACTAGAGTATGTTAGAGGGAAGTGGAATTCCGGGTGTAGCGGTGAAATGCGTAGATATCCGGAGGAACACCAATGGCGAAGGCAACTTCCTGGGACAATACTGACGCTGAGGTGCGAAAGCGTGGGGAGCAAAC
ASV_1238	10	0.000727114	1	Adults_female	Ib130_T3	Female	2	d__Bacteria;p__Proteobacteria;c__Gammaproteobacteria;Unassigned;Unassigned;Unassigned;Unassigned	TACTGAAGGTGCAAGCGTTAATCGGAATTACTGGGCGTAAAGCGCGCGTAGGCGGTTTGTTAAGTCAGATGTGAAAGCCCCGGGCTCAACCTGGGAACTGCATTTGATACTGGCAAACTAGAGTATGTTAGAGGGAAGTGGAATTCCGGGTGTAGCGGTGAAATGCGTAGATATCCGGAGGAACACCAATGGCGAAGGCAACTTCCTGGGACAATACTGACGCTGAGGTGCGAAAGCGTGGGGAGCAAAC
ASV_1238	39	0.000406924	1.59106	Tank1_SW	Tank1_SW	NA	1	d__Bacteria;p__Proteobacteria;c__Gammaproteobacteria;Unassigned;Unassigned;Unassigned;Unassigned	TACTGAAGGTGCAAGCGTTAATCGGAATTACTGGGCGTAAAGCGCGCGTAGGCGGTTTGTTAAGTCAGATGTGAAAGCCCCGGGCTCAACCTGGGAACTGCATTTGATACTGGCAAACTAGAGTATGTTAGAGGGAAGTGGAATTCCGGGTGTAGCGGTGAAATGCGTAGATATCCGGAGGAACACCAATGGCGAAGGCAACTTCCTGGGACAATACTGACGCTGAGGTGCGAAAGCGTGGGGAGCAAAC
ASV_1239	76	0.000944721	1.88081	RSW	RSW	NA	NA	d__Bacteria;p__Bacteroidota;c__Bacteroidia;o__Flavobacteriales;f__Flavobacteriaceae;g__NS5_marine_group;Unassigned	TACGGAGGATCCAAGCGTTATCCGGAATTATTGGGTTTAAAGGGTCCGTAGGCGGTCTAATAAGTCAGAGGTGAAATACTATCGCTCAACGATAGAACTGCCTTTGATACTGTTAGACTTGAGTTATTGTGAAGTAGTTAGAATGTGTAGTGTAGCGGTGAAATGCATAGATATTACACAGAATACCGATTGCGAAGGCAGATTACTAACAATATACTGACGCTCAGGGACGAAAGCGTGGGTAGCGAAC
ASV_124	2	NA	0.30103	Oocytes	Oocytes_T2	NA	2	d__Bacteria;p__Planctomycetota;c__Phycisphaerae;o__Phycisphaerales;f__Phycisphaeraceae;g__SM1A02;s__uncultured_organism	TACGAGAGGCCCGAGCGTTAGGCGGAATCACTGGGCTTAAAGCGTGCGTAGGCGGATGCGCAAGCGTCTTGTGAAAGCCCTCAGCTCAACTGAGGAATTGCGGGGCGAACTGCGTGTCTTGAGGTAGGTAGAGGTCGTCGGAACGTTAGGTGGAGCGGTGAAATGCGTTGATATCTAACGGAACACCGAAGGGGTAGCCAGGCGACTGGGCCTATCCTGACGCTGAGGCACGAAAGCGTGGGGATCAAAC
ASV_124	2	NA	0.30103	Embryos	Embryos_T1	NA	1	d__Bacteria;p__Planctomycetota;c__Phycisphaerae;o__Phycisphaerales;f__Phycisphaeraceae;g__SM1A02;s__uncultured_organism	TACGAGAGGCCCGAGCGTTAGGCGGAATCACTGGGCTTAAAGCGTGCGTAGGCGGATGCGCAAGCGTCTTGTGAAAGCCCTCAGCTCAACTGAGGAATTGCGGGGCGAACTGCGTGTCTTGAGGTAGGTAGAGGTCGTCGGAACGTTAGGTGGAGCGGTGAAATGCGTTGATATCTAACGGAACACCGAAGGGGTAGCCAGGCGACTGGGCCTATCCTGACGCTGAGGCACGAAAGCGTGGGGATCAAAC
ASV_1240	2319	0.0288264	3.3653	RSW	RSW	NA	NA	d__Bacteria;p__Proteobacteria;c__Alphaproteobacteria;o__SAR11_clade;f__Clade_II;g__Clade_II;Unassigned	TACGAAGGGACCTAGCGTAGTTCGGAATTACTGGGCTTAAAGAGCTCGTAGGTGGTTAAAAAAGTTGATGGTGAAATCCCAAGGCTCAACCTTGGAACTGCCATCAAAACTTTTTAGCTAGAGTGTGATAGAGGTAAGTGGAATTTCTAGTGTAGAGGTGAAATTCGTAGATATTAGAAAGAACACCAAATGCGAAGGCAACTTACTGGGTCACTACTGACACTGAGGAGCGAAAGCATGGGTAGCGAAG
ASV_1240	3	2.39596e-05	0.477121	Oocytes	Oocytes_T2	NA	2	d__Bacteria;p__Proteobacteria;c__Alphaproteobacteria;o__SAR11_clade;f__Clade_II;g__Clade_II;Unassigned	TACGAAGGGACCTAGCGTAGTTCGGAATTACTGGGCTTAAAGAGCTCGTAGGTGGTTAAAAAAGTTGATGGTGAAATCCCAAGGCTCAACCTTGGAACTGCCATCAAAACTTTTTAGCTAGAGTGTGATAGAGGTAAGTGGAATTTCTAGTGTAGAGGTGAAATTCGTAGATATTAGAAAGAACACCAAATGCGAAGGCAACTTACTGGGTCACTACTGACACTGAGGAGCGAAAGCATGGGTAGCGAAG
ASV_1240	2	2.84588e-05	0.30103	Embryos	Embryos_T1	NA	1	d__Bacteria;p__Proteobacteria;c__Alphaproteobacteria;o__SAR11_clade;f__Clade_II;g__Clade_II;Unassigned	TACGAAGGGACCTAGCGTAGTTCGGAATTACTGGGCTTAAAGAGCTCGTAGGTGGTTAAAAAAGTTGATGGTGAAATCCCAAGGCTCAACCTTGGAACTGCCATCAAAACTTTTTAGCTAGAGTGTGATAGAGGTAAGTGGAATTTCTAGTGTAGAGGTGAAATTCGTAGATATTAGAAAGAACACCAAATGCGAAGGCAACTTACTGGGTCACTACTGACACTGAGGAGCGAAAGCATGGGTAGCGAAG
ASV_1240	2	0.000155171	0.30103	Oocytes	Oocytes_T2	NA	2	d__Bacteria;p__Proteobacteria;c__Alphaproteobacteria;o__SAR11_clade;f__Clade_II;g__Clade_II;Unassigned	TACGAAGGGACCTAGCGTAGTTCGGAATTACTGGGCTTAAAGAGCTCGTAGGTGGTTAAAAAAGTTGATGGTGAAATCCCAAGGCTCAACCTTGGAACTGCCATCAAAACTTTTTAGCTAGAGTGTGATAGAGGTAAGTGGAATTTCTAGTGTAGAGGTGAAATTCGTAGATATTAGAAAGAACACCAAATGCGAAGGCAACTTACTGGGTCACTACTGACACTGAGGAGCGAAAGCATGGGTAGCGAAG
ASV_1241	2	NA	0.30103	RSW	RSW	NA	NA	d__Bacteria;p__Myxococcota;c__Myxococcia;o__Myxococcales;f__Myxococcaceae;g__P3OB-42;Unassigned	TACAGAGGGTGCGAACGTTGTTCGGAATTACTGGGCGTAAAGAGCGTGTAGGCGGTTCATTAAGTCGGTTGTGAAAGCCCAAGGCTCAACCTTGGAAGTGCAACCGATACTGGTAAACTTGAGTCCTGGAGAGGGTGGCGGAATTCCCAATGTAGAGGTGAAATTCGTAGATATTGGGAGGAACACCGGTGGCGAAGGCGGCCACCTGGACAGGTACTGACGCTGAGACGCGAAAGCATGGGGAGCAAAC
ASV_1242	7	NA	0.845098	RSW	RSW	NA	NA	d__Bacteria;p__Actinobacteriota;c__Acidimicrobiia;o__Microtrichales;f__uncultured;g__uncultured;Unassigned	CACGTAGGGGGCAAGCGTTGTCCGGATTTATTGGGCGTAAAGAGCTCGTAGGCGGTTTGGTAAGTCGGGTGTGAAAACTCAGGGCTCAACCCTGAGACGCCACCCGATACTGCCATGACTGGAGTCCGGTAGAGGAGCGTGGAATTCCTGGTGTAGCGGTGAAATGCGCAGATATCAGGAGGAACACCAGCGGCGAAGGCGGCGCTCTGGGCCGGTACTGACGCTGAGGAGCGAAAGCGTGGGTAGCAAA
ASV_1243	8	NA	0.90309	Tank1_SW	Tank1_SW	NA	1	d__Bacteria;p__Planctomycetota;c__Phycisphaerae;o__Phycisphaerales;f__Phycisphaeraceae;g__SM1A02;Unassigned	TACGGAAGGCCCGAGCGTTAATCGGAATCACTGGGCTTAAAGCGTACGCAGGCGGATTGGTAGGTATCTCGTGAAATCCCACGGCTCAACCGTGGAACAGCGGGGTAAACCACCAATCTTGAGGCAGGTAGGGGTCAACGGAACCATGTGTGGACCGGTGAAATGGATAGATATACATGGGAACGCCAATGGCGAAGGCAGTTGACTGGGCCTGTCCTGACGCTCAGGTACGAAAGCGTGGGGAGCGAAC
ASV_1244	6	NA	0.778151	RSW	RSW	NA	NA	d__Bacteria;p__Patescibacteria;c__Parcubacteria;o__Candidatus_Kaiserbacteria;f__Candidatus_Kaiserbacteria;g__Candidatus_Kaiserbacteria;s__uncultured_bacterium	TACAGAAGCCTCGAGCGTTACCCGGATTTACTGGGCGTAAAGGGTGTGTAGGTGGTGTAATTAGTCTTTTGTTAAAACTCTGGGCTCAACCCAGAGATCGCAAAGGAAACGGTTACACTAGAGGATGTGAGGGGTCTGGGGAACTCAAGGTGTAGGGGTGAAATCCGTTGATATCTTGGGGAACACCAAAAGCGAAGGCACCAGACTGGCGCATTCCTGACACTGAGACACGAAAGCGTGGGTAGCGAAC
ASV_1245	16	NA	1.20412	RSW	RSW	NA	NA	d__Bacteria;p__Proteobacteria;c__Gammaproteobacteria;o__Gammaproteobacteria_Incertae_Sedis;f__Unknown_Family;g__uncultured;s__uncultured_bacterium	TACTGAGGGTGCGAGCGTTAATCGGAATTACTGGGCGTAAAGCGAGTGTAGGCGGCTGCGTAAGTCGGATGTGAAAGCCCCGGGCTCAACCTGGGAATTGCATTCGATACTGCGTGGCTAGAGTTTGGTAGAGGTAAGTGGAATTCCGGGTGTAGCGGTGAAATGCGTAGATATCCGGAGGAACATCAGTGGCGAAGGCGGCTTACTGGACCAAAACTGACGCTGAGGCTCGAAAGCGTGGGGAGCAAAC
ASV_1246	64	0.00140499	1.80618	FSW	FSW	NA	NA	d__Bacteria;p__Proteobacteria;c__Alphaproteobacteria;o__uncultured;f__uncultured;g__uncultured;s__uncultured_bacterium	TACGGAGGGGGCAAGCGTTGTTCGGAATTACTGGGCGTAAAGGGCGCGTAGGCGGCTATGATAGTCAGGCGTGAAAGCCCCGGGCTTAACCTGGGAATTGCGTTTGATACTGCATAGCTAGAGATTGGAAGAGGAGAGTGGAATTCCCAGTGTAGAGGTGAAATTCGTAGATATTGGGAAGAACACCAGTGGCGAAGGCGGCTCTCTGGTCCACATCTGACGCTGAGGCGCGAAAGCGTGGGGAGCAAAC
ASV_1246	8	0.000145781	0.90309	Tank1_SW	Tank1_SW	NA	1	d__Bacteria;p__Proteobacteria;c__Alphaproteobacteria;o__uncultured;f__uncultured;g__uncultured;s__uncultured_bacterium	TACGGAGGGGGCAAGCGTTGTTCGGAATTACTGGGCGTAAAGGGCGCGTAGGCGGCTATGATAGTCAGGCGTGAAAGCCCCGGGCTTAACCTGGGAATTGCGTTTGATACTGCATAGCTAGAGATTGGAAGAGGAGAGTGGAATTCCCAGTGTAGAGGTGAAATTCGTAGATATTGGGAAGAACACCAGTGGCGAAGGCGGCTCTCTGGTCCACATCTGACGCTGAGGCGCGAAAGCGTGGGGAGCAAAC
ASV_1246	17	0.000180891	1.23045	Tank2_SW	Tank2_SW	NA	2	d__Bacteria;p__Proteobacteria;c__Alphaproteobacteria;o__uncultured;f__uncultured;g__uncultured;s__uncultured_bacterium	TACGGAGGGGGCAAGCGTTGTTCGGAATTACTGGGCGTAAAGGGCGCGTAGGCGGCTATGATAGTCAGGCGTGAAAGCCCCGGGCTTAACCTGGGAATTGCGTTTGATACTGCATAGCTAGAGATTGGAAGAGGAGAGTGGAATTCCCAGTGTAGAGGTGAAATTCGTAGATATTGGGAAGAACACCAGTGGCGAAGGCGGCTCTCTGGTCCACATCTGACGCTGAGGCGCGAAAGCGTGGGGAGCAAAC
ASV_1246	4	0.000364531	0.60206	Tank2_SW	Tank2_SW	NA	2	d__Bacteria;p__Proteobacteria;c__Alphaproteobacteria;o__uncultured;f__uncultured;g__uncultured;s__uncultured_bacterium	TACGGAGGGGGCAAGCGTTGTTCGGAATTACTGGGCGTAAAGGGCGCGTAGGCGGCTATGATAGTCAGGCGTGAAAGCCCCGGGCTTAACCTGGGAATTGCGTTTGATACTGCATAGCTAGAGATTGGAAGAGGAGAGTGGAATTCCCAGTGTAGAGGTGAAATTCGTAGATATTGGGAAGAACACCAGTGGCGAAGGCGGCTCTCTGGTCCACATCTGACGCTGAGGCGCGAAAGCGTGGGGAGCAAAC
ASV_1246	11	0.000114773	1.04139	Tank1_SW	Tank1_SW	NA	1	d__Bacteria;p__Proteobacteria;c__Alphaproteobacteria;o__uncultured;f__uncultured;g__uncultured;s__uncultured_bacterium	TACGGAGGGGGCAAGCGTTGTTCGGAATTACTGGGCGTAAAGGGCGCGTAGGCGGCTATGATAGTCAGGCGTGAAAGCCCCGGGCTTAACCTGGGAATTGCGTTTGATACTGCATAGCTAGAGATTGGAAGAGGAGAGTGGAATTCCCAGTGTAGAGGTGAAATTCGTAGATATTGGGAAGAACACCAGTGGCGAAGGCGGCTCTCTGGTCCACATCTGACGCTGAGGCGCGAAAGCGTGGGGAGCAAAC
ASV_1247	63	0.00138303	1.79934	FSW	FSW	NA	NA	d__Bacteria;p__Actinobacteriota;c__Acidimicrobiia;o__Microtrichales;f__Microtrichaceae;g__uncultured;Unassigned	GACGTAGGGGGCGAGCGTTGTCCGGAATTATTGGGCGTAAAGGGCTCGTAGGCGGTTCGGTAAGTCGGATGTGAAAGCTCAGGGCTCAACCCTGAGATGCCATCCGATACTGCTGTGACTTGAGTTCGGTAGAGGAGTGTGGAATTCCTGGTGTAGCGGTGAAATGCGCAGATATCAGGAGGAACACCTATGGCGAAGGCAGCACTCTGGGCCTGAACTGACGCTGAGGAGCGAAAGCGTGGGTAGCAAA
ASV_1248	2	NA	0.30103	RSW	RSW	NA	NA	d__Bacteria;p__Myxococcota;c__Polyangia;o__UASB-TL25;f__UASB-TL25;g__UASB-TL25;Unassigned	TACGGAGGGTGCAAACGTTGCTCGGAATCATTGGGCGTAAAGCGCGTGTAGGCGGTTAGTTAAGTCAAATGTGAAAGCCCTCGGCTTAACCGAGGAATTGCGTTTGAAACTGATTAACTAGAGTACAGGAGAGGATAGCGGAATTCCCGGTGTAGAGGTGAAATTCGTAGATATCGGGAGGAACACCAGTGGCGAAGGCGGCTATCTGGACTGATACTGACGCTGAGACGCGAAAGCGTGGGGAGCAAAC
ASV_1249	219	0.00228503	2.34044	Tank1_SW	Tank1_SW	NA	1	d__Bacteria;p__Chloroflexi;c__TK17;o__TK17;f__TK17;g__TK17;s__uncultured_Chloroflexi_bacterium	GACGTAGGTGGCGAGCGTTATCCGGATTTACTGGGCGTAAAGCGTACGTAGGCGGCGCCGAAAGTCTGCCGTGAAATCTCCCGGCTCAACCGGGAGCGGTCGGTGGAAACTTCGACGCTCGAGGGGCGTAGAGGCAAGCGGAATTCCCGGAGTAGTGGTGGAATGCGTAGATACCGGGAGGAACACCAGTGGCGCAAGCGGCTTGCCAGGCGCATCCTGACGCTGAGGTACGAAAGCGTGGGTAGCGAAC
ASV_1249	119	0.00216849	2.07555	Tank1_SW	Tank1_SW	NA	1	d__Bacteria;p__Chloroflexi;c__TK17;o__TK17;f__TK17;g__TK17;s__uncultured_Chloroflexi_bacterium	GACGTAGGTGGCGAGCGTTATCCGGATTTACTGGGCGTAAAGCGTACGTAGGCGGCGCCGAAAGTCTGCCGTGAAATCTCCCGGCTCAACCGGGAGCGGTCGGTGGAAACTTCGACGCTCGAGGGGCGTAGAGGCAAGCGGAATTCCCGGAGTAGTGGTGGAATGCGTAGATACCGGGAGGAACACCAGTGGCGCAAGCGGCTTGCCAGGCGCATCCTGACGCTGAGGTACGAAAGCGTGGGTAGCGAAC
ASV_125	16	NA	1.20412	Tank2_SW	Tank2_SW	NA	2	d__Bacteria;p__Proteobacteria;c__Alphaproteobacteria;o__Micavibrionales;f__uncultured;g__uncultured;s__uncultured_bacterium	TACGAATGGAGCGAGCGTTGTTCGGAATCATTGGGCGTAAAGCGTATGTAGGCGGATATGAAAGTCAGAAGTGAAATCCCGGGGCTTAACCCCGGAACTGCTTTTGAAACTCCATATCTAGAATCCCGGAGGGGTGAGGGGAATTCCGAGTGTAGAGGTGAAATTCGCAGATATTCGGAGGAACACCAGAGGCGTAGGCGCCTCACTGGACGGGTATTGACGCTGAGATACGAAAGCGTGGGGAGCAAAC
ASV_125	4	NA	0.60206	Tank1_SW	Tank1_SW	NA	1	d__Bacteria;p__Proteobacteria;c__Alphaproteobacteria;o__Micavibrionales;f__uncultured;g__uncultured;s__uncultured_bacterium	TACGAATGGAGCGAGCGTTGTTCGGAATCATTGGGCGTAAAGCGTATGTAGGCGGATATGAAAGTCAGAAGTGAAATCCCGGGGCTTAACCCCGGAACTGCTTTTGAAACTCCATATCTAGAATCCCGGAGGGGTGAGGGGAATTCCGAGTGTAGAGGTGAAATTCGCAGATATTCGGAGGAACACCAGAGGCGTAGGCGCCTCACTGGACGGGTATTGACGCTGAGATACGAAAGCGTGGGGAGCAAAC
ASV_125	3	NA	0.477121	Tank1_SW	Tank1_SW	NA	1	d__Bacteria;p__Proteobacteria;c__Alphaproteobacteria;o__Micavibrionales;f__uncultured;g__uncultured;s__uncultured_bacterium	TACGAATGGAGCGAGCGTTGTTCGGAATCATTGGGCGTAAAGCGTATGTAGGCGGATATGAAAGTCAGAAGTGAAATCCCGGGGCTTAACCCCGGAACTGCTTTTGAAACTCCATATCTAGAATCCCGGAGGGGTGAGGGGAATTCCGAGTGTAGAGGTGAAATTCGCAGATATTCGGAGGAACACCAGAGGCGTAGGCGCCTCACTGGACGGGTATTGACGCTGAGATACGAAAGCGTGGGGAGCAAAC
ASV_1250	2	NA	0.30103	RSW	RSW	NA	NA	d__Bacteria;p__Spirochaetota;c__Spirochaetia;o__Spirochaetales;f__Spirochaetaceae;g__Sediminispirochaeta;s__uncultured_organism	CACGTAAGGGGCGAGCGTTGTTCGGATTTATTGGGCGTAAAGGGCGTGTAGGCGGTAATGTAAGTCTGGTGTTAAATACCTCGGCTCAACCGAGGGGCTGCGCTGGAAACTGTGTTACTAGAGTGATGGAGGGGGAGCTGGAATTCCTGGTGTAGGGGTGAAATCTGTAGAGATCAGGAAGAACACCGGAGGCGAAGGCGAGCTCCTGGCCATTAACTGACGCTGAGGCGCGAAAGCGTGGGGAGCGAAC
ASV_1251	2	NA	0.30103	Adults_female	Ib126_T3	Female	1	d__Bacteria;p__Proteobacteria;c__Gammaproteobacteria;o__Alteromonadales;f__Pseudoalteromonadaceae;g__Psychrosphaera;Unassigned	TACGGAGGGTGCGAGCGTTAATCGGAATTACTGGGCGTAAAGCGTACGCAGGCGGCGAAGTCAGTCAGATGTGAAAGCCCCGGGCTCAACCTGGGAACTGCATTTGAAACTGCTTGGCTAGAGTGCGACAGAGGGTGGTAGAATTTCAGGTGTAGCGGTGAAATGCGTAGAGATCTGAAGGAATACCAATGGCGAAGGCAGCCACCTGGGTCGACACTGACGCTCATGTACGAAAGCGTGGGTAGCAAAC
ASV_1252	65	0.000807985	1.81291	RSW	RSW	NA	NA	d__Bacteria;p__Proteobacteria;c__Gammaproteobacteria;o__Thiomicrospirales;f__Thioglobaceae;g__SUP05_cluster;s__uncultured_bacterium	TACGGAGGGTGCAAGCGTTAATCGGAATTACTGGGCGTAAAGCGTGCGTAGGTGGTTGTTTAAGTCAGATGTGAAAGCCCCGGGCTTAACCTGGGAACTGCATTTGAAACTGGATAACTAGAGTATAGTAGAGGAAAGTAGAATTTCTGGTGTAGCGGTGAAATGCGTAGATATCAGAAGGAATACCGATGGCGAAGGCAGCTTTCTGGACTAATACTGACACTGAGGTACGAAAGCGTGGGTAGCAAAC
ASV_1254	196	0.00477292	2.29226	FSW	FSW	NA	NA	d__Bacteria;p__Planctomycetota;c__Planctomycetes;o__Planctomycetales;f__Gimesiaceae;g__uncultured;s__uncultured_planctomycete	CACGAACTGCGCGAACGTTATTCGGAATCACTGGGCTTAAAGGGTGCGTAGGCGGACTGTTAAGTAGGGCGTGAAATTTGTCGGCTCAACCGGCAAACTGCGTTCTAAACTGGCAGTCTTGAGCGAGTCAGGGGTGTGTGGAACTTCCAGTGGAGCGGTGAAATGTGTTGATATTGGAAGGAACGCCGGTGGCGAAAGCGACACACTGGGGCTTGTCTGACGCTGAGGCACGAAAGCCAGGGGAGCGAAC
ASV_1254	23	0.000244736	1.36173	Tank2_SW	Tank2_SW	NA	2	d__Bacteria;p__Planctomycetota;c__Planctomycetes;o__Planctomycetales;f__Gimesiaceae;g__uncultured;s__uncultured_planctomycete	CACGAACTGCGCGAACGTTATTCGGAATCACTGGGCTTAAAGGGTGCGTAGGCGGACTGTTAAGTAGGGCGTGAAATTTGTCGGCTCAACCGGCAAACTGCGTTCTAAACTGGCAGTCTTGAGCGAGTCAGGGGTGTGTGGAACTTCCAGTGGAGCGGTGAAATGTGTTGATATTGGAAGGAACGCCGGTGGCGAAAGCGACACACTGGGGCTTGTCTGACGCTGAGGCACGAAAGCCAGGGGAGCGAAC
ASV_1254	182	0.00361779	2.26007	FSW	FSW	NA	NA	d__Bacteria;p__Planctomycetota;c__Planctomycetes;o__Planctomycetales;f__Gimesiaceae;g__uncultured;s__uncultured_planctomycete	CACGAACTGCGCGAACGTTATTCGGAATCACTGGGCTTAAAGGGTGCGTAGGCGGACTGTTAAGTAGGGCGTGAAATTTGTCGGCTCAACCGGCAAACTGCGTTCTAAACTGGCAGTCTTGAGCGAGTCAGGGGTGTGTGGAACTTCCAGTGGAGCGGTGAAATGTGTTGATATTGGAAGGAACGCCGGTGGCGAAAGCGACACACTGGGGCTTGTCTGACGCTGAGGCACGAAAGCCAGGGGAGCGAAC
ASV_1254	28	0.000614682	1.44716	FSW	FSW	NA	NA	d__Bacteria;p__Planctomycetota;c__Planctomycetes;o__Planctomycetales;f__Gimesiaceae;g__uncultured;s__uncultured_planctomycete	CACGAACTGCGCGAACGTTATTCGGAATCACTGGGCTTAAAGGGTGCGTAGGCGGACTGTTAAGTAGGGCGTGAAATTTGTCGGCTCAACCGGCAAACTGCGTTCTAAACTGGCAGTCTTGAGCGAGTCAGGGGTGTGTGGAACTTCCAGTGGAGCGGTGAAATGTGTTGATATTGGAAGGAACGCCGGTGGCGAAAGCGACACACTGGGGCTTGTCTGACGCTGAGGCACGAAAGCCAGGGGAGCGAAC
ASV_1254	15	0.000156509	1.17609	Tank1_SW	Tank1_SW	NA	1	d__Bacteria;p__Planctomycetota;c__Planctomycetes;o__Planctomycetales;f__Gimesiaceae;g__uncultured;s__uncultured_planctomycete	CACGAACTGCGCGAACGTTATTCGGAATCACTGGGCTTAAAGGGTGCGTAGGCGGACTGTTAAGTAGGGCGTGAAATTTGTCGGCTCAACCGGCAAACTGCGTTCTAAACTGGCAGTCTTGAGCGAGTCAGGGGTGTGTGGAACTTCCAGTGGAGCGGTGAAATGTGTTGATATTGGAAGGAACGCCGGTGGCGAAAGCGACACACTGGGGCTTGTCTGACGCTGAGGCACGAAAGCCAGGGGAGCGAAC
ASV_1254	4	3.19461e-05	0.60206	Oocytes	Oocytes_T2	NA	2	d__Bacteria;p__Planctomycetota;c__Planctomycetes;o__Planctomycetales;f__Gimesiaceae;g__uncultured;s__uncultured_planctomycete	CACGAACTGCGCGAACGTTATTCGGAATCACTGGGCTTAAAGGGTGCGTAGGCGGACTGTTAAGTAGGGCGTGAAATTTGTCGGCTCAACCGGCAAACTGCGTTCTAAACTGGCAGTCTTGAGCGAGTCAGGGGTGTGTGGAACTTCCAGTGGAGCGGTGAAATGTGTTGATATTGGAAGGAACGCCGGTGGCGAAAGCGACACACTGGGGCTTGTCTGACGCTGAGGCACGAAAGCCAGGGGAGCGAAC
ASV_1255	323	0.00401507	2.5092	RSW	RSW	NA	NA	d__Bacteria;p__Proteobacteria;c__Alphaproteobacteria;o__Rickettsiales;f__S25-593;g__S25-593;s__uncultured_bacterium	TACGGAGGGAGCTAGCGTTGTTCGGAATTACTGGGCGTAAAGGGCGTGTAGGCTGTTAGGTAAGTCAGAGGTGAAATCCCTAAGCTCAACTTAGGAACTGCCTTTGATACTATCTTACTAGAGATCGAGAGAAGTTGGCGGAATTCCAAGTGTAGAGGTGAAATTCGTAGATATTTGGAAGAACACCAGTGGCGAAAGCGGCCAACTGGCTCGTATCTGACGCTGAGACGCGAAAGCGTGGGTAGCAAAC
ASV_1256	3	NA	0.477121	Embryos	Embryos_T2	NA	1	d__Bacteria;p__Planctomycetota;c__Planctomycetes;o__Planctomycetales;f__Rubinisphaeraceae;g__uncultured;Unassigned	CACGTACTGTGCGAACGTTATTCGGAATCACTGGGCTTAAAGGGTACGTAGGCGGTTAATCAAGTCAGGTGTGAAATGCCTGAGCTCAACTGAGGCACTGCGCTTGAAACTGATTAGCTAGAGTATTCCAGGGGTGTGCGGAACTTATGGTGGAGCGGTGAAATGCGTTGATATCATGAGGAACACCGGAGGCGAAGGCGGCACACTGGGGAATCACTGACGCTGAGGTACGAAAGCTAGGGTAGCGAAC
ASV_126	6	NA	0.778151	RSW	RSW	NA	NA	d__Bacteria;p__Firmicutes;c__Clostridia;o__Clostridia;f__Hungateiclostridiaceae;g__Ruminiclostridium;s__Clostridium_sp._BNL1100	TACGTAGGTGGCAAGCGTTATCCGGAATTACTGGGTGTAAAGGGCGTGTAGGCGGGGATGTAAGTCAAATGTGAAATTCCAGAGCTCAACTCTGGAGCTGCATTTGAAACTACGTCTCTTGAGTACTGGAGAGGAAAGTGGAATTCCTAGTGTAGCGGTGAAATGCGTAGATATTAGGAGGAACACCAGTGGCGAAGGCGACTTTCTGGACAGTAACTGACGCTGAGGCGCGAAAGCGTGGGGAGCAAAC
ASV_1260	8	NA	0.90309	Tank1_SW	Tank1_SW	NA	1	d__Bacteria;p__Bacteroidota;c__Bacteroidia;o__Flavobacteriales;f__Flavobacteriaceae;Unassigned;Unassigned	TACGGAGGATCCAAGCGTTATCCGGAATCATTGGGTTTAAAGGGTCCGTAGGTGGATAATTAAGTCAGAGGTGAAAGCCTGCAGCTCAACTGTAGAATTGCCTTTGATACTGGTTATCTTGAGTCATTATGAAGTAGTTAGAATATGTAGTGTAGCGGTGAAATGCATAGATATTACATAGAATACCAATTGCGAAGGCAGATTACTAATAATGTACTGACACTGAGGGACGAAAGCGTGGGGAGCGAAC
ASV_1261	65	0.00301414	1.81291	Adults_male	Ib132_T3	Male	1	d__Bacteria;p__Verrucomicrobiota;c__Chlamydiae;o__Chlamydiales;f__Parachlamydiaceae;Unassigned;Unassigned	TACGGAGGGTGCAAGTATTAATCGGATTTATTGGGCGTAAAGAGGGCGTAGGCTGTTTTGAAAGTCAAAGGTGAAATCCCACGGCTCAACCGTGGAACTGCTTTTGAAACTTCATTACTTAGAGGGTAGACGGAGAAAACGGAATTCCATGTGTAGTGGTGAAATACGTAGATATATGGAGGAACACCGGTGGCGAAGGCGGTTTTCTAGTTTATTCCTGACGCTGAGGCCCGAAAGCAAGGGGAGCAAA
ASV_1261	7	0.00220126	0.845098	Adults_male	Ib131_T1	Male	2	d__Bacteria;p__Verrucomicrobiota;c__Chlamydiae;o__Chlamydiales;f__Parachlamydiaceae;Unassigned;Unassigned	TACGGAGGGTGCAAGTATTAATCGGATTTATTGGGCGTAAAGAGGGCGTAGGCTGTTTTGAAAGTCAAAGGTGAAATCCCACGGCTCAACCGTGGAACTGCTTTTGAAACTTCATTACTTAGAGGGTAGACGGAGAAAACGGAATTCCATGTGTAGTGGTGAAATACGTAGATATATGGAGGAACACCGGTGGCGAAGGCGGTTTTCTAGTTTATTCCTGACGCTGAGGCCCGAAAGCAAGGGGAGCAAA
ASV_1261	43	0.00208596	1.63347	Adults_male	Ib132_T1	Male	1	d__Bacteria;p__Verrucomicrobiota;c__Chlamydiae;o__Chlamydiales;f__Parachlamydiaceae;Unassigned;Unassigned	TACGGAGGGTGCAAGTATTAATCGGATTTATTGGGCGTAAAGAGGGCGTAGGCTGTTTTGAAAGTCAAAGGTGAAATCCCACGGCTCAACCGTGGAACTGCTTTTGAAACTTCATTACTTAGAGGGTAGACGGAGAAAACGGAATTCCATGTGTAGTGGTGAAATACGTAGATATATGGAGGAACACCGGTGGCGAAGGCGGTTTTCTAGTTTATTCCTGACGCTGAGGCCCGAAAGCAAGGGGAGCAAA
ASV_1261	29	0.000231609	1.4624	Oocytes	Oocytes_T2	NA	2	d__Bacteria;p__Verrucomicrobiota;c__Chlamydiae;o__Chlamydiales;f__Parachlamydiaceae;Unassigned;Unassigned	TACGGAGGGTGCAAGTATTAATCGGATTTATTGGGCGTAAAGAGGGCGTAGGCTGTTTTGAAAGTCAAAGGTGAAATCCCACGGCTCAACCGTGGAACTGCTTTTGAAACTTCATTACTTAGAGGGTAGACGGAGAAAACGGAATTCCATGTGTAGTGGTGAAATACGTAGATATATGGAGGAACACCGGTGGCGAAGGCGGTTTTCTAGTTTATTCCTGACGCTGAGGCCCGAAAGCAAGGGGAGCAAA
ASV_1261	6	0.000311349	0.778151	Adults_female	Ib126_T1	Female	1	d__Bacteria;p__Verrucomicrobiota;c__Chlamydiae;o__Chlamydiales;f__Parachlamydiaceae;Unassigned;Unassigned	TACGGAGGGTGCAAGTATTAATCGGATTTATTGGGCGTAAAGAGGGCGTAGGCTGTTTTGAAAGTCAAAGGTGAAATCCCACGGCTCAACCGTGGAACTGCTTTTGAAACTTCATTACTTAGAGGGTAGACGGAGAAAACGGAATTCCATGTGTAGTGGTGAAATACGTAGATATATGGAGGAACACCGGTGGCGAAGGCGGTTTTCTAGTTTATTCCTGACGCTGAGGCCCGAAAGCAAGGGGAGCAAA
ASV_1262	17	NA	1.23045	RSW	RSW	NA	NA	d__Bacteria;p__Proteobacteria;c__Alphaproteobacteria;o__Rhizobiales;f__Hyphomicrobiaceae;g__Filomicrobium;Unassigned	TACGAAGGGGGCTAGCGTTGTTCGGAATCACTGGGCGTAAAGCGCACGTAGGCTGACTGGTCAGTTGGGGGTGAAATCCCGGGGCTCAACCTCGGAACTGCCTTCAATACTGCCAGTCTTGAGTCCGAGAGAGGTGAGTGGAATTCCTAGTGTAGAGGTGAAATTCGTAGATATTAGGAAGAACACCAGTGGCGAAGGCGGCTCACTGGCTCGGTACTGACGCTGAGGTGCGAAAGCGTGGGGAGCAAAC
ASV_1262	7	NA	0.845098	Adults_male	Ib128_T1	Male	2	d__Bacteria;p__Proteobacteria;c__Alphaproteobacteria;o__Rhizobiales;f__Hyphomicrobiaceae;g__Filomicrobium;Unassigned	TACGAAGGGGGCTAGCGTTGTTCGGAATCACTGGGCGTAAAGCGCACGTAGGCTGACTGGTCAGTTGGGGGTGAAATCCCGGGGCTCAACCTCGGAACTGCCTTCAATACTGCCAGTCTTGAGTCCGAGAGAGGTGAGTGGAATTCCTAGTGTAGAGGTGAAATTCGTAGATATTAGGAAGAACACCAGTGGCGAAGGCGGCTCACTGGCTCGGTACTGACGCTGAGGTGCGAAAGCGTGGGGAGCAAAC
ASV_1262	5	NA	0.69897	Adults_female	Ib130_T1	Female	2	d__Bacteria;p__Proteobacteria;c__Alphaproteobacteria;o__Rhizobiales;f__Hyphomicrobiaceae;g__Filomicrobium;Unassigned	TACGAAGGGGGCTAGCGTTGTTCGGAATCACTGGGCGTAAAGCGCACGTAGGCTGACTGGTCAGTTGGGGGTGAAATCCCGGGGCTCAACCTCGGAACTGCCTTCAATACTGCCAGTCTTGAGTCCGAGAGAGGTGAGTGGAATTCCTAGTGTAGAGGTGAAATTCGTAGATATTAGGAAGAACACCAGTGGCGAAGGCGGCTCACTGGCTCGGTACTGACGCTGAGGTGCGAAAGCGTGGGGAGCAAAC
ASV_1264	22	NA	1.34242	FSW	FSW	NA	NA	d__Bacteria;p__Proteobacteria;c__Gammaproteobacteria;o__Coxiellales;f__Coxiellaceae;g__Coxiella;Unassigned	TACAGAGGGTGCAAGCGTTAATCGGAATTACTGGGCGTAAAGGGCGCGTAGGTGGATACTTAAGTCGGAGGTGAAAGGCCCGGGCTCAACCTGGGAATTGCCTGTGATACTGGGTATCTAGAGTGCAGTAGAGGGAAGTGGAATTTCCGGTGTAGCGGTGAAATGCGTAGATATCGGAAGGAACACCAGTGGCGAAGGCGACTTCCTGGACTGCAACTGACACTGAGGCGCGAAAGCGTGGGTAGCGAAC
ASV_1264	2	NA	0.30103	Oocytes	Oocytes_T2	NA	2	d__Bacteria;p__Proteobacteria;c__Gammaproteobacteria;o__Coxiellales;f__Coxiellaceae;g__Coxiella;Unassigned	TACAGAGGGTGCAAGCGTTAATCGGAATTACTGGGCGTAAAGGGCGCGTAGGTGGATACTTAAGTCGGAGGTGAAAGGCCCGGGCTCAACCTGGGAATTGCCTGTGATACTGGGTATCTAGAGTGCAGTAGAGGGAAGTGGAATTTCCGGTGTAGCGGTGAAATGCGTAGATATCGGAAGGAACACCAGTGGCGAAGGCGACTTCCTGGACTGCAACTGACACTGAGGCGCGAAAGCGTGGGTAGCGAAC
ASV_1266	43	0.000943976	1.63347	FSW	FSW	NA	NA	d__Bacteria;p__Patescibacteria;c__Gracilibacteria;o__Gracilibacteria;f__Gracilibacteria;g__Gracilibacteria;s__uncultured_organism	TACGTAAGTCGCAAGCATTATCCGGAATCACTGGGCGTAAAGCGATCGAAGGCGGACATGTAAGTCTGGTGTTAAATACCCACGGCTCAACCGGGGTGCTGCATTGGAAACTGCATGTCTGGAGAAATGCAGAGGAAGCTGGAATTCCCATTGTAGGGGTAAAATCCGTAGATAATGGGAGGAACACCAAAAGCGAAGGCAGGCTTCTGGGCATTTTCTGACGCTGCTCGATCGAAAGCGTGGGGAGCGA
ASV_1267	6	NA	0.778151	RSW	RSW	NA	NA	d__Bacteria;p__Verrucomicrobiota;c__Lentisphaeria;o__Lentisphaerales;f__Lentisphaeraceae;g__Lentisphaera;Unassigned	TACGTAGGTGGCGAGCGTTATTCGGAATCACTGGGCGTAAAGGGTCCGCAGGGGGTTATCTAAGTCTGATGTGAAAGCCATGAGCTTAACTCATGAAGTGCATTGGAAACTGGGTAACTAGAGTATATGAGAGGCAAGCGGAATTCGTGGTGTAGCGGTGGAATGCGTAGATATCACGAGGAAGGCCAAAGGCGAAAGCAGCTTGCTGGCATATTACTGACCCTGAGGGACGAAAGCTAGGGGAGCGAAA
ASV_127	2	NA	0.30103	Oocytes	Oocytes_T2	NA	2	d__Bacteria;p__Actinobacteriota;c__Actinobacteria;o__Nitriliruptorales;f__Nitriliruptoraceae;g__Nitriliruptoraceae;Unassigned	TACGTAGGGACCGAGCGTTGTCCGGAATTATTGGGCGTAAAGCGCGTGTAGGCGGCCCGTTAAGTCGACTGTGAAATCTCTGGGCTCAACCCAGAAACTGCAGTCGATACTGACGGGCTTGAGGTAGCTAGAGGAGAGTGGAATTCCCGGTGTAGCGGTGGAATGCGCAGATATCGGGAGGAACACCAATGGCGAAGGCAGCTCTCTGGAGCTCACCTGACGCTGAGACGCGAAAGCATGGGTAGCAAAC
ASV_1270	75	0.00164647	1.87506	FSW	FSW	NA	NA	d__Archaea;p__Nanoarchaeota;c__Nanoarchaeia;o__Woesearchaeales;f__Woesearchaeales;g__Woesearchaeales;Unassigned	CACCAGCGCCCCAAGTGGCAATCGCGATTATTGGGCCTAAAGCGTCCGTAGCCGGACAGGTAAATCCGCTGTGAAATCGTTTCGCTTAACGGAACGGCGTGCCGTGGAGACTGCCTGTCTCGAGACCGGGAGGGGCTAGAGGTATGCCGTGGGGACTGGTAAAATGGGATAATCCACGGTAGACCACCGATGGCGAAGGCATCTAGCTAGAACGGATCTGACGGTGAGGGACGAAAGCCAGGGGAGCGAA
ASV_1270	27	0.000657494	1.43136	FSW	FSW	NA	NA	d__Archaea;p__Nanoarchaeota;c__Nanoarchaeia;o__Woesearchaeales;f__Woesearchaeales;g__Woesearchaeales;Unassigned	CACCAGCGCCCCAAGTGGCAATCGCGATTATTGGGCCTAAAGCGTCCGTAGCCGGACAGGTAAATCCGCTGTGAAATCGTTTCGCTTAACGGAACGGCGTGCCGTGGAGACTGCCTGTCTCGAGACCGGGAGGGGCTAGAGGTATGCCGTGGGGACTGGTAAAATGGGATAATCCACGGTAGACCACCGATGGCGAAGGCATCTAGCTAGAACGGATCTGACGGTGAGGGACGAAAGCCAGGGGAGCGAA
ASV_1271	5	NA	0.69897	Adults_female	Ib134_T2	Female	1	d__Bacteria;p__Proteobacteria;c__Gammaproteobacteria;o__Oceanospirillales;f__Endozoicomonadaceae;g__Endozoicomonas;Unassigned	TACGGAGGGTGCAAGCGTTAATCGGAATTACTGGGCGTAAAGCGTGCGTAGGCGGTCTGATAAGTTGGATGTGAAAGCCCCGGGCTCAACCTGGGAACTGCATCCAAAACTGTCAGACTTGAATGCGGAAGAGGGGTGTGGAATTTCCTGTGTAGCGGTGAAATGCGTAGATATAGGAAGGAACATCAGTGGCGAAGGCGACACCCTGGTCTGACATTGACGCTGAGGTACGAAAGCGTGGGGAGCAAAC
ASV_1271	5	NA	0.69897	Adults_female	Ib130_T3	Female	2	d__Bacteria;p__Proteobacteria;c__Gammaproteobacteria;o__Oceanospirillales;f__Endozoicomonadaceae;g__Endozoicomonas;Unassigned	TACGGAGGGTGCAAGCGTTAATCGGAATTACTGGGCGTAAAGCGTGCGTAGGCGGTCTGATAAGTTGGATGTGAAAGCCCCGGGCTCAACCTGGGAACTGCATCCAAAACTGTCAGACTTGAATGCGGAAGAGGGGTGTGGAATTTCCTGTGTAGCGGTGAAATGCGTAGATATAGGAAGGAACATCAGTGGCGAAGGCGACACCCTGGTCTGACATTGACGCTGAGGTACGAAAGCGTGGGGAGCAAAC
ASV_1271	3	NA	0.477121	Adults_female	Ib130_T2	Female	2	d__Bacteria;p__Proteobacteria;c__Gammaproteobacteria;o__Oceanospirillales;f__Endozoicomonadaceae;g__Endozoicomonas;Unassigned	TACGGAGGGTGCAAGCGTTAATCGGAATTACTGGGCGTAAAGCGTGCGTAGGCGGTCTGATAAGTTGGATGTGAAAGCCCCGGGCTCAACCTGGGAACTGCATCCAAAACTGTCAGACTTGAATGCGGAAGAGGGGTGTGGAATTTCCTGTGTAGCGGTGAAATGCGTAGATATAGGAAGGAACATCAGTGGCGAAGGCGACACCCTGGTCTGACATTGACGCTGAGGTACGAAAGCGTGGGGAGCAAAC
ASV_1272	3	NA	0.477121	Embryos	Embryos_T2	NA	1	d__Bacteria;p__Gemmatimonadota;c__PAUC43f_marine_benthic_group;o__PAUC43f_marine_benthic_group;f__PAUC43f_marine_benthic_group;g__PAUC43f_marine_benthic_group;s__uncultured_bacterium	TACGGAGGGAGCGAGCGTTGTTCGGAATCACTGGGCGTAAAGGGCGCGTAGGCGGCCGAGTAAGTCGTGTGTGAAAGACCGGGGCTCAACTCCGTGTACTGCATGCGATACTGCCCGGCTAGAGTAAGGTAGAGGCGAGTGGAATTCCCGGTGTAGCGGTGGAATGCGTAGATATCGGGAAGAACACCTGTGGCGAAGGCGGCTCGCTGGGCCTTTCTGACGCTGAAGTGCGAAAGCGTGGGGAGCAAAC
ASV_1273	32	NA	1.50515	Tank2_SW	Tank2_SW	NA	2	d__Bacteria;p__Bacteroidota;c__Bacteroidia;o__Flavobacteriales;f__Flavobacteriaceae;g__Pseudofulvibacter;Unassigned	TACGGAGGATGCAAGCGTTATCCGGAATCATTGGGTTTAAAGGGTCCGTAGGCGGATTAATAAGTCAGAGGTGAAATCCTGCAGCTCAACTGTAGAACTGCCTTTGATACTGTTAGTCTTGAGTTATTGTGAAGTGGTTAGAATATGTAGTGTAGCGGTGAAATGCATAGATATTACATAGAATACCAATTGCGAAGGCAGATCACTAACAATATACTGACGCTGATGGACGAAAGCGTGGGGAGCGAAC
ASV_1274	3	NA	0.477121	Oocytes	Oocytes_T2	NA	2	d__Bacteria;p__Planctomycetota;c__vadinHA49;o__vadinHA49;f__vadinHA49;g__vadinHA49;s__uncultured_bacterium	GACGGAGGTGGCAAACGTTGCTCGGAATCACTGGGCTTAAAGGGCGTGTAGGCGGCCATCTAAGTCGGATGTGAAATCTCCCGGCCCAACCGGGAAACTGCATTCGAAACTGGACGGCTAGAGTGCGGGAGGGGCAAGTGGAACTCCAGGTGTAGCGGTGAAATGCGTAGATATCTGGAGGAACGCCGGTGGCGAAAGCGACTTGCTGGACCGCAACTGACGCTGAGGCGCGAAAGCTAGGGTAGCGAAC
ASV_1275	1432	0.0314366	3.15594	FSW	FSW	NA	NA	d__Bacteria;p__Gemmatimonadota;c__BD2-11_terrestrial_group;o__BD2-11_terrestrial_group;f__BD2-11_terrestrial_group;g__BD2-11_terrestrial_group;s__uncultured_bacterium	GACGGAGGGCGCAAGCGTTGTTCGGAATTACTGGGCGTAAAGCGCGGGCAGGTGGTCCGTTAAGTCGTCTGTGAAAACCCGGGGCTCAACCCCGTGGAATGCAGGCGATACTGGCGGACTGGAGATCGGTAGAGGCTAACGGAATTCCTGGTGTAGCGGTGGAATGCGTAGATATCAGGAAGAACACCCGTGGCGAAGGCGGTTAGCTGGGCCGAATCTGACACTCATCCGCGAAAGCGTGGGGAGCAAA
ASV_1275	197	0.00205549	2.29447	Tank1_SW	Tank1_SW	NA	1	d__Bacteria;p__Gemmatimonadota;c__BD2-11_terrestrial_group;o__BD2-11_terrestrial_group;f__BD2-11_terrestrial_group;g__BD2-11_terrestrial_group;s__uncultured_bacterium	GACGGAGGGCGCAAGCGTTGTTCGGAATTACTGGGCGTAAAGCGCGGGCAGGTGGTCCGTTAAGTCGTCTGTGAAAACCCGGGGCTCAACCCCGTGGAATGCAGGCGATACTGGCGGACTGGAGATCGGTAGAGGCTAACGGAATTCCTGGTGTAGCGGTGGAATGCGTAGATATCAGGAAGAACACCCGTGGCGAAGGCGGTTAGCTGGGCCGAATCTGACACTCATCCGCGAAAGCGTGGGGAGCAAA
ASV_1275	1474	0.0293001	3.1685	FSW	FSW	NA	NA	d__Bacteria;p__Gemmatimonadota;c__BD2-11_terrestrial_group;o__BD2-11_terrestrial_group;f__BD2-11_terrestrial_group;g__BD2-11_terrestrial_group;s__uncultured_bacterium	GACGGAGGGCGCAAGCGTTGTTCGGAATTACTGGGCGTAAAGCGCGGGCAGGTGGTCCGTTAAGTCGTCTGTGAAAACCCGGGGCTCAACCCCGTGGAATGCAGGCGATACTGGCGGACTGGAGATCGGTAGAGGCTAACGGAATTCCTGGTGTAGCGGTGGAATGCGTAGATATCAGGAAGAACACCCGTGGCGAAGGCGGTTAGCTGGGCCGAATCTGACACTCATCCGCGAAAGCGTGGGGAGCAAA
ASV_1275	199	0.00211749	2.29885	Tank2_SW	Tank2_SW	NA	2	d__Bacteria;p__Gemmatimonadota;c__BD2-11_terrestrial_group;o__BD2-11_terrestrial_group;f__BD2-11_terrestrial_group;g__BD2-11_terrestrial_group;s__uncultured_bacterium	GACGGAGGGCGCAAGCGTTGTTCGGAATTACTGGGCGTAAAGCGCGGGCAGGTGGTCCGTTAAGTCGTCTGTGAAAACCCGGGGCTCAACCCCGTGGAATGCAGGCGATACTGGCGGACTGGAGATCGGTAGAGGCTAACGGAATTCCTGGTGTAGCGGTGGAATGCGTAGATATCAGGAAGAACACCCGTGGCGAAGGCGGTTAGCTGGGCCGAATCTGACACTCATCCGCGAAAGCGTGGGGAGCAAA
ASV_1275	159	0.00289739	2.2014	Tank1_SW	Tank1_SW	NA	1	d__Bacteria;p__Gemmatimonadota;c__BD2-11_terrestrial_group;o__BD2-11_terrestrial_group;f__BD2-11_terrestrial_group;g__BD2-11_terrestrial_group;s__uncultured_bacterium	GACGGAGGGCGCAAGCGTTGTTCGGAATTACTGGGCGTAAAGCGCGGGCAGGTGGTCCGTTAAGTCGTCTGTGAAAACCCGGGGCTCAACCCCGTGGAATGCAGGCGATACTGGCGGACTGGAGATCGGTAGAGGCTAACGGAATTCCTGGTGTAGCGGTGGAATGCGTAGATATCAGGAAGAACACCCGTGGCGAAGGCGGTTAGCTGGGCCGAATCTGACACTCATCCGCGAAAGCGTGGGGAGCAAA
ASV_1275	53	0.00483004	1.72428	Tank2_SW	Tank2_SW	NA	2	d__Bacteria;p__Gemmatimonadota;c__BD2-11_terrestrial_group;o__BD2-11_terrestrial_group;f__BD2-11_terrestrial_group;g__BD2-11_terrestrial_group;s__uncultured_bacterium	GACGGAGGGCGCAAGCGTTGTTCGGAATTACTGGGCGTAAAGCGCGGGCAGGTGGTCCGTTAAGTCGTCTGTGAAAACCCGGGGCTCAACCCCGTGGAATGCAGGCGATACTGGCGGACTGGAGATCGGTAGAGGCTAACGGAATTCCTGGTGTAGCGGTGGAATGCGTAGATATCAGGAAGAACACCCGTGGCGAAGGCGGTTAGCTGGGCCGAATCTGACACTCATCCGCGAAAGCGTGGGGAGCAAA
ASV_1275	1432	0.0348715	3.15594	FSW	FSW	NA	NA	d__Bacteria;p__Gemmatimonadota;c__BD2-11_terrestrial_group;o__BD2-11_terrestrial_group;f__BD2-11_terrestrial_group;g__BD2-11_terrestrial_group;s__uncultured_bacterium	GACGGAGGGCGCAAGCGTTGTTCGGAATTACTGGGCGTAAAGCGCGGGCAGGTGGTCCGTTAAGTCGTCTGTGAAAACCCGGGGCTCAACCCCGTGGAATGCAGGCGATACTGGCGGACTGGAGATCGGTAGAGGCTAACGGAATTCCTGGTGTAGCGGTGGAATGCGTAGATATCAGGAAGAACACCCGTGGCGAAGGCGGTTAGCTGGGCCGAATCTGACACTCATCCGCGAAAGCGTGGGGAGCAAA
ASV_1276	3	NA	0.477121	RSW	RSW	NA	NA	d__Bacteria;p__Proteobacteria;c__Gammaproteobacteria;Unassigned;Unassigned;Unassigned;Unassigned	TACAGAGGGTGCGAGCGTTAATCGGAATTACTGGGCGTAAAGGGCGTGTAGGTGGTTGCTTAAGTTAGATGTGAAAGCCCCGGGCTCAACCTGGGAACTGCATCTAATACTGGGCAGCTAGAGTATGGTAGAGGGAAGTGGAATTTCTAGTGTAGCGGTGAAATGCGTAGATATTAGAAAGAACACCAGTGGCGAAGGCGGCTTCCTGGACCAATACTGACACTGAGGCGCGAAAGCGTGGGTAGCGAAC
ASV_1277	3	NA	0.477121	RSW	RSW	NA	NA	d__Bacteria;p__Verrucomicrobiota;c__Omnitrophia;o__Omnitrophales;Unassigned;Unassigned;Unassigned	TACGTATGTGGCAAGCGTTACTCGGAATTATTGGGTGTAAAGGGCAAGTAGGCGGTCTTTTAAGTGAGGGGTGAAATCCTGCGACTCAATCGCAGAACTGCCTTTCAAACTATTAGACTTGAGGCCAAAAGAGGAAAACGGAATTAGCAGTGTAAGGGTGAAATCTGTAGATATTGCTAAGAACACCTGCGGCGAAGGCGGTTTTCTGGTTTGGTTCTGACGCTAAATTGCGAAAGCTAGGGTAGCAAAC
ASV_1278	2	NA	0.30103	Embryos	Embryos_T1	NA	1	d__Bacteria;p__Planctomycetota;c__Planctomycetes;o__uncultured;f__uncultured;g__uncultured;s__uncultured_bacterium	GACGAACCGTGCGAACGTTATTCGGAATCATTGGGCTTAAAGAGCACGTAGGCGGCGTCGTAAGTTGGAAGTGAAATCCCACGGCTCAACCGTGGAACTGCCTCCAATACTGCGATGCTTGAGGGAGGTAGGGGCCTGTGGAACTTCCGGTGGAGCGGTGAAATGTGTTGAGATCGGAAGGAACGCCAGTGGCGAAAGCGACAGGCTGGATCTTTTCTGACGCTGAGGTGCGAAAGCTAGGGTAGCGAAC
ASV_1279	67	0.000832846	1.82607	RSW	RSW	NA	NA	d__Bacteria;p__Actinobacteriota;c__Actinobacteria;o__Micrococcales;f__Microbacteriaceae;Unassigned;Unassigned	TACGTAGGGTGCAAGCGTTGTCCGGAATTATTGGGCGTAAAGAGCTCGTAGGCGGTTTGTCGCGTCTGCTGTGAAAATCCGAGGCTCAACCTCGGACCTGCAGTGGGTACGGGCAAACTAGAGTGCGGTAGGGGAGATTGGAATTCCTGGTGTAGCGGTGGAATGCGCAGATATCAGGAGGAACACCAATGGCGAAGGCAGATCTCTGGGCCGTAACTGACGCTGAGGAGCGAAAGCGTGGGGAGCGAAC
ASV_128	12	NA	1.07918	FSW	FSW	NA	NA	d__Bacteria;p__Proteobacteria;c__Alphaproteobacteria;o__Sphingomonadales;f__Sphingomonadaceae;g__Blastomonas;Unassigned	TACGGAGGGAGCTAGCGTTGTTCGGAATTACTGGGCGTAAAGCGCGCGTAGGCGGCCATTCAAGTCAGAGGTGAAAGCCCGGGGCTCAACCCCGGAACTGCCTTTGAAACTAGATGGCTAGAATCTTGGAGAGGCGAGTGGAATTCCGAGTGTAGAGGTGAAATTCGTAGATATTCGGAAGAACACCAGTGGCGAAGGCGACTCGCTGGACAAGTATTGACGCTGAGGTGCGAAAGCGTGGGGAGCAAAC
ASV_1280	10	0.000727114	1	Adults_female	Ib130_T3	Female	2	d__Bacteria;p__Proteobacteria;c__Alphaproteobacteria;o__Parvibaculales;f__PS1_clade;g__PS1_clade;s__uncultured_bacterium	TACGGAGGGGGCGAGCGTTGTTCGGAATTACTGGGCGTAAAGCGCACGTAGGCGGATTGGTCAGTTGGGGGTGAAATCCCGAGGCTTAACCTCGGAACTGCCCTCAATACTGCCAATCTAGAGATCGGAAGAGGTAAGTGGAATTCCTAGTGTAGAGGTGAAATTCGTAGATATTAGGAAGAACACCAGTGGCGAAGGCGGCTTACTGGTCCGATACTGACGCTGAGGTGCGAAAGCGTGGGGAGCAAAC
ASV_1281	3	NA	0.477121	RSW	RSW	NA	NA	d__Bacteria;p__Proteobacteria;c__Alphaproteobacteria;o__Kiloniellales;f__Kiloniellaceae;Unassigned;Unassigned	TACGGAGGGGGCGAGCGTTGTCCGGAATTACTGGGCGTAAAGGGCGCGTAGGCGGCATGGCAAGTTGGGGGTGAAATGCCTGGGCTCAACCTGGGAACTGCCCTCAAAACTGCTGCGCTAGAGATCGGGAGAGGATGGTGGAATTTCCAGTGTAGAGGTGAAATTCGTAGATATTGGAAAGAACACCGGTGGCGAAGGCGACCATCTGGACCGAGACTGACGCTGAGGCGCGAAAGCGTGGGGAGCAAAC
ASV_1282	3	NA	0.477121	Adults_male	Ib128_T1	Male	2	d__Bacteria;p__Proteobacteria;c__Alphaproteobacteria;o__Kiloniellales;f__Kiloniellaceae;g__uncultured;Unassigned	TACGGAGGGGGCTAGCGTTGCTCGGAATTACTGGGCGTAAAGGGCGTGTAGGCGGACTAGCCAGTCAGGCGTGAAAGCCCCGGGCTTAACCTGGGAACTGCGCTTGATACTGTTAGTCTAGAGTTCGGGAGAGGATGGTGGAATTCCCAGTGTAGAGGTGAAATTCGTAGATATTGGGAAGAACACCGGTGGCGAAGGCGGCCATCTGGACCGATACTGACGCTGAGGCGCGAAAGCGTGGGGAGCAAAC
ASV_1283	4	NA	0.60206	Tank1_SW	Tank1_SW	NA	1	d__Bacteria;p__Acidobacteriota;c__Vicinamibacteria;o__Vicinamibacterales;f__Vicinamibacteraceae;g__Vicinamibacteraceae;s__uncultured_bacterium	TACAGAGGGGGCGAGCGTTGTTCGGAATTACTGGGCGTAAAGGGCGCGTAGGCGGCCTGTTAAGTCGAACGTGAAATCCCCGGGCTCAACCCGGGAACTGCGCTCGAGACTGGCAGGCTTGAATCCGGGAGAGGGATGTGGAATTCCAGGTGTAGCGGTGAAATGCGTAGATATCTGGAGGAACACCGGTGGCGAAGGCGACATCCTGGACCGGCATTGACGCTGAGGCGCGAAAGCCAGGGTAGCAAAC
ASV_1283	4	NA	0.60206	Tank2_SW	Tank2_SW	NA	2	d__Bacteria;p__Acidobacteriota;c__Vicinamibacteria;o__Vicinamibacterales;f__Vicinamibacteraceae;g__Vicinamibacteraceae;s__uncultured_bacterium	TACAGAGGGGGCGAGCGTTGTTCGGAATTACTGGGCGTAAAGGGCGCGTAGGCGGCCTGTTAAGTCGAACGTGAAATCCCCGGGCTCAACCCGGGAACTGCGCTCGAGACTGGCAGGCTTGAATCCGGGAGAGGGATGTGGAATTCCAGGTGTAGCGGTGAAATGCGTAGATATCTGGAGGAACACCGGTGGCGAAGGCGACATCCTGGACCGGCATTGACGCTGAGGCGCGAAAGCCAGGGTAGCAAAC
ASV_1286	3	NA	0.477121	RSW	RSW	NA	NA	d__Bacteria;p__Patescibacteria;c__ABY1;o__Candidatus_Magasanikbacteria;f__Candidatus_Magasanikbacteria;g__Candidatus_Magasanikbacteria;Unassigned	TACGAAGGCCCCAAGCGTTATCCGGAATTACTGGGCGTAAAGCGTCCGCAGGTGGTTTGAAAAGTATGATGTTAAATCTCAGTGCTCAACTCTGAGACCGCGTCGTAAACTGTCAAACTAGAGGATGGGAGAGGCAACTGGAATTGTCGGTGTAGTAGTAAAATGCGTTAATATCGACAGGAACACCAAATGCGTAGGCATGTTGCTGGAACATTCCTGACACTCAGGGACGAAAGCGTGGGTAGCGAAT
ASV_1287	9	9.39055e-05	0.954243	Tank1_SW	Tank1_SW	NA	1	d__Bacteria;p__Proteobacteria;c__Alphaproteobacteria;o__Caulobacterales;f__Parvularculaceae;g__Parvularcula;Unassigned	TACGAAAGGGGCAAGCATTGTTCGGAATTACTGGGCGTAAAGCGCGCGTAGGCGGCCTGCCAAGTTAGGGGTGAAATCCCGGGGCTCAACCCCGGAACTGCCTCTAAAACTGGTAAGCTAGAGGATGCGAGAGGAAAGTGGAATTCCGAGTGTAGAGGTGAAATTCGTAGATATTCGGAAGAACACCAGTGGCGAAGGCGACTTTCTGGCGCATATCTGACGCTGAGGTGCGAAAGCGTGGGGAGCAAAC
ASV_1287	17	0.000309784	1.23045	Tank1_SW	Tank1_SW	NA	1	d__Bacteria;p__Proteobacteria;c__Alphaproteobacteria;o__Caulobacterales;f__Parvularculaceae;g__Parvularcula;Unassigned	TACGAAAGGGGCAAGCATTGTTCGGAATTACTGGGCGTAAAGCGCGCGTAGGCGGCCTGCCAAGTTAGGGGTGAAATCCCGGGGCTCAACCCCGGAACTGCCTCTAAAACTGGTAAGCTAGAGGATGCGAGAGGAAAGTGGAATTCCGAGTGTAGAGGTGAAATTCGTAGATATTCGGAAGAACACCAGTGGCGAAGGCGACTTTCTGGCGCATATCTGACGCTGAGGTGCGAAAGCGTGGGGAGCAAAC
ASV_1287	11	0.00100246	1.04139	Tank2_SW	Tank2_SW	NA	2	d__Bacteria;p__Proteobacteria;c__Alphaproteobacteria;o__Caulobacterales;f__Parvularculaceae;g__Parvularcula;Unassigned	TACGAAAGGGGCAAGCATTGTTCGGAATTACTGGGCGTAAAGCGCGCGTAGGCGGCCTGCCAAGTTAGGGGTGAAATCCCGGGGCTCAACCCCGGAACTGCCTCTAAAACTGGTAAGCTAGAGGATGCGAGAGGAAAGTGGAATTCCGAGTGTAGAGGTGAAATTCGTAGATATTCGGAAGAACACCAGTGGCGAAGGCGACTTTCTGGCGCATATCTGACGCTGAGGTGCGAAAGCGTGGGGAGCAAAC
ASV_1287	9	9.57661e-05	0.954243	Tank2_SW	Tank2_SW	NA	2	d__Bacteria;p__Proteobacteria;c__Alphaproteobacteria;o__Caulobacterales;f__Parvularculaceae;g__Parvularcula;Unassigned	TACGAAAGGGGCAAGCATTGTTCGGAATTACTGGGCGTAAAGCGCGCGTAGGCGGCCTGCCAAGTTAGGGGTGAAATCCCGGGGCTCAACCCCGGAACTGCCTCTAAAACTGGTAAGCTAGAGGATGCGAGAGGAAAGTGGAATTCCGAGTGTAGAGGTGAAATTCGTAGATATTCGGAAGAACACCAGTGGCGAAGGCGACTTTCTGGCGCATATCTGACGCTGAGGTGCGAAAGCGTGGGGAGCAAAC
ASV_1288	22	NA	1.34242	FSW	FSW	NA	NA	d__Bacteria;p__Planctomycetota;c__Phycisphaerae;o__Phycisphaerales;f__Phycisphaeraceae;g__SM1A02;Unassigned	GACGAGGGGCCCAAGCGTTAATCGGAATCACTGGGCTTAAAGGGTGCGCAGGCGGACCGGAAAGCATCTCGTGAAAGCCCTCGGCTCAACCGAGGAATTGCGGGGTGAACTTCCGGTCTTGAGGCGGGTAGGGGCAGATGGAACTGTCGGTGGAGCGGTGAAATGCGTAGATATCGACAGGAACGCCAATGGCGAAGGCAGTCTGCTGGGCCCGTCCTGACGCTCAGGCACGAAAGCGTGGGGAGCAAAC
ASV_1289	6	NA	0.778151	RSW	RSW	NA	NA	d__Bacteria;p__Desulfobacterota;c__Desulfobacteria;o__Desulfobacterales;f__Desulfobacteraceae;g__Desulfobacter;Unassigned	CACGGGGGGCGCAAGCGTTATTCGGAATTATTGGGCGTAAAGGGCGCGCAGGCGGTCTTGTCAGTCAGGTGTGAAAGCCCGGGGCTCAACCCCGGATGGTCACTTGAAACAGCAAGACTTGAGTACTGGAGAGGAAAGCGGAATTCCTGGTGTAGAGGTGAAATTCGTAGATATCAGGAGGAACACCGATGGCGAAGGCAGCTTTCTGGACAGATACTGACGCTGAGGCGCGAAGGCGTGGGTAGCGAAC
ASV_129	5	0	0.69897	Embryos	Embryos_T1	NA	1	d__Bacteria;p__Proteobacteria;c__Gammaproteobacteria;o__Nitrosococcales;f__Nitrosococcaceae;g__AqS1;s__uncultured_bacterium	TACGGAGGGTGCGAGCGTTAATCGGAATTACTGGGCGTAAAGGGCGCGTAGGTGGTTCTGTAAGTCGGGTGTGAAAGCCCCGGGCTTAACCTGGGAATTGCATTCGATACTGCAGAGCTAGAGTATGGTAGAGGAAAGTGGAATTCCCGGTGTAGCGGTGAAATGCGTAGATATCGGGAGGAACACCAGTGGCGAAGGCGACTTTCTGGACCAATACTGACACTGAGGCGCGAAAGCGTGGGGAGCAAAC
ASV_129	3	0	0.477121	Embryos	Embryos_T2	NA	1	d__Bacteria;p__Proteobacteria;c__Gammaproteobacteria;o__Nitrosococcales;f__Nitrosococcaceae;g__AqS1;s__uncultured_bacterium	TACGGAGGGTGCGAGCGTTAATCGGAATTACTGGGCGTAAAGGGCGCGTAGGTGGTTCTGTAAGTCGGGTGTGAAAGCCCCGGGCTTAACCTGGGAATTGCATTCGATACTGCAGAGCTAGAGTATGGTAGAGGAAAGTGGAATTCCCGGTGTAGCGGTGAAATGCGTAGATATCGGGAGGAACACCAGTGGCGAAGGCGACTTTCTGGACCAATACTGACACTGAGGCGCGAAAGCGTGGGGAGCAAAC
ASV_1290	17	NA	1.23045	RSW	RSW	NA	NA	d__Bacteria;p__Proteobacteria;c__Gammaproteobacteria;Unassigned;Unassigned;Unassigned;Unassigned	TACGGAGGGTGCGAGCGTTAATCGGAATTACTGGGCGTAAAGCGCGCGTAGGCGGCTTGGTCAGTCGGATGTGAAAGCCCCGGGCTTAACCTGGGAACTGCATTCGATACTGCCGAACTAGAGTCTGGGAGAGGGAAGTGGAATTTCCGGTGTAGCGGTGAAATGCGTAGATATCGGAAGGAACACCAGTGGCGAAGGCGACTTCCTGGCCCAAGACTGACGCTGAGGTGCGAAAGCGTGGGGAGCAAAC
ASV_1292	3	NA	0.477121	RSW	RSW	NA	NA	d__Bacteria;p__Myxococcota;c__Polyangia;o__Polyangiales;f__BIrii41;g__BIrii41;s__uncultured_bacterium	TACAGAGGGTGCAAACGTTGTTCGGAATTACTGGGCGTAAAGCGCGTGTAGGCGGCATCGCAAGTCGGGTGTGAAAGCCCACGGCTCAACCGTGGAAGTGCACTCGAAACTGCGGAGCTAGAGTCCCGGAGAGGAAGGTGGAATACTTGGTGTAGAGGTGAAATTCGTAGATATCAAGTGGAACACCAGTGGCGAAGGCGACCTTCTGGACGGTGACTGACGCTGAGACGCGAAAGCGTGGGGAGCAAAC
ASV_1293	3	NA	0.477121	Oocytes	Oocytes_T2	NA	2	d__Bacteria;p__Desulfobacterota;c__Desulfuromonadia;o__Bradymonadales;f__Bradymonadales;g__Bradymonadales;s__uncultured_bacterium	TACGGAGGGTGCAAACGTTGCTCGGAATCATTGGGCGTAAAGCGTACGTAGGCGGCCTACCAAGTCTGATGTGAAAGCCCGGGGCTCAACCTCGGAATGCCATTGGAAACTGGTAGACTTGAGAGCAGGAGGGGCAAGTGGTATTTCTGGTGTAGGGGTGAAATCCGTAGAGATCAGAAGGAACACCGGTGGCGAAGGCGACTTGCTGGACTGTATCTGACGCTGATGTACGAAAGCGTGGGGAGCAAAC
ASV_1294	2	NA	0.30103	RSW	RSW	NA	NA	d__Bacteria;p__Bacteroidota;c__Bacteroidia;o__Flavobacteriales;f__Cryomorphaceae;Unassigned;Unassigned	TACGGAGGATGCAAGCGTTATCCGGATTTATTGGGTTTAAAGGGTCCGCAGGCGGATCAATAAGTCAGTGGTGAAAGCCTGCAGCTTAACTGTAGAATTGCCATTGATACTGTTGGTCTTGAGTGTGGTTGAAGTGGGCGGAATATGACATGTAGCGGTGAAATGCATAGAGATGTCATAGAACACCGATTGCGAAGGCAGCTCACTAAACCATTACTGACGCTCAGGGACGAAAGCGTGGGTAGCGAAC
ASV_1295	11	NA	1.04139	Embryos	Embryos_T1	NA	1	d__Bacteria;p__Proteobacteria;c__Gammaproteobacteria;o__KI89A_clade;f__KI89A_clade;g__KI89A_clade;s__uncultured_bacterium	TACGGAGGGTACAAACGTTAATCGGAATTACTGGGCGTAAAGCGCGCGTAGGCGGTTTGTTAAGTGGGATGTGAAAGCCCCGGGCTTAACCTGGGAACTGCATTCCAAACTGACAGACTAGAGTTTGGTAGAGGGTAGTAGAATTTCCTGTGTAGCGGTGAAATGCGTAGATATAGGAAGGAATACCGATGGCGAAGGCAGCTGCCTGGACCAAAACTGACGCTGAGGTGCGAAAGCGTGGGGAGCAAAC
ASV_1295	6	NA	0.778151	RSW	RSW	NA	NA	d__Bacteria;p__Proteobacteria;c__Gammaproteobacteria;o__KI89A_clade;f__KI89A_clade;g__KI89A_clade;s__uncultured_bacterium	TACGGAGGGTACAAACGTTAATCGGAATTACTGGGCGTAAAGCGCGCGTAGGCGGTTTGTTAAGTGGGATGTGAAAGCCCCGGGCTTAACCTGGGAACTGCATTCCAAACTGACAGACTAGAGTTTGGTAGAGGGTAGTAGAATTTCCTGTGTAGCGGTGAAATGCGTAGATATAGGAAGGAATACCGATGGCGAAGGCAGCTGCCTGGACCAAAACTGACGCTGAGGTGCGAAAGCGTGGGGAGCAAAC
ASV_1296	3	NA	0.477121	Oocytes	Oocytes_T2	NA	2	d__Bacteria;p__Bacteroidota;c__Bacteroidia;o__Flavobacteriales;f__Flavobacteriaceae;g__Muricauda;Unassigned	TACGGAGGGTCCGAGCGTTATCCGGAATCATTGGGTTTAAAGGGTCCGTAGGCGGGCAGCTAAGTCAGGGGTGAAAGGCCACGGCTCAACCGTGGGACTGCCCTTGATACTGGTTGTCTTGAGTCATGGTGGGGTGGCCGGAACATGTGGTGTAGCGGTGAAATGCATAGATATCACATAGAACACCGATCGCGAAGGCAGGTCACCAACCATGTACTGACGCTGATGGACGAAAGCGTGGGGAGCGAAC
ASV_1297	2	NA	0.30103	Tank2_SW	Tank2_SW	NA	2	d__Bacteria;p__Planctomycetota;c__Planctomycetes;o__Planctomycetales;f__Rubinisphaeraceae;g__Fuerstia;Unassigned	CACGTACTGTGCAAACGTTATTCGGAATCACTGGGCTTAAAGGGTACGTAGGCGGTTTGACAAGTCAGATGTGAAATGCCACAGCTCAACTGTGGCACTGCGTTTGAAACTGTCAGGCTTGAGTATTCCAGGGGTGTGCGGAACTGCCAGTGGAGCGGTGAAATGCGTTGATATTGGCAGGAACACCGGAGGCGAAGGCGGCACACTGGGGGATAACTGACGCTGAGGTACGAAAGCCAGGGTAGCGAAC
ASV_1298	16	NA	1.20412	FSW	FSW	NA	NA	d__Bacteria;p__Verrucomicrobiota;c__Chlamydiae;o__Chlamydiales;f__Parachlamydiaceae;Unassigned;Unassigned	TACGGAGGGTGCAAGCATTAATCGGATTTATTGGGCGTAAAGAGCATGTAGGCGGAGTGGTAAGTCAGATGTGAAAGCCCGGAGCTCAACTCCGGAACTGCATTTGAAACTACCACCCTTGAGGATAGGCGGAGAAGACGGAATTCCACGTGTAGCGGTGAAATGCGTAGATATGTGGAAGAACACCGGTGGCGAAGGCGGTCTTCTAGCTTATTCCTGACGCTGAGATGCGAAAGCGTGGGGAGCAAAC
ASV_1299	19	0.000202173	1.27875	Tank2_SW	Tank2_SW	NA	2	d__Bacteria;p__Proteobacteria;c__Alphaproteobacteria;o__Rhodobacterales;f__Rhodobacteraceae;Unassigned;Unassigned	TACGGAGGGGGTTAGCGTTGTTCGGAATTACTGGGCGTAAAGCGCGCGTAGGCGGACTGGAAAGTTGGGGGTGAAATCCCGGGGCTCAACCCCGGAACTGCCTCCAAAACTCCCAGTCTAGAGTTCGAGAGAGGTGAGTGGAATTCCGAGTGTAGAGGTGAAATTCGTAGATATTCGGAGGAACACCAGTGGCGAAGGCGGCTCACTGGCTCGATACTGACGCTGAGGTGCGAAAGTGTGGGGAGCAAAC
ASV_1299	113	0.00205915	2.05308	Tank1_SW	Tank1_SW	NA	1	d__Bacteria;p__Proteobacteria;c__Alphaproteobacteria;o__Rhodobacterales;f__Rhodobacteraceae;Unassigned;Unassigned	TACGGAGGGGGTTAGCGTTGTTCGGAATTACTGGGCGTAAAGCGCGCGTAGGCGGACTGGAAAGTTGGGGGTGAAATCCCGGGGCTCAACCCCGGAACTGCCTCCAAAACTCCCAGTCTAGAGTTCGAGAGAGGTGAGTGGAATTCCGAGTGTAGAGGTGAAATTCGTAGATATTCGGAGGAACACCAGTGGCGAAGGCGGCTCACTGGCTCGATACTGACGCTGAGGTGCGAAAGTGTGGGGAGCAAAC
ASV_1299	16	0.00145812	1.20412	Tank2_SW	Tank2_SW	NA	2	d__Bacteria;p__Proteobacteria;c__Alphaproteobacteria;o__Rhodobacterales;f__Rhodobacteraceae;Unassigned;Unassigned	TACGGAGGGGGTTAGCGTTGTTCGGAATTACTGGGCGTAAAGCGCGCGTAGGCGGACTGGAAAGTTGGGGGTGAAATCCCGGGGCTCAACCCCGGAACTGCCTCCAAAACTCCCAGTCTAGAGTTCGAGAGAGGTGAGTGGAATTCCGAGTGTAGAGGTGAAATTCGTAGATATTCGGAGGAACACCAGTGGCGAAGGCGGCTCACTGGCTCGATACTGACGCTGAGGTGCGAAAGTGTGGGGAGCAAAC
ASV_1299	116	0.00121034	2.06446	Tank1_SW	Tank1_SW	NA	1	d__Bacteria;p__Proteobacteria;c__Alphaproteobacteria;o__Rhodobacterales;f__Rhodobacteraceae;Unassigned;Unassigned	TACGGAGGGGGTTAGCGTTGTTCGGAATTACTGGGCGTAAAGCGCGCGTAGGCGGACTGGAAAGTTGGGGGTGAAATCCCGGGGCTCAACCCCGGAACTGCCTCCAAAACTCCCAGTCTAGAGTTCGAGAGAGGTGAGTGGAATTCCGAGTGTAGAGGTGAAATTCGTAGATATTCGGAGGAACACCAGTGGCGAAGGCGGCTCACTGGCTCGATACTGACGCTGAGGTGCGAAAGTGTGGGGAGCAAAC
ASV_1299	9	0.000219165	0.954243	FSW	FSW	NA	NA	d__Bacteria;p__Proteobacteria;c__Alphaproteobacteria;o__Rhodobacterales;f__Rhodobacteraceae;Unassigned;Unassigned	TACGGAGGGGGTTAGCGTTGTTCGGAATTACTGGGCGTAAAGCGCGCGTAGGCGGACTGGAAAGTTGGGGGTGAAATCCCGGGGCTCAACCCCGGAACTGCCTCCAAAACTCCCAGTCTAGAGTTCGAGAGAGGTGAGTGGAATTCCGAGTGTAGAGGTGAAATTCGTAGATATTCGGAGGAACACCAGTGGCGAAGGCGGCTCACTGGCTCGATACTGACGCTGAGGTGCGAAAGTGTGGGGAGCAAAC
ASV_130	6	0	0.778151	RSW	RSW	NA	NA	d__Bacteria;p__Bacteroidota;c__Bacteroidia;o__Chitinophagales;f__Saprospiraceae;g__Aureispira;Unassigned	TACGGAGGGTGCAAGCGTTATCCGGAATCACTGGGTTTAAAGGGTACGTAGGCGGTTTTATAAGTCAGACGTCAAAGGCTGTAGCTAAACTATGGTACGCGTTTGAAACTATAAGACTTGAATATGTTCGAGGTGTGTGGAATGGGTCATGTAGCGGTGAAATGCATAGATATGACTTAGAACACCGATAGCGAAGGCAGCACACTAGGGCATTATTGACGCTGAGGTACGAAAGCGTGGGTAGCGAACA
ASV_1300	3	NA	0.477121	Oocytes	Oocytes_T2	NA	2	d__Bacteria;p__Bacteroidota;c__Bacteroidia;o__Cytophagales;f__Cyclobacteriaceae;g__uncultured;s__uncultured_bacterium	TACGGAGGGTGCAAGCGTTGTCCGGATTTATTGGGTTTAAAGGGTGCGTAGGCGGCCTATTAAGTCAGTGGTGAAAGGTATCAGCTTAACTGATGACGTGCCATTGAAACTGATAGGCTTGAGTACAGACGAGGTAGGCGGAATTTATGGTGTAGCGGTGAAATGCATAGATACCATAAAGAACACCGATAGCGAAGGCAGCTTACTAGGCTGAGACTGACGCTGAGGCACGAAAGCGTGGGGAGCGAAC
ASV_1300	27	NA	1.43136	RSW	RSW	NA	NA	d__Bacteria;p__Bacteroidota;c__Bacteroidia;o__Cytophagales;f__Cyclobacteriaceae;g__uncultured;s__uncultured_bacterium	TACGGAGGGTGCAAGCGTTGTCCGGATTTATTGGGTTTAAAGGGTGCGTAGGCGGCCTATTAAGTCAGTGGTGAAAGGTATCAGCTTAACTGATGACGTGCCATTGAAACTGATAGGCTTGAGTACAGACGAGGTAGGCGGAATTTATGGTGTAGCGGTGAAATGCATAGATACCATAAAGAACACCGATAGCGAAGGCAGCTTACTAGGCTGAGACTGACGCTGAGGCACGAAAGCGTGGGGAGCGAAC
ASV_1300	5	NA	0.69897	Embryos	Embryos_T2	NA	1	d__Bacteria;p__Bacteroidota;c__Bacteroidia;o__Cytophagales;f__Cyclobacteriaceae;g__uncultured;s__uncultured_bacterium	TACGGAGGGTGCAAGCGTTGTCCGGATTTATTGGGTTTAAAGGGTGCGTAGGCGGCCTATTAAGTCAGTGGTGAAAGGTATCAGCTTAACTGATGACGTGCCATTGAAACTGATAGGCTTGAGTACAGACGAGGTAGGCGGAATTTATGGTGTAGCGGTGAAATGCATAGATACCATAAAGAACACCGATAGCGAAGGCAGCTTACTAGGCTGAGACTGACGCTGAGGCACGAAAGCGTGGGGAGCGAAC
ASV_1301	3	NA	0.477121	RSW	RSW	NA	NA	d__Bacteria;p__Bacteroidota;c__Bacteroidia;o__Bacteroidales;Unassigned;Unassigned;Unassigned	TACGGAGGGTCCAAGCGTTATCCGGATTTATTGGGTTTAAAGGGTGCGTAGGCGGGATAGTAAGTCAGTTGTGAAATCCCACAGCTTAACTGTGGAACTACAATTGATACTGCTATTCTTGAGTATAGTTGAAGTGGGCGGAATGTAGCATGTAGCGGTGAAATGCATAGATATGCTACAGAACACCAATCGCGTAGGCAGCTCACTAAACTATCACTGACGCTGAGGCACGAAAGCGTGGGGAGCGAAC
ASV_1302	6	NA	0.778151	Adults_male	Ib128_T1	Male	2	d__Bacteria;p__Bacteroidota;c__Bacteroidia;o__Chitinophagales;f__Saprospiraceae;g__uncultured;Unassigned	TACGGAGGGTGCAAGCGTTATCCGGAATCACTGGGTTTAAAGGGTGCGTAGGCGGCGTAATAAGTCAGAGGTGAAATACTGTAGCTCAACTATAGAATTGCCTTTGATACTGTTATGCTTGAAATAAATTGAGGTTGGCGGAATGTGACATGTAGCGGTGAAATGCATAGATATGTCATAGAACACCAATTGCGAAGGCAGCTGACTAGATTTTATTTGACGCTGAGGCACGAAAGCGTGGGGAGCGAAC
ASV_1303	4	NA	0.60206	Tank2_SW	Tank2_SW	NA	2	d__Bacteria;p__Bacteroidota;c__Bacteroidia;o__Flavobacteriales;Unassigned;Unassigned;Unassigned	TACGGAGGGTGCAAGCGTTATCCGGATTCATTGGGTTTAAAGGGTGCGTAGGCGGGAAGCTAAGTCAGTGGTGAAATCTCTCGGCTCAACCGAGAAACTGCCATTGATACTGGTTTTCTTGAATGCGATTGAAGTGGGCGGAATATGACATGTAGCGGTGAAATGCATAGATATGTCATAGAACACCGATAGCGAAGGCAGCTCACTAAGTCGTTATTGACGCTGAGGCACGAAAGCGTGGGGAGCGAAC
ASV_1303	11	NA	1.04139	Tank1_SW	Tank1_SW	NA	1	d__Bacteria;p__Bacteroidota;c__Bacteroidia;o__Flavobacteriales;Unassigned;Unassigned;Unassigned	TACGGAGGGTGCAAGCGTTATCCGGATTCATTGGGTTTAAAGGGTGCGTAGGCGGGAAGCTAAGTCAGTGGTGAAATCTCTCGGCTCAACCGAGAAACTGCCATTGATACTGGTTTTCTTGAATGCGATTGAAGTGGGCGGAATATGACATGTAGCGGTGAAATGCATAGATATGTCATAGAACACCGATAGCGAAGGCAGCTCACTAAGTCGTTATTGACGCTGAGGCACGAAAGCGTGGGGAGCGAAC
ASV_1303	5	NA	0.69897	Oocytes	Oocytes_T2	NA	2	d__Bacteria;p__Bacteroidota;c__Bacteroidia;o__Flavobacteriales;Unassigned;Unassigned;Unassigned	TACGGAGGGTGCAAGCGTTATCCGGATTCATTGGGTTTAAAGGGTGCGTAGGCGGGAAGCTAAGTCAGTGGTGAAATCTCTCGGCTCAACCGAGAAACTGCCATTGATACTGGTTTTCTTGAATGCGATTGAAGTGGGCGGAATATGACATGTAGCGGTGAAATGCATAGATATGTCATAGAACACCGATAGCGAAGGCAGCTCACTAAGTCGTTATTGACGCTGAGGCACGAAAGCGTGGGGAGCGAAC
ASV_1303	5	NA	0.69897	Oocytes	Oocytes_T2	NA	2	d__Bacteria;p__Bacteroidota;c__Bacteroidia;o__Flavobacteriales;Unassigned;Unassigned;Unassigned	TACGGAGGGTGCAAGCGTTATCCGGATTCATTGGGTTTAAAGGGTGCGTAGGCGGGAAGCTAAGTCAGTGGTGAAATCTCTCGGCTCAACCGAGAAACTGCCATTGATACTGGTTTTCTTGAATGCGATTGAAGTGGGCGGAATATGACATGTAGCGGTGAAATGCATAGATATGTCATAGAACACCGATAGCGAAGGCAGCTCACTAAGTCGTTATTGACGCTGAGGCACGAAAGCGTGGGGAGCGAAC
ASV_1303	6	NA	0.778151	Tank1_SW	Tank1_SW	NA	1	d__Bacteria;p__Bacteroidota;c__Bacteroidia;o__Flavobacteriales;Unassigned;Unassigned;Unassigned	TACGGAGGGTGCAAGCGTTATCCGGATTCATTGGGTTTAAAGGGTGCGTAGGCGGGAAGCTAAGTCAGTGGTGAAATCTCTCGGCTCAACCGAGAAACTGCCATTGATACTGGTTTTCTTGAATGCGATTGAAGTGGGCGGAATATGACATGTAGCGGTGAAATGCATAGATATGTCATAGAACACCGATAGCGAAGGCAGCTCACTAAGTCGTTATTGACGCTGAGGCACGAAAGCGTGGGGAGCGAAC
ASV_1304	2	NA	0.30103	Oocytes	Oocytes_T2	NA	2	d__Bacteria;p__Planctomycetota;c__OM190;o__OM190;f__OM190;g__OM190;s__uncultured_bacterium	GACGGAGGGTGCAAACGTTGTTCGGAATCACTGGGCATAAAGAGCACGTAGGCGGCTGACTAAGTCGGATGTGAAAGCCCTCGGCTCAACCGAGGAATTGCATCCGATACTGGTCGGCTTGAGGATAGCAGGGGTGAGTGGAACTCCAGGTGGAGCGGTGAAATGCGTAGATATCTGGAGGAACACCGGTGGCGAAAGCGGCTCACTGGGCTATCTCTGACGCTGAGGTGCGAAAGCCAGGGGAGCAAAC
ASV_1305	13	NA	1.11394	RSW	RSW	NA	NA	d__Bacteria;p__Verrucomicrobiota;c__Kiritimatiellae;o__Kiritimatiellales;f__Kiritimatiellaceae;g__R76-B128;s__uncultured_bacterium	TACAGAGGTGGCGAACGTTGTTCGGATTTACTGGGCGTAAAGGGTCCGCAGGCGGTCCGGTGTGTCAGATGTGAAAGCCCACAGCTCAACTGTGGAATTGCATTTGAAACTGCCGGACTAGAGTACTGGAGGGGAGAAGGGAACACTTGGTGTAGCGGTGAAATGCGTAGATATCAAGTGGAACACCGGTGGCGAAGGCGCTTCTCTGGACAGATACTGACGCTCATGGACGAAAGTTAGGGTAGCGAAA
ASV_1306	47	0.00103179	1.6721	FSW	FSW	NA	NA	d__Archaea;p__Nanoarchaeota;c__Nanoarchaeia;o__Woesearchaeales;f__SCGC_AAA011-D5;g__SCGC_AAA011-D5;Unassigned	TACTAGCGGTCCAAGTCGCAGCCATTTTTATTGGGTCTAAAACATCCGTAGCTTGCAAGATAAGTCTCTTGTGAAATTTTATATCTCAAATATGAAGCGAGCAAGGGGTACTGTCTAGCTAGAGACTGGGAGACGTAAGAAGTACATTCAGAGTAGCGGTAAAATGTGTTAATCCTGAATGGACTCACAAAGCGAAGGCATCTTACGAGAACAGTTCTGACAGTAAGGGATGAAGGCTAGGGGCGCAAAA
ASV_1306	4	7.28903e-05	0.60206	Tank1_SW	Tank1_SW	NA	1	d__Archaea;p__Nanoarchaeota;c__Nanoarchaeia;o__Woesearchaeales;f__SCGC_AAA011-D5;g__SCGC_AAA011-D5;Unassigned	TACTAGCGGTCCAAGTCGCAGCCATTTTTATTGGGTCTAAAACATCCGTAGCTTGCAAGATAAGTCTCTTGTGAAATTTTATATCTCAAATATGAAGCGAGCAAGGGGTACTGTCTAGCTAGAGACTGGGAGACGTAAGAAGTACATTCAGAGTAGCGGTAAAATGTGTTAATCCTGAATGGACTCACAAAGCGAAGGCATCTTACGAGAACAGTTCTGACAGTAAGGGATGAAGGCTAGGGGCGCAAAA
ASV_1306	29	0.000576461	1.4624	FSW	FSW	NA	NA	d__Archaea;p__Nanoarchaeota;c__Nanoarchaeia;o__Woesearchaeales;f__SCGC_AAA011-D5;g__SCGC_AAA011-D5;Unassigned	TACTAGCGGTCCAAGTCGCAGCCATTTTTATTGGGTCTAAAACATCCGTAGCTTGCAAGATAAGTCTCTTGTGAAATTTTATATCTCAAATATGAAGCGAGCAAGGGGTACTGTCTAGCTAGAGACTGGGAGACGTAAGAAGTACATTCAGAGTAGCGGTAAAATGTGTTAATCCTGAATGGACTCACAAAGCGAAGGCATCTTACGAGAACAGTTCTGACAGTAAGGGATGAAGGCTAGGGGCGCAAAA
ASV_1306	3	3.13018e-05	0.477121	Tank1_SW	Tank1_SW	NA	1	d__Archaea;p__Nanoarchaeota;c__Nanoarchaeia;o__Woesearchaeales;f__SCGC_AAA011-D5;g__SCGC_AAA011-D5;Unassigned	TACTAGCGGTCCAAGTCGCAGCCATTTTTATTGGGTCTAAAACATCCGTAGCTTGCAAGATAAGTCTCTTGTGAAATTTTATATCTCAAATATGAAGCGAGCAAGGGGTACTGTCTAGCTAGAGACTGGGAGACGTAAGAAGTACATTCAGAGTAGCGGTAAAATGTGTTAATCCTGAATGGACTCACAAAGCGAAGGCATCTTACGAGAACAGTTCTGACAGTAAGGGATGAAGGCTAGGGGCGCAAAA
ASV_1306	107	0.00260563	2.02938	FSW	FSW	NA	NA	d__Archaea;p__Nanoarchaeota;c__Nanoarchaeia;o__Woesearchaeales;f__SCGC_AAA011-D5;g__SCGC_AAA011-D5;Unassigned	TACTAGCGGTCCAAGTCGCAGCCATTTTTATTGGGTCTAAAACATCCGTAGCTTGCAAGATAAGTCTCTTGTGAAATTTTATATCTCAAATATGAAGCGAGCAAGGGGTACTGTCTAGCTAGAGACTGGGAGACGTAAGAAGTACATTCAGAGTAGCGGTAAAATGTGTTAATCCTGAATGGACTCACAAAGCGAAGGCATCTTACGAGAACAGTTCTGACAGTAAGGGATGAAGGCTAGGGGCGCAAAA
ASV_1307	2	NA	0.30103	RSW	RSW	NA	NA	d__Bacteria;p__Bdellovibrionota;c__Bdellovibrionia;o__Bdellovibrionales;f__Bdellovibrionaceae;g__Bdellovibrio;s__uncultured_bacterium	GACGAGGGGTCCTAACGTTGTTCGGAATCATTGGGCGTAAAGCGCATGCAGGCGGCTCTGTAAGTCAGATGTGAAATCCCTGGGCTCAACCCAGGACGTGCATTTGATACTGCAGAACTTGAATGTCGGAGAGGTTCGTAGAATTCCAGGTGTAGTGGTGAAATACGTAGATATCTGGAGGAATACCGGTGAGGAAGCTGGCGGACTGGCCGAACATTGACGCTCAGATGCGAAAGCGTGGGGAGCAAAC
ASV_1308	2	NA	0.30103	RSW	RSW	NA	NA	d__Bacteria;p__Bacteroidota;c__Bacteroidia;o__Bacteroidales;f__Bacteroidetes_BD2-2;g__Bacteroidetes_BD2-2;s__uncultured_bacterium	TACGGAGGGTGCAAGCGTTATCCGGATTTATTAGGTTTAAAGGGTGTGTAGGCGGACTTTTAAGTCAGTGGTGAAATCCCGGGGCTCAACTCCGGAACTGCCATTGATACTGAAAGTCTTGAGTACAGTTGAAGTAGGCGGAATGTGTAATGTAGCGGTGAAATGCTTAGATATTACACAGAACACCGATTGCGAAGGCAGCTTACTAAGCTGTTACTGACGCTGATGCACGAAAGCGTGGGGAGCGAAC
ASV_1309	2	NA	0.30103	Embryos	Embryos_T1	NA	1	d__Bacteria;p__Bacteroidota;c__Bacteroidia;o__Chitinophagales;f__Saprospiraceae;g__OLB8;Unassigned	TACGGAGGGTGCAAGCGTTATCCGGAATTACTGGGTTTAAAGGGTGCGTAGGCTGTTTGTTAAGTCATTAGGTGAAATGCTGCAGCTTAACTGTAGACTTGCCTATGATACTGGCAGACTTGAATAAGGTTGAGGTTAGCGGAATGTGACATGTAGCGGTGAAATGCATAGATATGTCATAGAACACCAATTGCGAAGGCAGCTAACTAGGCCTTTTATTGACGCTGAGGCACGAAAGCGTGGGTAGCGA
ASV_1309	3	NA	0.477121	RSW	RSW	NA	NA	d__Bacteria;p__Bacteroidota;c__Bacteroidia;o__Chitinophagales;f__Saprospiraceae;g__OLB8;Unassigned	TACGGAGGGTGCAAGCGTTATCCGGAATTACTGGGTTTAAAGGGTGCGTAGGCTGTTTGTTAAGTCATTAGGTGAAATGCTGCAGCTTAACTGTAGACTTGCCTATGATACTGGCAGACTTGAATAAGGTTGAGGTTAGCGGAATGTGACATGTAGCGGTGAAATGCATAGATATGTCATAGAACACCAATTGCGAAGGCAGCTAACTAGGCCTTTTATTGACGCTGAGGCACGAAAGCGTGGGTAGCGA
ASV_131	32	0.000702494	1.50515	FSW	FSW	NA	NA	d__Bacteria;p__Proteobacteria;c__Gammaproteobacteria;o__Burkholderiales;f__Comamonadaceae;g__Ottowia;Unassigned	TACGTAGGGTGCAAGCGTTAATCGGAATTACTGGGCGTAAAGCGTGCGCAGGCGGTTTTGTAAGACAGAGGTGAAATCCCCGGGCTCAACCTGGGAACTGCCTTTGTGACTGCAAGGCTGGAGTGCGGCAGAGGGGGATGGAATTCCGCGTGTAGCAGTGAAATGCGTAGATATGCGGAGGAACACCGATGGCGAAGGCAATCCCCTGGGCCTGCACTGACGCTCATGCACGAAAGCGTGGGGAGCAAAC
ASV_1310	87	0.00190991	1.93952	FSW	FSW	NA	NA	d__Bacteria;p__Bacteroidota;c__Bacteroidia;o__Flavobacteriales;f__Flavobacteriaceae;g__Winogradskyella;Unassigned	TACGGAGGATGCAAGCGTTATCCGGAATCATTGGGTTTAAAGGGTCCGTAGGTGGACAATTAAGTCAGAGGTGAAATCCTGCAGCTCAACTGTAGAATTGCCTTTGATACTGGTTGTCTTGAATTATTGTGAAGTGGTTAGAATATGTAGTGTAGCGGTGAAATGCATAGATATTACATAGAATACCAATTGCGAAGGCAGATCACTAACAATATATTGACACTGATGGACGAAAGCGTGGGGAGCGAAC
ASV_1310	69	0.00125736	1.83885	Tank1_SW	Tank1_SW	NA	1	d__Bacteria;p__Bacteroidota;c__Bacteroidia;o__Flavobacteriales;f__Flavobacteriaceae;g__Winogradskyella;Unassigned	TACGGAGGATGCAAGCGTTATCCGGAATCATTGGGTTTAAAGGGTCCGTAGGTGGACAATTAAGTCAGAGGTGAAATCCTGCAGCTCAACTGTAGAATTGCCTTTGATACTGGTTGTCTTGAATTATTGTGAAGTGGTTAGAATATGTAGTGTAGCGGTGAAATGCATAGATATTACATAGAATACCAATTGCGAAGGCAGATCACTAACAATATATTGACACTGATGGACGAAAGCGTGGGGAGCGAAC
ASV_1310	7	5.59056e-05	0.845098	Oocytes	Oocytes_T2	NA	2	d__Bacteria;p__Bacteroidota;c__Bacteroidia;o__Flavobacteriales;f__Flavobacteriaceae;g__Winogradskyella;Unassigned	TACGGAGGATGCAAGCGTTATCCGGAATCATTGGGTTTAAAGGGTCCGTAGGTGGACAATTAAGTCAGAGGTGAAATCCTGCAGCTCAACTGTAGAATTGCCTTTGATACTGGTTGTCTTGAATTATTGTGAAGTGGTTAGAATATGTAGTGTAGCGGTGAAATGCATAGATATTACATAGAATACCAATTGCGAAGGCAGATCACTAACAATATATTGACACTGATGGACGAAAGCGTGGGGAGCGAAC
ASV_1310	71	0.00074081	1.85126	Tank1_SW	Tank1_SW	NA	1	d__Bacteria;p__Bacteroidota;c__Bacteroidia;o__Flavobacteriales;f__Flavobacteriaceae;g__Winogradskyella;Unassigned	TACGGAGGATGCAAGCGTTATCCGGAATCATTGGGTTTAAAGGGTCCGTAGGTGGACAATTAAGTCAGAGGTGAAATCCTGCAGCTCAACTGTAGAATTGCCTTTGATACTGGTTGTCTTGAATTATTGTGAAGTGGTTAGAATATGTAGTGTAGCGGTGAAATGCATAGATATTACATAGAATACCAATTGCGAAGGCAGATCACTAACAATATATTGACACTGATGGACGAAAGCGTGGGGAGCGAAC
ASV_1310	66	0.000702285	1.81954	Tank2_SW	Tank2_SW	NA	2	d__Bacteria;p__Bacteroidota;c__Bacteroidia;o__Flavobacteriales;f__Flavobacteriaceae;g__Winogradskyella;Unassigned	TACGGAGGATGCAAGCGTTATCCGGAATCATTGGGTTTAAAGGGTCCGTAGGTGGACAATTAAGTCAGAGGTGAAATCCTGCAGCTCAACTGTAGAATTGCCTTTGATACTGGTTGTCTTGAATTATTGTGAAGTGGTTAGAATATGTAGTGTAGCGGTGAAATGCATAGATATTACATAGAATACCAATTGCGAAGGCAGATCACTAACAATATATTGACACTGATGGACGAAAGCGTGGGGAGCGAAC
ASV_1310	16	0.000389626	1.20412	FSW	FSW	NA	NA	d__Bacteria;p__Bacteroidota;c__Bacteroidia;o__Flavobacteriales;f__Flavobacteriaceae;g__Winogradskyella;Unassigned	TACGGAGGATGCAAGCGTTATCCGGAATCATTGGGTTTAAAGGGTCCGTAGGTGGACAATTAAGTCAGAGGTGAAATCCTGCAGCTCAACTGTAGAATTGCCTTTGATACTGGTTGTCTTGAATTATTGTGAAGTGGTTAGAATATGTAGTGTAGCGGTGAAATGCATAGATATTACATAGAATACCAATTGCGAAGGCAGATCACTAACAATATATTGACACTGATGGACGAAAGCGTGGGGAGCGAAC
ASV_1310	4	0.000121584	0.60206	Embryos	Embryos_T2	NA	1	d__Bacteria;p__Bacteroidota;c__Bacteroidia;o__Flavobacteriales;f__Flavobacteriaceae;g__Winogradskyella;Unassigned	TACGGAGGATGCAAGCGTTATCCGGAATCATTGGGTTTAAAGGGTCCGTAGGTGGACAATTAAGTCAGAGGTGAAATCCTGCAGCTCAACTGTAGAATTGCCTTTGATACTGGTTGTCTTGAATTATTGTGAAGTGGTTAGAATATGTAGTGTAGCGGTGAAATGCATAGATATTACATAGAATACCAATTGCGAAGGCAGATCACTAACAATATATTGACACTGATGGACGAAAGCGTGGGGAGCGAAC
ASV_1310	4	0.000121677	0.60206	Embryos	Embryos_T2	NA	1	d__Bacteria;p__Bacteroidota;c__Bacteroidia;o__Flavobacteriales;f__Flavobacteriaceae;g__Winogradskyella;Unassigned	TACGGAGGATGCAAGCGTTATCCGGAATCATTGGGTTTAAAGGGTCCGTAGGTGGACAATTAAGTCAGAGGTGAAATCCTGCAGCTCAACTGTAGAATTGCCTTTGATACTGGTTGTCTTGAATTATTGTGAAGTGGTTAGAATATGTAGTGTAGCGGTGAAATGCATAGATATTACATAGAATACCAATTGCGAAGGCAGATCACTAACAATATATTGACACTGATGGACGAAAGCGTGGGGAGCGAAC
ASV_1310	7	0.000637929	0.845098	Tank2_SW	Tank2_SW	NA	2	d__Bacteria;p__Bacteroidota;c__Bacteroidia;o__Flavobacteriales;f__Flavobacteriaceae;g__Winogradskyella;Unassigned	TACGGAGGATGCAAGCGTTATCCGGAATCATTGGGTTTAAAGGGTCCGTAGGTGGACAATTAAGTCAGAGGTGAAATCCTGCAGCTCAACTGTAGAATTGCCTTTGATACTGGTTGTCTTGAATTATTGTGAAGTGGTTAGAATATGTAGTGTAGCGGTGAAATGCATAGATATTACATAGAATACCAATTGCGAAGGCAGATCACTAACAATATATTGACACTGATGGACGAAAGCGTGGGGAGCGAAC
ASV_1310	7	0.000101171	0.845098	Oocytes	Oocytes_T2	NA	2	d__Bacteria;p__Bacteroidota;c__Bacteroidia;o__Flavobacteriales;f__Flavobacteriaceae;g__Winogradskyella;Unassigned	TACGGAGGATGCAAGCGTTATCCGGAATCATTGGGTTTAAAGGGTCCGTAGGTGGACAATTAAGTCAGAGGTGAAATCCTGCAGCTCAACTGTAGAATTGCCTTTGATACTGGTTGTCTTGAATTATTGTGAAGTGGTTAGAATATGTAGTGTAGCGGTGAAATGCATAGATATTACATAGAATACCAATTGCGAAGGCAGATCACTAACAATATATTGACACTGATGGACGAAAGCGTGGGGAGCGAAC
ASV_1311	22	NA	1.34242	RSW	RSW	NA	NA	d__Bacteria;p__Proteobacteria;c__Alphaproteobacteria;o__SAR11_clade;f__Clade_II;g__Clade_II;s__uncultured_bacterium	TACGAAGGGACCTAGCGTAGTTCGGAATTACTGGGCTTAAAGAGCTCGTAGGTGGTTAAAAAAGTTGGTGGTGAAATCCCAAGGCTTAACCTTGGAACTGCCATCAAAACTTTTTAGCTTGAGTGTGATAGAGGAAAGTGGAATTTCTAGTGTAGAGGTGAAATTCGTAGATATTAGAAAGAACACCAAATGCGAAGGCAACTTTCTGGATCACTACTGACACTGAGGAGCGAAAGCATGGGTAGCGAAG
ASV_1312	7	NA	0.845098	Oocytes	Oocytes_T2	NA	2	d__Bacteria;p__Bacteroidota;c__Bacteroidia;o__Cytophagales;f__Microscillaceae;g__Microscilla;Unassigned	TACGTAGGGTGCAAGCGTTGTCCGGATTTATTGGGTTTAAAGGGTGCGTAGGCGGAAGCTTAAGTCTTGGGTGAAATCCCACCGCTCAACGGTGGAACTGCCTGAGAAACTGGGTTTCTTGAGTATAGTTGAGGTAGCTGGAATTGGTGGTGTAGCGGTGAAATGCATAGATACCACCAGGAACACCTATTGCGAAGGCAGGTTACTAAGCTATAACTGACGCTGAGGCACGAAAGCGTGGGGAGCGAAC
ASV_1312	3	NA	0.477121	RSW	RSW	NA	NA	d__Bacteria;p__Bacteroidota;c__Bacteroidia;o__Cytophagales;f__Microscillaceae;g__Microscilla;Unassigned	TACGTAGGGTGCAAGCGTTGTCCGGATTTATTGGGTTTAAAGGGTGCGTAGGCGGAAGCTTAAGTCTTGGGTGAAATCCCACCGCTCAACGGTGGAACTGCCTGAGAAACTGGGTTTCTTGAGTATAGTTGAGGTAGCTGGAATTGGTGGTGTAGCGGTGAAATGCATAGATACCACCAGGAACACCTATTGCGAAGGCAGGTTACTAAGCTATAACTGACGCTGAGGCACGAAAGCGTGGGGAGCGAAC
ASV_1313	11	NA	1.04139	Tank1_SW	Tank1_SW	NA	1	d__Bacteria;p__Patescibacteria;c__ABY1;Unassigned;Unassigned;Unassigned;Unassigned	TACGAAGGCCCCGAGCGTTATCCGGAATCATTGGGCGTAAAGCGTCCGCAGACGGTTTTGTAAGCCGAAAGTTAAATACCAGTGCTCACCATTGGTGCTGCTTTCGGAACTGCATCACTAGAGTATGGGAGAGGTAAGCGGAATTGCCGGTGTAGTAGTAAAATGCGTTAATATCGGCAGGAACACCAAAAGCGAAGGCAGCTTACTGGAACATTACTGACGTTCAGGGACGAAAGCGTGGGTAGCGAAT
ASV_1313	9	NA	0.954243	Tank1_SW	Tank1_SW	NA	1	d__Bacteria;p__Patescibacteria;c__ABY1;Unassigned;Unassigned;Unassigned;Unassigned	TACGAAGGCCCCGAGCGTTATCCGGAATCATTGGGCGTAAAGCGTCCGCAGACGGTTTTGTAAGCCGAAAGTTAAATACCAGTGCTCACCATTGGTGCTGCTTTCGGAACTGCATCACTAGAGTATGGGAGAGGTAAGCGGAATTGCCGGTGTAGTAGTAAAATGCGTTAATATCGGCAGGAACACCAAAAGCGAAGGCAGCTTACTGGAACATTACTGACGTTCAGGGACGAAAGCGTGGGTAGCGAAT
ASV_1314	5	NA	0.69897	Oocytes	Oocytes_T2	NA	2	d__Bacteria;p__Nitrospirota;c__Nitrospiria;o__Nitrospirales;f__Nitrospiraceae;g__Nitrospira;s__uncultured_bacterium	TACGAAGGTGGCGAGCGTTGTTCGGATTTACTGGGCGTAAAGAGCACGTAGGCGGTTAGATAAGCCTCTTGGGAAAGCTCCTGGCTTAACCGGGAAAGGTCGAGGGGAACTGTCTAGCTAGAGGGCGGGAGAGGAGCGTGGAATTCCCGGTGTAGCGGTGAAATGCGTAGATATCGGGAAGAAGGCCGGTGGCGAAGGCGACGCTCTGGAACGATCCTGACGCTGAGGTGCGAAAGCGTGGGGAGCAAAC
ASV_1314	7	NA	0.845098	Embryos	Embryos_T1	NA	1	d__Bacteria;p__Nitrospirota;c__Nitrospiria;o__Nitrospirales;f__Nitrospiraceae;g__Nitrospira;s__uncultured_bacterium	TACGAAGGTGGCGAGCGTTGTTCGGATTTACTGGGCGTAAAGAGCACGTAGGCGGTTAGATAAGCCTCTTGGGAAAGCTCCTGGCTTAACCGGGAAAGGTCGAGGGGAACTGTCTAGCTAGAGGGCGGGAGAGGAGCGTGGAATTCCCGGTGTAGCGGTGAAATGCGTAGATATCGGGAAGAAGGCCGGTGGCGAAGGCGACGCTCTGGAACGATCCTGACGCTGAGGTGCGAAAGCGTGGGGAGCAAAC
ASV_1314	8	NA	0.90309	RSW	RSW	NA	NA	d__Bacteria;p__Nitrospirota;c__Nitrospiria;o__Nitrospirales;f__Nitrospiraceae;g__Nitrospira;s__uncultured_bacterium	TACGAAGGTGGCGAGCGTTGTTCGGATTTACTGGGCGTAAAGAGCACGTAGGCGGTTAGATAAGCCTCTTGGGAAAGCTCCTGGCTTAACCGGGAAAGGTCGAGGGGAACTGTCTAGCTAGAGGGCGGGAGAGGAGCGTGGAATTCCCGGTGTAGCGGTGAAATGCGTAGATATCGGGAAGAAGGCCGGTGGCGAAGGCGACGCTCTGGAACGATCCTGACGCTGAGGTGCGAAAGCGTGGGGAGCAAAC
ASV_1316	25	NA	1.39794	RSW	RSW	NA	NA	d__Bacteria;p__Proteobacteria;c__Gammaproteobacteria;o__uncultured;f__uncultured;g__uncultured;s__uncultured_bacterium	TACGGAAGGTGCAAGCGTTAATCGGAATTACTGGGCGTAAAGCGCGCGTAGGCGGTTAGATAAGTCGGGTGTGAAAGCCCTGGGCTCAACCTAGGAACTGCATTCGATACTGTCTGACTAGAGTGTGATAGAGGGAGGCGGAATTCCGCATGTAGCGGTGAAATGCGTAGAGATGCGGAGGAACACCAATGGCGAAGGCAGCCTCCTGGATTAACACTGACGCTGAGGTGCGAAAGCGTGGGGAGCAAAC
ASV_1317	68	0.000709508	1.83251	Tank1_SW	Tank1_SW	NA	1	d__Bacteria;p__Cyanobacteria;c__Cyanobacteriia;o__Synechococcales;f__Cyanobiaceae;g__[Synechococcus]_spongiarum_group;s__uncultured_bacterium	TACGGGAGTGGCAAGCGTTATCCGGAATTATTGGGCGTAAAGCGTCCGCAGGCGGCCGTTTAAGTCTGTTGTTAAATCGTGGAGCTCAACTCCATCACGGCAATGGAAACTGTTCGGCTTGAGTATGGTAGGGGCAGAGGGAATTTCCGGTGTAGCGGTGAAATGCGTAGATATCGGGAAGAACACCAGTGGCGAAAGCGCTCTGCTGGGCCATTACTGACGCTCATGGACGAAAGCCAGGGGAGCGAAA
ASV_1317	18	0.000328006	1.25527	Tank1_SW	Tank1_SW	NA	1	d__Bacteria;p__Cyanobacteria;c__Cyanobacteriia;o__Synechococcales;f__Cyanobiaceae;g__[Synechococcus]_spongiarum_group;s__uncultured_bacterium	TACGGGAGTGGCAAGCGTTATCCGGAATTATTGGGCGTAAAGCGTCCGCAGGCGGCCGTTTAAGTCTGTTGTTAAATCGTGGAGCTCAACTCCATCACGGCAATGGAAACTGTTCGGCTTGAGTATGGTAGGGGCAGAGGGAATTTCCGGTGTAGCGGTGAAATGCGTAGATATCGGGAAGAACACCAGTGGCGAAAGCGCTCTGCTGGGCCATTACTGACGCTCATGGACGAAAGCCAGGGGAGCGAAA
ASV_1318	2	NA	0.30103	Embryos	Embryos_T1	NA	1	d__Bacteria;p__Myxococcota;c__Polyangia;o__Nannocystales;f__Nannocystaceae;Unassigned;Unassigned	TACGGAGGGTGCAAACGTTGCTCGGAATCATTGGGCGTAAAGCGCGCGTAGGCGGCTTGGCAAGTTGGATGTGAAAGCCCTGGGCTCAACCCAGGAAGTGCATCCAAAACTGCCTGGCTTGAATCTCGGAGGGGGTCAGGGAATTCTCGGTGTAGAGGTGAAATTCGTAGATATCGGGAGGAACACCAGTGGCGAAGGCGCTGACCTGGACGATGATTGACGCTGAGGTGCGAAAGCATGGGGAGCGAAC
ASV_1319	43	0.000943976	1.63347	FSW	FSW	NA	NA	d__Bacteria;p__Verrucomicrobiota;c__Chlamydiae;o__Chlamydiales;f__Simkaniaceae;g__uncultured;s__uncultured_Chlamydia_sp.	TACGGAGGGTGCAAGCGTTAATCGGAATTATTGGGCGTAAAGAGTGCGTAGGCGGATTGGAAAGTTTGACGTGAAATTCCACAGCTCAACTGTGGCGCTGCGTTGAAAACTTCCAGTCTTGAGGGTAGTCGGAGAAAACGGAATTCCACGTGTAGCGGTGAAATGCGTAGATATGTGGAAGAACACCTGTGGCGTAAGCGGTTTTCTAGATTACTCCTGACGCTGAGGCACGAAAGCTAGGGGAGCAAAC
ASV_132	2	0.000166943	0.30103	Tank1_SW	Tank1_SW	NA	1	d__Bacteria;p__Bacteroidota;c__Bacteroidia;o__Flavobacteriales;f__Cryomorphaceae;g__NS10_marine_group;Unassigned	TACGGAGGATGCAAGCGTTATCCGGATTTATTGGGTTTAAAGGGTCCGCAGGCGGACCAGTCAGTCAGTGGTGAAATCCCATCGCTTAACGATGGAACTGCCATTGATACTGCTGGTCTTGAGTCTAGTTGACGTAGGCGGAATATGACATGTAGCGGTGAAATGCATAGATATGTCATAGAACACCAATTGCGAAGGCAGCTTACGAAACTACGACTGACGCTCATGGACGAAAGCGTGGGTAGCGAAC
ASV_1320	6	NA	0.778151	Tank1_SW	Tank1_SW	NA	1	d__Bacteria;p__Chloroflexi;c__Anaerolineae;o__SBR1031;f__A4b;g__A4b;Unassigned	AACGTAGGACACGAACGTTATCCGGAGTTACTGGGCGTAAAGCGCGCGTAGGCGGTATGTTAAGTTACCTATGAAAGTTATCGGCTAAACTGGTAATGGTTAGGTGAAACTGGCGTACTAGGGTGAAATAGAGGGAAGTAGAATTCCGGGTGTAGTGGTGAAATGCGTAGATATCCGGAGGAATACCGGTGGCGAAGGCGGCTTCCTGGATTTCGACCGACGCTGAGGCGCGAAAGCGTGGGTAGCGAAC
ASV_1320	16	NA	1.20412	Tank1_SW	Tank1_SW	NA	1	d__Bacteria;p__Chloroflexi;c__Anaerolineae;o__SBR1031;f__A4b;g__A4b;Unassigned	AACGTAGGACACGAACGTTATCCGGAGTTACTGGGCGTAAAGCGCGCGTAGGCGGTATGTTAAGTTACCTATGAAAGTTATCGGCTAAACTGGTAATGGTTAGGTGAAACTGGCGTACTAGGGTGAAATAGAGGGAAGTAGAATTCCGGGTGTAGTGGTGAAATGCGTAGATATCCGGAGGAATACCGGTGGCGAAGGCGGCTTCCTGGATTTCGACCGACGCTGAGGCGCGAAAGCGTGGGTAGCGAAC
ASV_1321	2	NA	0.30103	Tank1_SW	Tank1_SW	NA	1	d__Bacteria;p__Patescibacteria;c__ABY1;Unassigned;Unassigned;Unassigned;Unassigned	TACGAAGGTGGCAAGCGTTATCCGGATTTATTGGGTGTAAAGCGTCCCTAGGCTGTTTGATAAGTTTTTGGTTAAATCTTCAGGCTCAACTTGGAGACCGCCAAAAAAACTGTCAAACTAGAGATCGGAAGAGGCAAGCGGAATGGCCGGTGTAGTAGTAAAATGCATTGATATCGGCTAGAACACCAATAGCGAAGGCAGCTTGCTAGGACGAATCTGACGCTAAAGGACGAAAGCGTGGGTAGCGAAT
ASV_1322	23	NA	1.36173	RSW	RSW	NA	NA	d__Bacteria;p__Fusobacteriota;c__Fusobacteriia;o__Fusobacteriales;f__Fusobacteriaceae;g__Propionigenium;Unassigned	TACGTATGTCGCAAGCGTTATCCGGAATTATTGGGCGTAAAGCGCGTCTAGGCGGTCTTTTAAGTCTGATGTGAAAATGCGGGGCTCAACTCCGTATTGCGTTGGAAACTGAAAGACTAGAGTATCAGAGAGGTGGGCGGAACTACAAGTGTAGAGGTGAAATTCGTAGATATTTGTAGGAATGCCGATTGGGAAGCCAGCTCACTGGATGAATACTGACGCTGAAGCGCGAAAGCGTGGGGAGCAAACG
ASV_1323	2	NA	0.30103	Embryos	Embryos_T2	NA	1	d__Bacteria;p__Patescibacteria;c__WWE3;o__WWE3;f__WWE3;g__WWE3;Unassigned	TACGTAGGGTGCAAGCGTTACCCGGATTTATTGGGCGTAAAGCGTTCGTAGGCGGTAGTGTAAGTCAGTAGTTAAATACCTCGGCCCAACCGAGGCAAGGCTATTGAAACTGCATTACTAGAGTTAGTTAGGGGACAGCAGAACTTATGGTGTAGCGGTGAAATGCGTTGATATCATAAGGAATACCGAGGGGGAAGCCAGCTGTCTGGGACTATACTGACGCTCAGGAACGAAAGCGTGGGGAGCGAAA
ASV_1324	2	NA	0.30103	Embryos	Embryos_T2	NA	1	d__Bacteria;p__Proteobacteria;c__Gammaproteobacteria;o__HOC36;f__HOC36;g__HOC36;s__uncultured_bacterium	TACGGAGGGTGCAAGCGTTAATCGGAATTACTGGGCGTAAAGCGCGCGTAGGCGGTGCGTTAAGTCAGATGTGAAAGCCCCGGGCTTAACCTGGGAATGGCATTTGATACTGGCGCGCTGGAGTGTGACAGAGGATTGGGGAATTCCCGGTGTAGCGGTGAAATGCGTAGATATCGGGAGGAACACCAATGGCGAAGGCAACAGTCTGGGTCAACACTGACGCTGAGGTGCGAAAGCGTGGGGAGCAAAC
ASV_1325	41	NA	1.61278	RSW	RSW	NA	NA	d__Bacteria;p__Proteobacteria;c__Alphaproteobacteria;o__SAR11_clade;f__Clade_I;g__Clade_Ia;Unassigned	TACGAAGGGACCTAGCGTAGTTCGGAATTACTGGGCTTAAAGAGTTCGTAGGTGGTTGGAATAGTTGGTGGTGAAATCCCAGAGCTTAACTCTGGAACTGCCATCAAAACTTTTCAGCTAGAGTATGATAGAGGAAAGCAGAATTTCTAGTGTAGAGGTGAAATTCGTAGATATTAGAAAGAATACCAATTGCGAAGGCAGCTTTCTGGATCATTACTGACACTGAGGAACGAAAGCATGGGTAGCGAAG
ASV_1326	7	0.000101171	0.845098	Oocytes	Oocytes_T2	NA	2	d__Bacteria;p__Bdellovibrionota;c__Bdellovibrionia;o__Bdellovibrionales;f__Bdellovibrionaceae;g__OM27_clade;s__uncultured_bacterium	TACGGAGGGTGCAAGCGTTGCTCGGAATCACTGGGCGTAAAGCGTACGCAGGCGGTTCATCAAGTCGGATGTGAAAGCCCGGGGCTCAACCCCGGAACTGCATTCGAAACTGGTGGACTTGAGTACGGGAGAGGAGAGCGGAATTCCTGGTGTAGAGGTGAAATTCGTAGATATCAGGAGGAACACCCGTGGCGAAAGCGGCTCTCTGGCCCGATACTGACGCTCATGTACGAAAGCGTGGGGAGCAAAC
ASV_1326	378	0.00402218	2.57749	Tank2_SW	Tank2_SW	NA	2	d__Bacteria;p__Bdellovibrionota;c__Bdellovibrionia;o__Bdellovibrionales;f__Bdellovibrionaceae;g__OM27_clade;s__uncultured_bacterium	TACGGAGGGTGCAAGCGTTGCTCGGAATCACTGGGCGTAAAGCGTACGCAGGCGGTTCATCAAGTCGGATGTGAAAGCCCGGGGCTCAACCCCGGAACTGCATTCGAAACTGGTGGACTTGAGTACGGGAGAGGAGAGCGGAATTCCTGGTGTAGAGGTGAAATTCGTAGATATCAGGAGGAACACCCGTGGCGAAAGCGGCTCTCTGGCCCGATACTGACGCTCATGTACGAAAGCGTGGGGAGCAAAC
ASV_1326	16	0.000166943	1.20412	Tank1_SW	Tank1_SW	NA	1	d__Bacteria;p__Bdellovibrionota;c__Bdellovibrionia;o__Bdellovibrionales;f__Bdellovibrionaceae;g__OM27_clade;s__uncultured_bacterium	TACGGAGGGTGCAAGCGTTGCTCGGAATCACTGGGCGTAAAGCGTACGCAGGCGGTTCATCAAGTCGGATGTGAAAGCCCGGGGCTCAACCCCGGAACTGCATTCGAAACTGGTGGACTTGAGTACGGGAGAGGAGAGCGGAATTCCTGGTGTAGAGGTGAAATTCGTAGATATCAGGAGGAACACCCGTGGCGAAAGCGGCTCTCTGGCCCGATACTGACGCTCATGTACGAAAGCGTGGGGAGCAAAC
ASV_1327	5	NA	0.69897	RSW	RSW	NA	NA	d__Bacteria;p__Planctomycetota;c__Phycisphaerae;o__CCM11a;f__CCM11a;g__CCM11a;s__uncultured_bacterium	TACGGAGGGTGCAAGCGTTGTTCGGAATTATTGGGCTTAAAGCGCGTGTAGGCGGGGTATCAGGTGTCGTGTGAAATCCCCGGGCTCAACCCGGGAATTGCGCGGCAAACCGGTACTCTTGAGGCAGGTAGAGGTGACTGGAACGACTGGTGGAGCGGTGAAATGCGTAGATATCAGTTGGAACGCCGGAGGCGAAAGCGGGTCACTGGGCCTGTCCTGACGCTGAGACGCGAAAGCGTGGGGAGCGAAC
ASV_1328	6	NA	0.778151	FSW	FSW	NA	NA	d__Bacteria;p__Dadabacteria;c__Dadabacteriia;o__Dadabacteriales;f__Dadabacteriales;g__Dadabacteriales;s__uncultured_bacterium	TACGGAGGGGGCGAGCGTTGCTCGGAATTACTGGGCGTAAAGGGTCCGCAGGTGGCTTTGTAAGTTAGATGTGAAATCTTAGGGCTTAACCCTGAAACTGCATCTAAAACTGCTTAGCTTGAGTACAGGAGAGGTTGGCGGAATTCCCGGTGTAGCGGTGAAATGCGTAGATATCGGGAGGAACACCAGTGGCGAAGGCGGCCAACTGGCCTGTTACTGACACTCAGGGACGAAAGCGTGGGTAGCGAAC
ASV_1328	9	NA	0.954243	Tank2_SW	Tank2_SW	NA	2	d__Bacteria;p__Dadabacteria;c__Dadabacteriia;o__Dadabacteriales;f__Dadabacteriales;g__Dadabacteriales;s__uncultured_bacterium	TACGGAGGGGGCGAGCGTTGCTCGGAATTACTGGGCGTAAAGGGTCCGCAGGTGGCTTTGTAAGTTAGATGTGAAATCTTAGGGCTTAACCCTGAAACTGCATCTAAAACTGCTTAGCTTGAGTACAGGAGAGGTTGGCGGAATTCCCGGTGTAGCGGTGAAATGCGTAGATATCGGGAGGAACACCAGTGGCGAAGGCGGCCAACTGGCCTGTTACTGACACTCAGGGACGAAAGCGTGGGTAGCGAAC
ASV_1330	3	NA	0.477121	RSW	RSW	NA	NA	d__Bacteria;p__Planctomycetota;Unassigned;Unassigned;Unassigned;Unassigned;Unassigned	TACGAAGGTGGCAAGCGTTATTCGGAATCACTGGGCATAAAGGGCGTGTAGGCTGTTTGATAAGTAGAAAGTGAAATCCCTGGGCTCACCCCAGGAACTGCTTTCTAAACTGTCAAGCTAGAGAACTGGAGGGGTACATGGAATTCTTGGTGGAGCGGTGGAATGCGTAGATATCAAGAAGAACGCCAAAGGCGAAAGCAATGTACTGGACAGTTTCTGACGCTGAGGCGCGAAAGCTAGGGTAGCGAAA
ASV_1331	119	0.0026124	2.07555	FSW	FSW	NA	NA	d__Bacteria;p__Actinobacteriota;c__Actinobacteria;o__Micrococcales;f__Microbacteriaceae;g__Microbacterium;Unassigned	TACGTAGGGCGCAAGCGTTATCCGGAATTATTGGGCGTAAAGAGCTCGTAGGCGGTCTGTCGCGTCTGCTGTGAAAACCCGAGGCTCAACCTCGGGCCTGCAGTGGGTACGGGCAGACTAGAGTGCGGTAGGGGAGATTGGAATTCCTGGTGTAGCGGTGGAATGCGCAGATATCAGGAGGAACACCGATGGCGAAGGCAGATCTCTGGGCCGTAACTGACGCTGAGGAGCGAAAGGGTGGGGAGCAAAC
ASV_1331	6	7.45833e-05	0.778151	RSW	RSW	NA	NA	d__Bacteria;p__Actinobacteriota;c__Actinobacteria;o__Micrococcales;f__Microbacteriaceae;g__Microbacterium;Unassigned	TACGTAGGGCGCAAGCGTTATCCGGAATTATTGGGCGTAAAGAGCTCGTAGGCGGTCTGTCGCGTCTGCTGTGAAAACCCGAGGCTCAACCTCGGGCCTGCAGTGGGTACGGGCAGACTAGAGTGCGGTAGGGGAGATTGGAATTCCTGGTGTAGCGGTGGAATGCGCAGATATCAGGAGGAACACCGATGGCGAAGGCAGATCTCTGGGCCGTAACTGACGCTGAGGAGCGAAAGGGTGGGGAGCAAAC
ASV_1331	46	0.00112018	1.66276	FSW	FSW	NA	NA	d__Bacteria;p__Actinobacteriota;c__Actinobacteria;o__Micrococcales;f__Microbacteriaceae;g__Microbacterium;Unassigned	TACGTAGGGCGCAAGCGTTATCCGGAATTATTGGGCGTAAAGAGCTCGTAGGCGGTCTGTCGCGTCTGCTGTGAAAACCCGAGGCTCAACCTCGGGCCTGCAGTGGGTACGGGCAGACTAGAGTGCGGTAGGGGAGATTGGAATTCCTGGTGTAGCGGTGGAATGCGCAGATATCAGGAGGAACACCGATGGCGAAGGCAGATCTCTGGGCCGTAACTGACGCTGAGGAGCGAAAGGGTGGGGAGCAAAC
ASV_1332	2	NA	0.30103	Embryos	Embryos_T1	NA	1	d__Bacteria;p__Planctomycetota;c__Phycisphaerae;o__Phycisphaerales;f__Phycisphaeraceae;g__SM1A02;s__uncultured_bacterium	TACGAGAGGCCCGAGCGTTAATCGGAATCACTGGGCTTAAAGGGTGCGTAGGCGGAGCCGCAAGTGTCCTGTGAAATCCCCCGTCTCAATCGGGGAATGGCGGGGCATACTGCGGTTCTTGAGGCGGGTAGGGGTTGTCGGAACGCTCGGTGGAGCGGTGAAATGCGTAGATATCGAGCGGAACGCCGATGGCGAAAGCAGACAACTGGGCCCGTCCTGACGCTGAGGCACGAAAGCGTGGGGAGCAAAC
ASV_1333	5	NA	0.69897	Tank1_SW	Tank1_SW	NA	1	d__Bacteria;p__Bacteroidota;c__Bacteroidia;o__Flavobacteriales;f__Cryomorphaceae;g__Vicingus;Unassigned	TACGGAGGGTGCAAGCGTTATCCGGATTTATTGGGTTTAAAGGGTCCGTAGGCGGGATATTAAGTCAGTGGTGAAAGCCTGCAGCTTAACTGTAGAATTGCCATTGATACTGATATTCTTGAATCTAGTTGAAGTAGGCGGAATATATCATGTAGCGGTGAAATGCATAGAGATGATATAGAACACCAATTGCGTAGGCAGCTTACTAAGCTAGTATTGACGCTCAGGGACGAAAGCGTGGGGAGCGAAC
ASV_1334	2	NA	0.30103	Tank1_SW	Tank1_SW	NA	1	d__Bacteria;p__Patescibacteria;c__ABY1;o__Candidatus_Magasanikbacteria;f__Candidatus_Magasanikbacteria;g__Candidatus_Magasanikbacteria;Unassigned	TACAGAGACCTCAAGCGTTATCCGGATTTATTGGGCGTAAAGGGTCCGCAGGCGGCCTAGTTCGTCATTGGTTAAATCTCAGGGCTCAACTCTGAGACCGCCAGTGATACGGCTAGGCTAGAGCATGGGAGAGGTAAGCGGAATTACCGGTGTAGCGGTAAAATGTGCTGATATCGGTAGGAACACCAAATGCGAAGGCAGCTTACTGGAACATTGCTGACGCTCAGGGACGAAAGCGTGGGGAGCGAAA
ASV_1335	79	0.00157036	1.89763	FSW	FSW	NA	NA	d__Bacteria;p__Patescibacteria;c__ABY1;o__Candidatus_Buchananbacteria;f__Candidatus_Buchananbacteria;g__Candidatus_Buchananbacteria;Unassigned	TACGTGAGCCCCGAGCGTTATCCGGAATTATTGGGCGTAAAGAGTCTGTAGGTGGTGTGAAAAGTTTCTCGTCAAATCTCGATGCTCAACATTGAGACTGCGCGAAATACTTTCACACTTGAGGATGGGAGAGGTAGATGGAATTGCCGGTGTAGCGGTAAAATGTGTTAATATCGGCAAGAACACCAAATGCGAAGGCTTTCTACTGGAACACTCCTGACACTGAGAGACGAAAGCGTGGGTAGCGAAT
ASV_1336	3	NA	0.477121	Tank2_SW	Tank2_SW	NA	2	d__Bacteria;p__WS2;c__WS2;o__WS2;f__WS2;g__WS2;Unassigned	TACGTAAGTGGCAAGCGTTTTCCGGAATCACTGGGCGTAAAGAGGATGTAGGCGGCTGGGTAAGTTTGAGGTGAAATCCATCGGCTCAACCGATGAACTGCCTTGAAAACTGCCCGGCTAGAGGACCAGAGGGGAAAGTGGAATTTCGGGTGTAGCGGTGAAATGCGTAGATATCCGAGAGAACACCGATGGCGAAGGCAGCTTTCTGGCTGGTTCCTGACGCTGAGATCCGAAAGCTAGGGTAGCGAAC
ASV_1336	2	NA	0.30103	FSW	FSW	NA	NA	d__Bacteria;p__WS2;c__WS2;o__WS2;f__WS2;g__WS2;Unassigned	TACGTAAGTGGCAAGCGTTTTCCGGAATCACTGGGCGTAAAGAGGATGTAGGCGGCTGGGTAAGTTTGAGGTGAAATCCATCGGCTCAACCGATGAACTGCCTTGAAAACTGCCCGGCTAGAGGACCAGAGGGGAAAGTGGAATTTCGGGTGTAGCGGTGAAATGCGTAGATATCCGAGAGAACACCGATGGCGAAGGCAGCTTTCTGGCTGGTTCCTGACGCTGAGATCCGAAAGCTAGGGTAGCGAAC
ASV_1337	11	NA	1.04139	Embryos	Embryos_T1	NA	1	d__Bacteria;p__Entotheonellaeota;c__Entotheonellia;o__Entotheonellales;f__Entotheonellaceae;g__Candidatus_Entotheonella;Unassigned	TACGGAAGGGGCAAGCGTTGTTCGGAATCATTGGGCGTAAAGGGCGTGTAGGCGGCCTGATATGTCTGCGGTGAAAGGATGCAGCTCAACTGCATTAAGCCGCGGAAACTGTCAGGCTTGAGGCTGGGAGGGGCTGGTGGAATTCCCTGTGTAGCGGTGAAATGCGTAGAGATGGGGGAGAACACTCGTGGCGAAGGCGGCCAGCTGGACCAGTTCTGACGCTGAGGCGCGAAAGCGTGGGGAGCAAACA
ASV_1337	9	NA	0.954243	Oocytes	Oocytes_T2	NA	2	d__Bacteria;p__Entotheonellaeota;c__Entotheonellia;o__Entotheonellales;f__Entotheonellaceae;g__Candidatus_Entotheonella;Unassigned	TACGGAAGGGGCAAGCGTTGTTCGGAATCATTGGGCGTAAAGGGCGTGTAGGCGGCCTGATATGTCTGCGGTGAAAGGATGCAGCTCAACTGCATTAAGCCGCGGAAACTGTCAGGCTTGAGGCTGGGAGGGGCTGGTGGAATTCCCTGTGTAGCGGTGAAATGCGTAGAGATGGGGGAGAACACTCGTGGCGAAGGCGGCCAGCTGGACCAGTTCTGACGCTGAGGCGCGAAAGCGTGGGGAGCAAACA
ASV_1338	16	NA	1.20412	FSW	FSW	NA	NA	d__Bacteria;p__Patescibacteria;c__Parcubacteria;Unassigned;Unassigned;Unassigned;Unassigned	TACGAGTGCTCCAAGCGTTATCCGGAATTATTGGGCGTAAAGGGTCCGCAGGCGGTTGTATTAGTCTTTTGTCAAAGCCTAGGGCTTAACCCTAGATCCGCAAAGGAAACGGTACAACTAGAGGGTGTGAGAGGTATATGGAACTCATGGTGTAGGGGTGAAATCCGTTGATATCATGGGGAACACCGAAAGCGAAGGCAATATACTGGCACATTCCTGACGCTCAGGGACGAAAGCGTGGGTAGCGAAC
ASV_134	2	0	0.30103	Embryos	Embryos_T2	NA	1	d__Bacteria;p__Planctomycetota;c__Planctomycetes;o__Pirellulales;f__Pirellulaceae;g__Rhodopirellula;Unassigned	GACGAACCGTCCAAACGTTATTCGGTATCACTGGGCTTAAAGCGTGCGTAGGCGGCCTGGAAGGTGTGATGTGAAATCCCACAGCTCAACTGTGGAACTGCATTGCAAACCACCAGGCTTGAGGAAGACAGGGGTGTTGGGAACTTATGGTGGAGCGGTGAAATGCGTTGATATCATAGGGAACACCGGTGGCGAAGGCGCAACACTGGGTCTTTTCTGACGCTGAGGCACGAAAGCTAGGGTAGCGAAC
ASV_134	6	0	0.778151	RSW	RSW	NA	NA	d__Bacteria;p__Planctomycetota;c__Planctomycetes;o__Pirellulales;f__Pirellulaceae;g__Rhodopirellula;Unassigned	GACGAACCGTCCAAACGTTATTCGGTATCACTGGGCTTAAAGCGTGCGTAGGCGGCCTGGAAGGTGTGATGTGAAATCCCACAGCTCAACTGTGGAACTGCATTGCAAACCACCAGGCTTGAGGAAGACAGGGGTGTTGGGAACTTATGGTGGAGCGGTGAAATGCGTTGATATCATAGGGAACACCGGTGGCGAAGGCGCAACACTGGGTCTTTTCTGACGCTGAGGCACGAAAGCTAGGGTAGCGAAC
ASV_1340	53	0.00116351	1.72428	FSW	FSW	NA	NA	d__Bacteria;p__Planctomycetota;c__OM190;o__OM190;f__OM190;g__OM190;Unassigned	GACGAAGGTGGCAAACGTTACTCGGATTCACTGGGCATAAAGCGCGCGTAGGCGGCTCTCTAAGTCGGAGGTGAAATCCCGGGGCTCAACTCCGGAACTGCCCCCGATACTGGAGAGCTTGAGTGCAGGAGGGGTGAATGGAACTCCAGGTGTAGCGGTGAAATGCGTAGATATCTGGAGGAACACCGGAGGCGAAGGCGATTCACTGGACTGCAACTGACGCTGAGGCGCGAAAGCTAGGGGAGCGAAC
ASV_1341	3	NA	0.477121	Adults_male	Ib132_T1	Male	1	d__Bacteria;p__Bacteroidota;c__Bacteroidia;o__Bacteroidales;f__Muribaculaceae;g__Muribaculum;Unassigned	TACGGAGGATGCGAGCGTTATCCGGATTTATTGGGTTTAAAGGGTGCGTAGGCGGAATATCAAGTCAGCGGTAAAAATTCGGGGCTCAACCCCGTCGTGCCGTTGAAACTGATGTTCTTGAGTGGGCGAGAAGTATGCGGAATGCGTGGTGTAGCGGTGAAATGCATAGATATCACGCAGAACTCCGATTGCGAAGGCAGCATACCGGCGCCCAACTGACGCTGAAGCACGAAAGCGTGGGTATCGAACA
ASV_1342	5	NA	0.69897	Adults_female	Ib126_T1	Female	1	d__Bacteria;p__Proteobacteria;c__Gammaproteobacteria;o__Oceanospirillales;f__Endozoicomonadaceae;g__Endozoicomonas;Unassigned	TACGGAGGGTGCGAGCGTTAATCGGAATTACTGGGCGTAAAGCGTACGTAGGCGGTCTGTTAAGTTGGGTGTGAAAGCCCCGGGCTTAACCTGGGAACTGCACCCAAAACTGGCAGACTCGAGTGCGGAAGAGGAGTGTGGAATTTCCTGTGTAGCGGTGAAATGCGTAGATATGGGAAGGAACACCAGTGGCGAAGGCGACACTCTGGTCTGACACTGACGCTGAGGTACGAAAGCGTGGGGAGCAAAC
ASV_1344	3	NA	0.477121	RSW	RSW	NA	NA	d__Bacteria;p__Planctomycetota;c__Phycisphaerae;o__Phycisphaerales;f__Phycisphaeraceae;Unassigned;Unassigned	TACGAAGGGCCCGAGCGTTAATCGGAATCACTGGGCTTAAAGCGTACGCAGGCGGGCCAGTAAGTACCTTGTGAAATCCCTCGGCTCAACCGAGGAACTGCTTGGTATACTGCTGGCCTTGAGTGTGGTAGGGGCGGTCGGAACGGTAGGTGGAGCGGTGAAATGCATAGATATCTACCGGAACGCCGAAGGTGAAGACAGGCCGCTGGGCCACCACTGACGCTCATGTACGAAAGCGTGGGGAGCGAAC
ASV_1346	5	NA	0.69897	Embryos	Embryos_T1	NA	1	d__Bacteria;p__Planctomycetota;c__OM190;o__OM190;f__OM190;g__OM190;s__uncultured_bacterium	GACGGAGGGCTCTAACGTTGTTCGGATTCACTGGGCATAAAGCGCACGTAGGCGGTTCGCTAAGTCGAATGTGAAAGCCCCCGGCTCAACCGGGGAATTGCATCCGATACTGGCGGGCTAGAGGACGGCAGGGGTAAGTGGAACTCCAGGTGGAACGGTGAAATGTGTAGATATCTGGAGGAACACCGGTGGCGAAAGCGGCTTACTGGGCCGTCTCTGACGCTGAGGTGCGAAAGCTAGGGTAGCGAAC
ASV_1347	2	NA	0.30103	Embryos	Embryos_T1	NA	1	d__Bacteria;p__Planctomycetota;c__Planctomycetes;o__Gemmatales;f__Gemmataceae;g__uncultured;Unassigned	GACGAACCGTGCGAACGTTATTCGGAATCACTGGGCTTAAAGGGCGCGTAGGCGGGCCATCAAGTCAGGGGTGAAATCCCACGGCTCAACCGTGGAAGTGCCTCTGATACTGATGGCCTCGAGGGGTGCAGGGGCGTGCGGAACTCAGGGTGGAGCGGTGAAATGCGTAGATATCCTGAGGAACACCGGTGGCGAAAGCGGCGCGCTGGACACCTTCTGACGCTGAGGCGCGAAAGCCAGGGGAGCAAAC
ASV_1348	4	NA	0.60206	Embryos	Embryos_T2	NA	1	d__Bacteria;p__Acidobacteriota;c__Thermoanaerobaculia;o__Thermoanaerobaculales;f__Thermoanaerobaculaceae;g__Subgroup_10;s__uncultured_bacterium	TACGGAGGGGGCAAGCGTTATTCGGATTTATTGGGCGTAAAGGGCGCGTAGGCGGCTTGATAAGTCAAAGGTGAAATCCCTCGGCTCAACCGAGGAACTGCCTTTGAAACTGTCTGGCTAGAGTTCGGGAGAGGGTAGCGGAATTCCTAGTGTAGCGGTGAAATGCGTAGATATTAGGAGGAACACCAGTGGCGAAGGCGGCTACCTGGACCGATACTGACGCTGAGGTGCGAAAGCTTGGGGAGCAAAC
ASV_1349	37	NA	1.5682	RSW	RSW	NA	NA	d__Bacteria;p__Desulfobacterota;c__Desulfobacteria;o__Desulfobacterales;f__Desulfosarcinaceae;g__Sva0081_sediment_group;s__uncultured_bacterium	CACGGGGGGTGCAAGCGTTATTCGGAATCACTGGGCGTAAAGAGCGCGTAGGCGGTCTCTTAAGTCAGATGTGAAAGCCCGGGGCTTAACCCCGGAAGTGCATTTGAAACGAAGGGACTTGAGTATGGGAGAGGGAAGTGGAATTCCTGGTGTAGCGGTGAAATGCGTAGATATCAGGAGGAACACCGGTGGCGATGGCGACTTCCTGGACCAATACTGACGCTGAGGCGCGAAGGCGTGGGGAGCAAAC
ASV_1350	15	NA	1.17609	RSW	RSW	NA	NA	d__Bacteria;p__Proteobacteria;c__Gammaproteobacteria;o__Cellvibrionales;f__Microbulbiferaceae;g__Microbulbifer;Unassigned	TACGGAGGGTGCAAGCGTTAATCGGAATTACTGGGCGTAAAGCGCGCGTAGGCGGTTAGTTAAGCTGGATGTGAAAGCCCTGGGCTCAACCTGGGAACTGCATTCAGAACTGGCTGGCTAGAGTACGAGAGAGGGTAGTGGAATTTCCTGTGTAGCGGTGAAATGCGTAGATATAGGAAGGAACATCAGTGGCGAAGGCGACTGCCTGGCTCGATACTGACGCTGAGGTGCGAAAGCGTGGGGAGCAAAC
ASV_1351	5	NA	0.69897	RSW	RSW	NA	NA	d__Bacteria;p__Proteobacteria;c__Gammaproteobacteria;o__Vibrionales;f__Vibrionaceae;g__Vibrio;Unassigned	TACGGAGGGTGCGAGCGTTAATCGGAATTACTGGGCGTAAAGCGCATGCAGGTGGATGACTAAGTCAGATGTGAAAGCCCCGGGCTCAACCTGGGAACTGCATTTGAAACTGGTCGTCTAGAGTACTGTAGAGGGGGGTAGAATTTCAGGTGTAGCGGTGAAATGCGTAGAGATCTGAAGGAATACCGGTGGCGAAGGCGGCCCCCTGGACAGATACTGACACTCAGATGCGAAAGCGTGGGGAGCAAAC
ASV_1352	2	NA	0.30103	Oocytes	Oocytes_T2	NA	2	d__Bacteria;p__Verrucomicrobiota;c__Verrucomicrobiae;o__Verrucomicrobiales;f__DEV007;g__DEV007;Unassigned	TACAGAGGTCTCAAGCGTTGTTCGGAATTACTGGGCGTAAAGCGTGCGTAGGCGGCACGGTAAGTCAGATGTGAAATCCCAGGGCTCAACCCTGGAACTGCATCCGATACTGCCGAGCTAGAGGACTGGAGGGGAGTCTGGAATTCACGGTGTAGCAGTGAAATGCGTAGATATCGTGAGGAACACTAGTGGCGAAGGCGAGACTCTGGACAGATCCTGACGCTCAGGCACGAAGGCTAGGGTAGCGAAC
ASV_1353	2	NA	0.30103	FSW	FSW	NA	NA	d__Bacteria;p__Patescibacteria;c__Parcubacteria;Unassigned;Unassigned;Unassigned;Unassigned	TACGAGTGCCCCGAGCGTTATCCGGAATCACTGGGCGTAAAGGGTGTGTAGGCGGTTGTATTAGTCTTGTGTTAAAACCCTCGGCTCAACCGAGGTCCAGCATAAGAAACGGTACAGCTAGAGTATGCGAGAGGTATGTGGAACTCATAGTGTAGGGGTGAAATCCGTTGATATTATGGGGAACACCAAATGCGAAGGCAACATACTGGCGCATCACTGACGCTGAGACACGAAAGCGTGGGTAGCGAAA
ASV_1354	10	NA	1	RSW	RSW	NA	NA	d__Bacteria;p__Chloroflexi;c__Anaerolineae;o__Caldilineales;f__Caldilineaceae;g__uncultured;s__uncultured_bacterium	TACGTAGGTGGCAAGCGTTATCCGGAATCACTGGGCGTAAAGGGCACGCAGGCGGTCACTCAAGTTCGGCGTGAAAGCTCCCGGCTTAACTGGGAGAGGTCGTTGAAAACTGAATGACTTGAGGCAATGAGAGGGATGCGGAATTCCTGGTGTAGTGGTGGAATGCGTAGATATCAGGAGGAACGCCAGAGGCGAAAGCGGCATCCTGGCATTGACCTGACGCTCATGTGCGAAAGCGTGGGTAGCGAAC
ASV_1355	2	NA	0.30103	RSW	RSW	NA	NA	d__Bacteria;p__Patescibacteria;c__Parcubacteria;Unassigned;Unassigned;Unassigned;Unassigned	CACAGAGGCCTCAAGCGTTATCCGGAATTACTGGGCGTAGAGGGTCCGTAGGCGGTTTTGTTAGTCTTCTGTTAAAGCTCGAGGCTCAACCTCGAACCTGCAGGGGAAACGGCAAAACTAGAGAATGTCAGGGGTGTGCGGAACTCACGGTGTAGGGGTGAAATCCGTTGATATCGTGGGGAACACCAAAAGCGAAGGCAGCACACTGGGACATTTCTGACGCTGAGGGACGAAACCTTGGGTAGCGAAT
ASV_1357	3	NA	0.477121	RSW	RSW	NA	NA	d__Bacteria;p__Firmicutes;c__Clostridia;o__Peptostreptococcales-Tissierellales;f__Caminicellaceae;g__Paramaledivibacter;Unassigned	TACGTAGGGGGCAAGCGTTATCCGGAATCACTGGGCGTAAAGGGTGCGTAGGCGGCCAAATAAGCCAGAGGTGAAAGGCTACGGCTCAACCGTAGTAAGCCTTTGGAACTGTATGGCTTGAGTGCAGGAGAGGAGAGTGGAATTCCTAGTGTAGCGGTGAAATGCGTAGATATTAGGAGGAACACCAGTGGCGAAGGCGACTCTCTGGACTGCAACTGACGCTGAGGCACGAAAGCGTGGGGAGCGAACA
ASV_1357	18	NA	1.25527	FSW	FSW	NA	NA	d__Bacteria;p__Firmicutes;c__Clostridia;o__Peptostreptococcales-Tissierellales;f__Caminicellaceae;g__Paramaledivibacter;Unassigned	TACGTAGGGGGCAAGCGTTATCCGGAATCACTGGGCGTAAAGGGTGCGTAGGCGGCCAAATAAGCCAGAGGTGAAAGGCTACGGCTCAACCGTAGTAAGCCTTTGGAACTGTATGGCTTGAGTGCAGGAGAGGAGAGTGGAATTCCTAGTGTAGCGGTGAAATGCGTAGATATTAGGAGGAACACCAGTGGCGAAGGCGACTCTCTGGACTGCAACTGACGCTGAGGCACGAAAGCGTGGGGAGCGAACA
ASV_1359	9	NA	0.954243	Tank2_SW	Tank2_SW	NA	2	d__Bacteria;p__Bacteroidota;c__Bacteroidia;o__Chitinophagales;f__Saprospiraceae;g__uncultured;Unassigned	TACGGAAGGTGCAAGCGTTATCCGGAATCACTGGGTTTAAAGGGTGCGTAGGCGGCGCAATAAGTCAGAAGTGAAAGCTCACGGCTCAACCGTGGAACTGCTTTTGATACTGTTGTGCTTGAATTAGGTTGAGGTTGGCGGAATGAGTCATGTAGCGGTGAAATGCATAGATATGACTTAGAACACCGATTGCGAAGGCAGCCGGCTGGACCTTAATTGACGCTGAGGCACGAAAGCGTGGGGAGCGAAC
ASV_1359	2	NA	0.30103	Embryos	Embryos_T2	NA	1	d__Bacteria;p__Bacteroidota;c__Bacteroidia;o__Chitinophagales;f__Saprospiraceae;g__uncultured;Unassigned	TACGGAAGGTGCAAGCGTTATCCGGAATCACTGGGTTTAAAGGGTGCGTAGGCGGCGCAATAAGTCAGAAGTGAAAGCTCACGGCTCAACCGTGGAACTGCTTTTGATACTGTTGTGCTTGAATTAGGTTGAGGTTGGCGGAATGAGTCATGTAGCGGTGAAATGCATAGATATGACTTAGAACACCGATTGCGAAGGCAGCCGGCTGGACCTTAATTGACGCTGAGGCACGAAAGCGTGGGGAGCGAAC
ASV_1359	2	NA	0.30103	Tank1_SW	Tank1_SW	NA	1	d__Bacteria;p__Bacteroidota;c__Bacteroidia;o__Chitinophagales;f__Saprospiraceae;g__uncultured;Unassigned	TACGGAAGGTGCAAGCGTTATCCGGAATCACTGGGTTTAAAGGGTGCGTAGGCGGCGCAATAAGTCAGAAGTGAAAGCTCACGGCTCAACCGTGGAACTGCTTTTGATACTGTTGTGCTTGAATTAGGTTGAGGTTGGCGGAATGAGTCATGTAGCGGTGAAATGCATAGATATGACTTAGAACACCGATTGCGAAGGCAGCCGGCTGGACCTTAATTGACGCTGAGGCACGAAAGCGTGGGGAGCGAAC
ASV_1359	9	NA	0.954243	Tank1_SW	Tank1_SW	NA	1	d__Bacteria;p__Bacteroidota;c__Bacteroidia;o__Chitinophagales;f__Saprospiraceae;g__uncultured;Unassigned	TACGGAAGGTGCAAGCGTTATCCGGAATCACTGGGTTTAAAGGGTGCGTAGGCGGCGCAATAAGTCAGAAGTGAAAGCTCACGGCTCAACCGTGGAACTGCTTTTGATACTGTTGTGCTTGAATTAGGTTGAGGTTGGCGGAATGAGTCATGTAGCGGTGAAATGCATAGATATGACTTAGAACACCGATTGCGAAGGCAGCCGGCTGGACCTTAATTGACGCTGAGGCACGAAAGCGTGGGGAGCGAAC
ASV_136	11	NA	1.04139	Tank1_SW	Tank1_SW	NA	1	d__Bacteria;p__Bacteroidota;c__Bacteroidia;o__Flavobacteriales;f__Flavobacteriaceae;g__Aquibacter;s__uncultured_bacterium	TACGGAGGATCCAAGCGTTATCCGGAATCATTGGGTTTAAAGGGTCCGTAGGTGGATTAGTAAGTCAGAGGTGAAAGCCTGCAGCTCAACTGTAGAACTGCCTTTGATACTGCTAGTCTTGAGTCATTATGAAGTAGTTAGAATATGTAGTGTAGCGGTGAAATGCATAGATATTACATAGAATACCAATTGCGAAGGCAGATTACTAATAATGTACTGACACTGAGGGACGAAAGCGTGGGGAGCGAAC
ASV_136	20	NA	1.30103	Tank1_SW	Tank1_SW	NA	1	d__Bacteria;p__Bacteroidota;c__Bacteroidia;o__Flavobacteriales;f__Flavobacteriaceae;g__Aquibacter;s__uncultured_bacterium	TACGGAGGATCCAAGCGTTATCCGGAATCATTGGGTTTAAAGGGTCCGTAGGTGGATTAGTAAGTCAGAGGTGAAAGCCTGCAGCTCAACTGTAGAACTGCCTTTGATACTGCTAGTCTTGAGTCATTATGAAGTAGTTAGAATATGTAGTGTAGCGGTGAAATGCATAGATATTACATAGAATACCAATTGCGAAGGCAGATTACTAATAATGTACTGACACTGAGGGACGAAAGCGTGGGGAGCGAAC
ASV_1360	16	NA	1.20412	FSW	FSW	NA	NA	d__Bacteria;p__Planctomycetota;c__Pla3_lineage;o__Pla3_lineage;f__Pla3_lineage;g__Pla3_lineage;s__uncultured_bacterium	TACGTATGGTGCGAACGTTGTTCGGAATCACTGGGCTTAAAGCGGGCGTAGGCGGTTTGGTCAGTCTGTTGTGAAATCCCTCGGCTCAACTGAGGAACTGCAACGGATACTGCCAAGCTAGAGTGCAGGAGGGGAGAGTGGAATTCCTGGTGGAGCGGTGAAATGCGTAGATATCAGGAGGAACGCCGGTGGCGAAAGCGACTCTCTGGACTGTCACTGACGCTGAGGCCCGAAAGCTAGGGGAGCGAAC
ASV_1361	6	NA	0.778151	RSW	RSW	NA	NA	d__Bacteria;p__Planctomycetota;c__OM190;o__OM190;f__OM190;g__OM190;s__uncultured_bacterium	TACGAAGGTGGCGAGCGTTGTTCGGATTCACTGGGCATAAAGGGCGAGTAGGCGGTCGACCAAGTGGAATGTGAAAGCCCGGGGCTCAACCCCGGAACTGCATTCCAAACTTGTTGACTAGAGGACAGGAGGGGGAAGTGGAACTCCAGGTGGAGCGGTGAAATGCGTAGATATCTGGAGGAACACCGGTGGCGAAAGCGACTTCCTGGCCTGTCCCTGACGCTGAGGCGCGAAAGCGTGGGTAGCAAAC
ASV_1362	2	NA	0.30103	RSW	RSW	NA	NA	d__Bacteria;p__Patescibacteria;c__Parcubacteria;o__Candidatus_Wolfebacteria;f__Candidatus_Wolfebacteria;g__Candidatus_Wolfebacteria;Unassigned	TACGAAGGCCCCAAGCGTTATCCGAATTTATTGGGCGTAAAGAGTCTGTAGGGGGCTTAGTGCGTCTATCGTTAAATCTTACTGCCCAACGGTAAGGCCGCGGTAGATACGGCTAGGCTAGAGGATGCGAGAGGTTTCTGGAACACACGGTGTAGGGGTGATATCCGTTGATATCGTGTGGAACACCAAAGGCGAAGGCAAGAAACTGGCGTATACCTGACCCTGAGAGACGAAAGCGTGGGTAGCGAAC
ASV_1363	157	0.0019516	2.1959	RSW	RSW	NA	NA	d__Bacteria;p__Proteobacteria;c__Alphaproteobacteria;o__SAR11_clade;f__Clade_II;g__Clade_II;Unassigned	TACGAAGGGACCTAGCGTAGTTCGGAATTACTGGGCTTAAAGAGCTCGTAGGTGGTTAAAAAAGTTGATGGTGAAATCCCAAGGCTCAACCTTGGAACTGCCATCAAAACTTTTTAGCTAGAGTGTGATAGAGGTAAGTGGAATTTCTAGTGTAGAGGTGAAATTCGTAGATATTAGAAAGAACACCAAATGCGAAGGCAACTTACTGGATCATTACTGACACTGAGGAGCGAAAGCATGGGTAGCGAAG
ASV_1365	8	6.38922e-05	0.90309	Oocytes	Oocytes_T2	NA	2	d__Bacteria;p__Proteobacteria;c__Alphaproteobacteria;o__Rhodobacterales;f__Rhodobacteraceae;Unassigned;Unassigned	TACGGAGGGGGCTAGCGTTGTTCGGAATTACTGGGCGTAAAGCGCGCGTAGGCGGACTGTTAAGTCGGGGGTGAAATCCCGGGGCTCAACCCCGGAACTGCCCTCGATACTGGCAGTCTTGAGGTCGAGAGAGGTGAGTGGAATTCCGAGTGTAGAGGTGAAATTCGTAGATATTCGGAGGAACACCAGTGGCGAAGGCGGCTCACTGGCTCGATACTGACGCTGAGGTGCGAAAGTGTGGGGAGCAAAC
ASV_1365	7	0.000637929	0.845098	Tank2_SW	Tank2_SW	NA	2	d__Bacteria;p__Proteobacteria;c__Alphaproteobacteria;o__Rhodobacterales;f__Rhodobacteraceae;Unassigned;Unassigned	TACGGAGGGGGCTAGCGTTGTTCGGAATTACTGGGCGTAAAGCGCGCGTAGGCGGACTGTTAAGTCGGGGGTGAAATCCCGGGGCTCAACCCCGGAACTGCCCTCGATACTGGCAGTCTTGAGGTCGAGAGAGGTGAGTGGAATTCCGAGTGTAGAGGTGAAATTCGTAGATATTCGGAGGAACACCAGTGGCGAAGGCGGCTCACTGGCTCGATACTGACGCTGAGGTGCGAAAGTGTGGGGAGCAAAC
ASV_1365	282	0.00300067	2.45025	Tank2_SW	Tank2_SW	NA	2	d__Bacteria;p__Proteobacteria;c__Alphaproteobacteria;o__Rhodobacterales;f__Rhodobacteraceae;Unassigned;Unassigned	TACGGAGGGGGCTAGCGTTGTTCGGAATTACTGGGCGTAAAGCGCGCGTAGGCGGACTGTTAAGTCGGGGGTGAAATCCCGGGGCTCAACCCCGGAACTGCCCTCGATACTGGCAGTCTTGAGGTCGAGAGAGGTGAGTGGAATTCCGAGTGTAGAGGTGAAATTCGTAGATATTCGGAGGAACACCAGTGGCGAAGGCGGCTCACTGGCTCGATACTGACGCTGAGGTGCGAAAGTGTGGGGAGCAAAC
ASV_1365	7	0.000426517	0.845098	Embryos	Embryos_T1	NA	1	d__Bacteria;p__Proteobacteria;c__Alphaproteobacteria;o__Rhodobacterales;f__Rhodobacteraceae;Unassigned;Unassigned	TACGGAGGGGGCTAGCGTTGTTCGGAATTACTGGGCGTAAAGCGCGCGTAGGCGGACTGTTAAGTCGGGGGTGAAATCCCGGGGCTCAACCCCGGAACTGCCCTCGATACTGGCAGTCTTGAGGTCGAGAGAGGTGAGTGGAATTCCGAGTGTAGAGGTGAAATTCGTAGATATTCGGAGGAACACCAGTGGCGAAGGCGGCTCACTGGCTCGATACTGACGCTGAGGTGCGAAAGTGTGGGGAGCAAAC
ASV_1365	16	0.000486707	1.20412	Embryos	Embryos_T2	NA	1	d__Bacteria;p__Proteobacteria;c__Alphaproteobacteria;o__Rhodobacterales;f__Rhodobacteraceae;Unassigned;Unassigned	TACGGAGGGGGCTAGCGTTGTTCGGAATTACTGGGCGTAAAGCGCGCGTAGGCGGACTGTTAAGTCGGGGGTGAAATCCCGGGGCTCAACCCCGGAACTGCCCTCGATACTGGCAGTCTTGAGGTCGAGAGAGGTGAGTGGAATTCCGAGTGTAGAGGTGAAATTCGTAGATATTCGGAGGAACACCAGTGGCGAAGGCGGCTCACTGGCTCGATACTGACGCTGAGGTGCGAAAGTGTGGGGAGCAAAC
ASV_1365	22	0.000229547	1.34242	Tank1_SW	Tank1_SW	NA	1	d__Bacteria;p__Proteobacteria;c__Alphaproteobacteria;o__Rhodobacterales;f__Rhodobacteraceae;Unassigned;Unassigned	TACGGAGGGGGCTAGCGTTGTTCGGAATTACTGGGCGTAAAGCGCGCGTAGGCGGACTGTTAAGTCGGGGGTGAAATCCCGGGGCTCAACCCCGGAACTGCCCTCGATACTGGCAGTCTTGAGGTCGAGAGAGGTGAGTGGAATTCCGAGTGTAGAGGTGAAATTCGTAGATATTCGGAGGAACACCAGTGGCGAAGGCGGCTCACTGGCTCGATACTGACGCTGAGGTGCGAAAGTGTGGGGAGCAAAC
ASV_1366	23	0.000560088	1.36173	FSW	FSW	NA	NA	d__Archaea;p__Nanoarchaeota;c__Nanoarchaeia;o__Woesearchaeales;f__Woesearchaeales;g__Woesearchaeales;s__uncultured_euryarchaeote	CACCGGCGCCACGAGTGGCATTCGTAATTATTGGGTCTAAAGCGTTCGTAGCCGGATATGTACATTCCTTGTGAAATCGACCGACTTAATCGTTCGGATTGCTTGGAACACGGCATGTCTTGGAACCGGGAGGAGCTAGAGGTATGCCTTGGGGAGCGGTAAAATGTGATAATCCAAGGTAGACCACCTGCGGCGAAGGCGTCTAGCTAGAACGGATTCGACGGTGAGGGACGAAGGCCAGGGGAGCGAA
ASV_1367	2	NA	0.30103	FSW	FSW	NA	NA	d__Eukaryota;p__Protalveolata;c__Syndiniales;o__Syndiniales;f__Syndiniales_Group_II;g__Syndiniales_Group_II;s__uncultured_eukaryote	TTCCAGCTCCAATAGCGTATATTAAAGTTGTTGCGGTTAAAAAGCTCGTAGTTGGATTTCTACCGAAGACAGCCGGTCCACACTACGTGTGCGCATCTGGTGTGACTTCGGTATCCTCATGGAGAACAGTTCTGCACTTTATTGTGTGGACTGGTATTCATGACTTTTACTTTGAGGAAATTAGAGTGTTCACGGCAGGCAATCGCCCTGAATACATTAGCATGGAATAATAATATAGGACTTCGGCCCT
ASV_1367	8	NA	0.90309	FSW	FSW	NA	NA	d__Eukaryota;p__Protalveolata;c__Syndiniales;o__Syndiniales;f__Syndiniales_Group_II;g__Syndiniales_Group_II;s__uncultured_eukaryote	TTCCAGCTCCAATAGCGTATATTAAAGTTGTTGCGGTTAAAAAGCTCGTAGTTGGATTTCTACCGAAGACAGCCGGTCCACACTACGTGTGCGCATCTGGTGTGACTTCGGTATCCTCATGGAGAACAGTTCTGCACTTTATTGTGTGGACTGGTATTCATGACTTTTACTTTGAGGAAATTAGAGTGTTCACGGCAGGCAATCGCCCTGAATACATTAGCATGGAATAATAATATAGGACTTCGGCCCT
ASV_1368	401	0.00498465	2.60314	RSW	RSW	NA	NA	d__Bacteria;p__Proteobacteria;c__Alphaproteobacteria;o__Puniceispirillales;f__SAR116_clade;g__SAR116_clade;Unassigned	TACGAAGGGGGCGAGCGTTATTCGGAATTACTGGGCGTAAAGGGAGCGCAGGCGGTTCATTTAGTCAGACGTGAAAGCCCCGGGCTCAACCCGGGAGGTGCGTTTGATACTGGTGAGCTAGAAATCAGAAGAGGATAGTGGAATTCCCAGTGTAGAGGTGAAATTCGTAGATATTGGGAAGAACACCAGTGGCGAAAGCGGCTATCTGGTCTGTATTTGACGCTGAGGCTCGAAAGCGTGGGGAGCAAAC
ASV_1369	2	NA	0.30103	RSW	RSW	NA	NA	d__Bacteria;p__Bacteroidota;c__Bacteroidia;Unassigned;Unassigned;Unassigned;Unassigned	TACGGAGGGTGCAAGCGTTATCCGGATTTACTGGGTTTAAAGGGTACGTAGGCGGATTGATAAGTCAGTGGTGAAATCCTCCCGCTCAACGGGAGAACTGCCATTGAAACTGTCTATCTTGAGTGTGGTCGAGGTGAGTGGAATGTAGCATGTAGCGGTGAAATGCATAGATATGCTACAGAACACCAATAGCGAAGGCAGCTCACCAGGCCATAACTGACGCTGATGTACGAAAGCGTGGGTAGCGAAC
ASV_137	3	NA	0.477121	FSW	FSW	NA	NA	d__Bacteria;p__Patescibacteria;c__Gracilibacteria;o__Candidatus_Peribacteria;f__Candidatus_Peribacteria;g__Candidatus_Peribacteria;s__uncultured_bacterium	TACGGATGGTGCAAGCGTTACTCGGAATTACTGGGCGTAAAGCGTCCGCAGGCGTTTTCCCAAGTCTGATATTAAAGTGCGGAGCTCAACTCCGTGATGTGTCGGAAACTAGGAAAATAGAGTCATACAGAGGCAACTGGAATTTCGTGTGTAGGGGTAAAATCCGTTGATCCACGAAGGAACGCCAAAAGTGAAAACAGGTTGCTGGGTATGTACTGACGCTCAGGGACGAAAGCGTGGGGAGCGAAGG
ASV_1370	45	NA	1.65321	RSW	RSW	NA	NA	d__Bacteria;p__Desulfobacterota;c__Desulfuromonadia;o__Bradymonadales;f__Bradymonadales;g__Bradymonadales;Unassigned	GACGGAGGGTGCAAGCGTTGTTCGGAATCATTGGGCGTAAAGAGTGCGTAGGCGGCACAGCAAGTCGGGTGTGAAAGCCCAGGGCTCAACCCTGGAACTGCGCCCGAAACTGCTGAGCTTGAGTCCGGGAGAGGGTGGCGGAATTGTCGGTGTAGAGGTGAAATTCGTAGATATCGGCAAGAACATCTGTGGCGAAGGCGGCCACCTGGATCGAGACTGACGCTGAGGCACGAAAGCGTGGGGAGCAAAC
ASV_1371	56	0.00069611	1.74819	RSW	RSW	NA	NA	d__Bacteria;p__Proteobacteria;c__Gammaproteobacteria;o__Cellvibrionales;f__Cellvibrionaceae;g__Aestuariicella;Unassigned	TACGGGGGGTGCAAGCGTTAATCGGAATTACTGGGCGTAAAGCGCGCGTAGGCGGTTATATAAGTTGGAGGTGAAAGCCCCGGGCTCAACCTGGGAACTGCTTTCAAAACTGTATAACTTGAGTGCAGCAGAGGATAGTGGAATTTCTAGTGTAGCGGTGAAATGCGTAGATATTAGAAGGAACACCAGTGGCGAAGGCGACTGTCTGGGCTGACACTGACGCTGAGGTGCGAAAGCGTGGGGAGCAAAC
ASV_1372	2	NA	0.30103	Embryos	Embryos_T2	NA	1	d__Bacteria;p__Proteobacteria;c__Alphaproteobacteria;o__Rickettsiales;f__Rickettsiaceae;g__uncultured;Unassigned	TACGGAGGGAGCTAGCGTTTTTCGGATTTACTGGGCGTAAAGAGCGCGTAGGCGGCTAGTTAAGTTGAAAGTGAAATCCCAAAGCTCAACTTTGGAATGGCTTTCAAAACTGACTAGCTAGAGTTCAATAGAGGATGATGGAATTCCTGGTGTAGAGGTGAAATTCTTAGATATCAGGAGGAACACCAGAGGCGAAAGCGATCATCTGGGTTGTCAACTGACGCTGAGGCGCGAAAGCGTGGGGAGCAAA
ASV_1373	64	0.00127219	1.80618	FSW	FSW	NA	NA	d__Bacteria;p__Proteobacteria;c__Alphaproteobacteria;o__Rhizobiales;f__Methyloligellaceae;g__uncultured;s__uncultured_bacterium	TACGGAGGGGGCTAGCGTTGTTCGGAATTACTGGGCGTAAAGCGCGCGTAGGCGGATTGGTCAGTTGGGGGTGAAAGCCCAAGGCTCAACCTTGGAACTGCCCTCAATACTGCCAGTCTTGAGTCCGGGAGAGGTGAGTGGAATTCCTAGTGTAGAGGTGAAATTCGTAGATATTAGGAAGAACACCAGTGGCGAAGGCGGCTCACTGGCCCGGTACTGACGCTGAGGTGCGAAAGCGTGGGGAGCAAAC
ASV_1374	18	NA	1.25527	FSW	FSW	NA	NA	d__Bacteria;p__Verrucomicrobiota;c__Verrucomicrobiae;o__Verrucomicrobiales;f__Rubritaleaceae;g__Roseibacillus;Unassigned	TACGAAGGTCCCAAGCGTTGTTCGGAATCACTGGGCGTAAAGCGTGCGTAGGCGGCGCGGAAAGTCAGATGTGAAATCTCTGGGCTCAACCCGGAAACTGCATCCGATACTCCCGTGCTAGAGTAATGGAGGGGTAGCTGGAATTCTCGGTGTAGCAGTGAAATGCGTAGATATCGAGAGGAACACTCGTGGCGAAGGCGAGCTACTGGACATTTACTGACGCTGAGGCACGAAGGCCAGGGTAGCGAAA
ASV_1374	7	NA	0.845098	Tank2_SW	Tank2_SW	NA	2	d__Bacteria;p__Verrucomicrobiota;c__Verrucomicrobiae;o__Verrucomicrobiales;f__Rubritaleaceae;g__Roseibacillus;Unassigned	TACGAAGGTCCCAAGCGTTGTTCGGAATCACTGGGCGTAAAGCGTGCGTAGGCGGCGCGGAAAGTCAGATGTGAAATCTCTGGGCTCAACCCGGAAACTGCATCCGATACTCCCGTGCTAGAGTAATGGAGGGGTAGCTGGAATTCTCGGTGTAGCAGTGAAATGCGTAGATATCGAGAGGAACACTCGTGGCGAAGGCGAGCTACTGGACATTTACTGACGCTGAGGCACGAAGGCCAGGGTAGCGAAA
ASV_1375	139	0.00172785	2.14301	RSW	RSW	NA	NA	d__Bacteria;p__Proteobacteria;c__Alphaproteobacteria;o__SAR11_clade;f__Clade_I;g__Clade_Ia;Unassigned	TACGAAGGGACCTAGCGTAGTTCGGAATTACTGGGCTTAAAGAGTTCGTAGGTGGTTGAAATAGTTGGTGGTGAAATCCCAGAGCTTAACTCTGGAACTGCCATCAAAACTTTTCAGCTAGAGTTTGATAGAGGAAAGCAGAATTTCTAGTGTAGAGGTGAAATTCGTAGATATTAGAAAGAATACCAATTGCGAAGGCAGCTTTCTGGATCATTACTGACACTGAGGAACGAAAGCATGGGTAGCGAAG
ASV_1376	3	NA	0.477121	Embryos	Embryos_T1	NA	1	d__Bacteria;p__Planctomycetota;c__Planctomycetes;o__Pirellulales;f__Pirellulaceae;g__Rhodopirellula;Unassigned	GACGAACTGCGCGAACGTTATTCGGAATCACTGGGCTTAAAGAGTGCGTAGGCGGCTGGGTAAGTGGGGTGTGAAATCCCTCGGCTTAACCGAGGAACTGCGCTCCAAACTACTCAGCTAGAGGGAGATAGAGGTGAGCGGAACTGATGGTGGAGCGGTGAAATGCATTGATATCATCAGGAACACCGGTGGCGAAGGCGGCTCACTGGGTCTCTTCTGACGCTGAGGCACGAAAGCTAGGGGAGCGAAC
ASV_1377	2	NA	0.30103	Tank1_SW	Tank1_SW	NA	1	d__Bacteria;p__Bdellovibrionota;c__Bdellovibrionia;o__Bacteriovoracales;f__Bacteriovoracaceae;Unassigned;Unassigned	TACGAAGGGTGCAAGCGTTGTTCGGATTTACTGGGCGTAAAGCGTGCGCAGGCGGATGATTAAGTCAGATGTGAAATCTCGGGGCCCAACCCCGAAACTGCGTCTGAAACTGATCATCTAGAATCTCGGAGAGGTATGGGGAATTTGATGTGTAGGGGTAAAATCCGTAGAGATATCAAGGAACACCAGAGGCGAAGGCGCCATTCTGGCCGAGAATTGACGCTGAGGCACGAAAGCGTAGGGAGCAAAC
ASV_1378	4	NA	0.60206	RSW	RSW	NA	NA	d__Bacteria;p__SAR324_clade(Marine_group_B);c__SAR324_clade(Marine_group_B);o__SAR324_clade(Marine_group_B);f__SAR324_clade(Marine_group_B);g__SAR324_clade(Marine_group_B);Unassigned	CACGGAGGGTGCAAGCGTTGTTCGGAATCACTGGGCGTAAAGGGCGCGCAGGCGGTCCGGTCAGTCGGAAGTGAAATCCGTCGGCTCAACCGACGAACGGCTTCCGATACTGCCGGACTTGAGTACGGGAGAGGAAAGCGGAATTCCCAGTGTAGAGGTGAAATTCGTAGATATTGGGAAGAACACCGGTGGCGAAGGCGGCTTTCTGGACCGATACTGACGCTGAGGCGCGAAAGCGTGGGGAGCAAAC
ASV_1379	21	NA	1.32222	RSW	RSW	NA	NA	d__Bacteria;p__Proteobacteria;c__Gammaproteobacteria;o__Thiotrichales;f__Thiotrichaceae;g__uncultured;s__uncultured_bacterium	TACGGAGGGTGCAAGCGTTAATCGGAATTACTGGGCGTAAAGCGTACGTAGGATGTGATGCAAGTCGGATGTGAAATCCCCGGGCTTAACCTGGGAACTGCATTCGAAACTACATCGCTAGAGTGTAGTAGAGGTAAGCGGAATTTCGGGTGTAGCGGTGAAATGCGTAGATATCCGAAAGAACATCAGTGGCGAAGGCGGCTTACTGGACTAACACTGACTCTGAGGTACGAAAGCGTGGGGAGCAAAC
ASV_138	2	0	0.30103	Tank2_SW	Tank2_SW	NA	2	d__Bacteria;p__Bacteroidota;c__Bacteroidia;o__Flavobacteriales;f__Crocinitomicaceae;g__uncultured;Unassigned	TACGGAGGGTGCAAGCGTTATCCGGAATTATTGGGTTTAAAGGGTCCGTAGGCGGACCATTAAGTCAGTGGTGAAATCTCTCGGCTCAACCGGGAAACTGCCATTGATACTGATGGTCTTGAATATAGTTGAAGTGGGCGGAATATGGCATGTAGCGGTGAAATGCTTAGATATGCCATAGAACACCGATAGCGAAGGCAGCTCACTAAGTTATTATTGACGCTAAGGGACGAAAGCGTGGGGAGCGAAC
ASV_138	3	0	0.477121	Tank1_SW	Tank1_SW	NA	1	d__Bacteria;p__Bacteroidota;c__Bacteroidia;o__Flavobacteriales;f__Crocinitomicaceae;g__uncultured;Unassigned	TACGGAGGGTGCAAGCGTTATCCGGAATTATTGGGTTTAAAGGGTCCGTAGGCGGACCATTAAGTCAGTGGTGAAATCTCTCGGCTCAACCGGGAAACTGCCATTGATACTGATGGTCTTGAATATAGTTGAAGTGGGCGGAATATGGCATGTAGCGGTGAAATGCTTAGATATGCCATAGAACACCGATAGCGAAGGCAGCTCACTAAGTTATTATTGACGCTAAGGGACGAAAGCGTGGGGAGCGAAC
ASV_138	7	0.000671249	0.845098	RSW	RSW	NA	NA	d__Bacteria;p__Bacteroidota;c__Bacteroidia;o__Flavobacteriales;f__Crocinitomicaceae;g__uncultured;Unassigned	TACGGAGGGTGCAAGCGTTATCCGGAATTATTGGGTTTAAAGGGTCCGTAGGCGGACCATTAAGTCAGTGGTGAAATCTCTCGGCTCAACCGGGAAACTGCCATTGATACTGATGGTCTTGAATATAGTTGAAGTGGGCGGAATATGGCATGTAGCGGTGAAATGCTTAGATATGCCATAGAACACCGATAGCGAAGGCAGCTCACTAAGTTATTATTGACGCTAAGGGACGAAAGCGTGGGGAGCGAAC
ASV_1380	54	0.000671249	1.73239	RSW	RSW	NA	NA	d__Archaea;p__Crenarchaeota;c__Nitrososphaeria;o__Nitrosopumilales;f__Nitrosopumilaceae;g__Candidatus_Nitrosopumilus;s__uncultured_archaeon	AACCAGCACCTCAAGTGGTCAGGATGATTATTGGGCCTAAAGCATCCGTAGCCGGCTTTGTTAGTTTTCGGTTAAATCTGTACGCTTAACGTACAGGCTGCCGGGAATACTGCAGAGCTAGGGAGTGGGAGAGGTAGACGGTACTCGGTAGGAAGGGGTAAAATCCTTTGATCTATTGATGACCACCTGTGGCGAAGGCGGTCTACCAGAACACGTCCGACGGTGAGGGATGAAAGCTGGGGGAGCAAAC
ASV_1380	70	0.0050898	1.8451	Adults_female	Ib130_T3	Female	2	d__Archaea;p__Crenarchaeota;c__Nitrososphaeria;o__Nitrosopumilales;f__Nitrosopumilaceae;g__Candidatus_Nitrosopumilus;s__uncultured_archaeon	AACCAGCACCTCAAGTGGTCAGGATGATTATTGGGCCTAAAGCATCCGTAGCCGGCTTTGTTAGTTTTCGGTTAAATCTGTACGCTTAACGTACAGGCTGCCGGGAATACTGCAGAGCTAGGGAGTGGGAGAGGTAGACGGTACTCGGTAGGAAGGGGTAAAATCCTTTGATCTATTGATGACCACCTGTGGCGAAGGCGGTCTACCAGAACACGTCCGACGGTGAGGGATGAAAGCTGGGGGAGCAAAC
ASV_1380	17	0.000427469	1.23045	Adults_male	Ib128_T1	Male	2	d__Archaea;p__Crenarchaeota;c__Nitrososphaeria;o__Nitrosopumilales;f__Nitrosopumilaceae;g__Candidatus_Nitrosopumilus;s__uncultured_archaeon	AACCAGCACCTCAAGTGGTCAGGATGATTATTGGGCCTAAAGCATCCGTAGCCGGCTTTGTTAGTTTTCGGTTAAATCTGTACGCTTAACGTACAGGCTGCCGGGAATACTGCAGAGCTAGGGAGTGGGAGAGGTAGACGGTACTCGGTAGGAAGGGGTAAAATCCTTTGATCTATTGATGACCACCTGTGGCGAAGGCGGTCTACCAGAACACGTCCGACGGTGAGGGATGAAAGCTGGGGGAGCAAAC
ASV_1381	5	NA	0.69897	RSW	RSW	NA	NA	d__Bacteria;p__Patescibacteria;c__Saccharimonadia;o__Saccharimonadales;f__Saccharimonadales;g__Saccharimonadales;s__uncultured_bacterium	TACGGAGGATCCAAGCGTTATTCGGAGTGACTGGGCGTAAAGAGTTGCGTAGGCGGTTTGTTAAGCGAGATGTGAAATCTGAGGGCTCAACCCTCAAACTGCATTTCGAACTGGCAAACTAGAGTATATGAGAGGAAGTTGGAATTCCTAGTGTAGGAGTGAAATCCGTAGATATTAGGAGGAACACCAATGGCGAAGGCAGACTTCTGGCATATTACTGACGCTGAGGCACGAAAGCGTGGGGAGCGAA
ASV_1382	19	NA	1.27875	RSW	RSW	NA	NA	d__Bacteria;p__Bacteroidota;c__Bacteroidia;o__Cytophagales;f__Cyclobacteriaceae;g__uncultured;s__uncultured_bacterium	TACGGAGGGTCCGAGCGTTGTCCGGAATTATTGGGTTTAAAGGGTACGTAGGCGGATTGATCAGTCAGAGCTGAAATCCTATGGCTTAACCATAGAACTGGCTTTGATACTGTCAATCTTGAGTACGGTAGAGGTAGGCGGAATTTATGATGTAGCGGTGAAATGCATAGATATCATAAAGAACACCGATAGCGAAGGCAGCTTGCTGGACCGTAACTGACGCTAATGTACGAAAGTGCGGGTATCGAAC
ASV_1383	14	NA	1.14613	RSW	RSW	NA	NA	d__Bacteria;p__Proteobacteria;c__Gammaproteobacteria;o__Tenderiales;f__Tenderiaceae;g__Candidatus_Tenderia;Unassigned	TACGGAGGGTGCGAGCGTTAATCGGAATTACTGGGCGTAAAGCGCACGTAGGTGGTTTGATAAGTCGGATGTGAAATCCCCGGGCTTAACCTGGGAATTGCATTCGATACTGTCTCACTAGAGTCTAGCAGAGGAATGCGGAATTCCGGGTGTAGCGGTGAAATGCGTAGAGATCCGGAGGAACATCAGTGGCGAAGGCGGCATTCTGGGCTAAGACTGACACTGAGGTGCGAAAGCGTGGGGAGCAAAC
ASV_1383	3	NA	0.477121	Adults_female	Ib134_T2	Female	1	d__Bacteria;p__Proteobacteria;c__Gammaproteobacteria;o__Tenderiales;f__Tenderiaceae;g__Candidatus_Tenderia;Unassigned	TACGGAGGGTGCGAGCGTTAATCGGAATTACTGGGCGTAAAGCGCACGTAGGTGGTTTGATAAGTCGGATGTGAAATCCCCGGGCTTAACCTGGGAATTGCATTCGATACTGTCTCACTAGAGTCTAGCAGAGGAATGCGGAATTCCGGGTGTAGCGGTGAAATGCGTAGAGATCCGGAGGAACATCAGTGGCGAAGGCGGCATTCTGGGCTAAGACTGACACTGAGGTGCGAAAGCGTGGGGAGCAAAC
ASV_1384	2	NA	0.30103	RSW	RSW	NA	NA	d__Bacteria;p__Proteobacteria;c__Gammaproteobacteria;o__Gammaproteobacteria_Incertae_Sedis;f__Unknown_Family;g__uncultured;s__uncultured_bacterium	TACGGAGGGTGCAAGCGTTAATCGGAATTACTGGGCGTAAAGGGTACGTAGGCGGTTTGTTAAGTTGGATGTGAAAGCCCCGGGCTTAACCTGGGAACTGCATTCAAAACTGGCAGACTGGAGTTTGGCAGAGGCTAGTGGAATTCCAGGTGTAGCGGTGAAATGCGTAGAGATCTGGAGGAACATCAGTGGCGAAGGCGACTGGCTGGGCTAAAACTGACGCTGAAGTACGAAAGCGTGGGGAGCAAAC
ASV_1385	4	NA	0.60206	Oocytes	Oocytes_T2	NA	2	d__Bacteria;p__Proteobacteria;c__Alphaproteobacteria;o__Rhizobiales;f__Rhizobiales_Incertae_Sedis;g__Anderseniella;Unassigned	TACGGAGGGGGCTAGCGTTGTTCGGAATTACTGGGCGTAAAGCGCGCGTAGGCGGATCGTTTAGTCGGGGGTGAAATCCTGGGGCTCAACCTCAGAACTGCCTCCGATACTGGCGATCTAGAGTCCGGAAGAGGTTAGTGGAATTCCCAGTGTAGAGGTGAAATTCGTAGATATTGGGAAGAACACCAGTGGCGAAGGCGGCTAACTGGTCCGGTACTGACGCTGAGGTGCGAAAGCGTGGGGAGCAAAC
ASV_1386	6	NA	0.778151	RSW	RSW	NA	NA	d__Bacteria;p__Planctomycetota;c__OM190;o__OM190;f__OM190;g__OM190;s__uncultured_bacterium	GACGGAGGGCGCAAGCGTTGTTCGGAATCACTGGGCATAAAGAGCACGTAGGCTGTTAGTTAAGTCGGATGTGAAAGCCCTCGGCCCAACCGGGGAACTGCATCCGATACTGGCTAACTAGAGGACAGGAGGGGTGAGTGGAACTCCAGGTGGAACGGTGAAATGTGTAGATATCTGGAGGAACACCGGTGGCGAAAGCGGCTCACTGGCCTGTCTCTGACGCTGAGGTGCGAAAGCTAGGGGAGCGAAC
ASV_1387	5	NA	0.69897	RSW	RSW	NA	NA	d__Bacteria;p__Acidobacteriota;c__Subgroup_22;o__Subgroup_22;f__Subgroup_22;g__Subgroup_22;s__uncultured_bacterium	TACGGAGGGGGCCAGCGTTGTTCGGAATTATTGGGCGTAAAGGGCGCGTAGGCGGCCATGCAAGTCAGGTGTGAAATCCCCTGGCTTACCCAGGGACCTGCATTTGAAACTGCATGGCTTGAGTCCGGGAGAGGAGAGTGGAATTCCCAGTGTAGCGGTGGAATGCGTAGATATTGGGAGGAACACCAGTGGCGAAGGCGGCTCTCTGGACCGGTACTGACGCTGAGGCGCGAAAGCTAGGGGAGCAAAC
ASV_1388	10	NA	1	RSW	RSW	NA	NA	d__Bacteria;p__Acidobacteriota;c__Blastocatellia;o__Blastocatellales;f__Blastocatellaceae;g__Blastocatella;s__uncultured_bacterium	TACGTAGGGACCAAGCGTTGTTCGGATTTACTGGGCGTAAAGGGTGCGTAGGCGGCGCGTCAAGTCACTTGTGAAATCTCCGGGCTTAACTCGGAACGGCCAAGTGATACTGTCGTGCTAGAGTGCAGAATGGGCAACTGGAATTCTTGGTGTAGCGGTGAAATGCGTAGATATCAAGAGGAACACCTGAGGCGAAGGCGAGTTGCTGGGCTGACACTGACGCTGAGGCACGAAAGCCAGGGGAGCGAAC
ASV_1389	7	NA	0.845098	RSW	RSW	NA	NA	d__Bacteria;p__Bacteroidota;c__Bacteroidia;o__Chitinophagales;f__Saprospiraceae;g__uncultured;Unassigned	TACGGAAGGTGCAAGCGTTATCCGGAATCACTGGGTTTAAAGGGTGCGTAGGCGGATTAGTAAGTCAGAAGTGAAAGGCATCAGCTTAACTGGTGAATTGCTTTTGATACTGTTAATCTTGAATAGAGCTGAGGTTGGCGGAATGAGTCATGTAGCGGTGAAATGCATAGATATGACTTAGAACACCAATTGCGAAGGCAGCTGACTGAGCTTTAATTGACGCTGAGGCACGAAAGCGTGGGGAGCGAAC
ASV_139	66	0.000702285	1.81954	Tank2_SW	Tank2_SW	NA	2	d__Bacteria;p__Bacteroidota;c__Bacteroidia;o__Flavobacteriales;f__NS9_marine_group;g__NS9_marine_group;s__uncultured_bacterium	TACGGAGGATCCAAGCGTTATCCGGATTTATTGGGTTTAAAGGGTCCGTAGGCGGGACATTAAGTCAGTGGTGAAAGCCTTCAGCTTAACTGGAGAATTGCCATTGATACTGATGTTCTTGAGTACACCTGAAGTGGGCGGAATGTGTCATGTAGCGGTGAAATGCATAGATATGACACAGAACACCGATTGCGAAGGCAGCTCACTAAAGTGTAACTGACGCTGAGGGACGAAAGCGTGGGGAGCGAAC
ASV_139	9	7.18787e-05	0.954243	Oocytes	Oocytes_T2	NA	2	d__Bacteria;p__Bacteroidota;c__Bacteroidia;o__Flavobacteriales;f__NS9_marine_group;g__NS9_marine_group;s__uncultured_bacterium	TACGGAGGATCCAAGCGTTATCCGGATTTATTGGGTTTAAAGGGTCCGTAGGCGGGACATTAAGTCAGTGGTGAAAGCCTTCAGCTTAACTGGAGAATTGCCATTGATACTGATGTTCTTGAGTACACCTGAAGTGGGCGGAATGTGTCATGTAGCGGTGAAATGCATAGATATGACACAGAACACCGATTGCGAAGGCAGCTCACTAAAGTGTAACTGACGCTGAGGGACGAAAGCGTGGGGAGCGAAC
ASV_139	46	0.000838238	1.66276	Tank1_SW	Tank1_SW	NA	1	d__Bacteria;p__Bacteroidota;c__Bacteroidia;o__Flavobacteriales;f__NS9_marine_group;g__NS9_marine_group;s__uncultured_bacterium	TACGGAGGATCCAAGCGTTATCCGGATTTATTGGGTTTAAAGGGTCCGTAGGCGGGACATTAAGTCAGTGGTGAAAGCCTTCAGCTTAACTGGAGAATTGCCATTGATACTGATGTTCTTGAGTACACCTGAAGTGGGCGGAATGTGTCATGTAGCGGTGAAATGCATAGATATGACACAGAACACCGATTGCGAAGGCAGCTCACTAAAGTGTAACTGACGCTGAGGGACGAAAGCGTGGGGAGCGAAC
ASV_139	2	0.000150943	0.30103	Embryos	Embryos_T2	NA	1	d__Bacteria;p__Bacteroidota;c__Bacteroidia;o__Flavobacteriales;f__NS9_marine_group;g__NS9_marine_group;s__uncultured_bacterium	TACGGAGGATCCAAGCGTTATCCGGATTTATTGGGTTTAAAGGGTCCGTAGGCGGGACATTAAGTCAGTGGTGAAAGCCTTCAGCTTAACTGGAGAATTGCCATTGATACTGATGTTCTTGAGTACACCTGAAGTGGGCGGAATGTGTCATGTAGCGGTGAAATGCATAGATATGACACAGAACACCGATTGCGAAGGCAGCTCACTAAAGTGTAACTGACGCTGAGGGACGAAAGCGTGGGGAGCGAAC
ASV_139	7	0.000637929	0.845098	Tank2_SW	Tank2_SW	NA	2	d__Bacteria;p__Bacteroidota;c__Bacteroidia;o__Flavobacteriales;f__NS9_marine_group;g__NS9_marine_group;s__uncultured_bacterium	TACGGAGGATCCAAGCGTTATCCGGATTTATTGGGTTTAAAGGGTCCGTAGGCGGGACATTAAGTCAGTGGTGAAAGCCTTCAGCTTAACTGGAGAATTGCCATTGATACTGATGTTCTTGAGTACACCTGAAGTGGGCGGAATGTGTCATGTAGCGGTGAAATGCATAGATATGACACAGAACACCGATTGCGAAGGCAGCTCACTAAAGTGTAACTGACGCTGAGGGACGAAAGCGTGGGGAGCGAAC
ASV_139	56	0.000584301	1.74819	Tank1_SW	Tank1_SW	NA	1	d__Bacteria;p__Bacteroidota;c__Bacteroidia;o__Flavobacteriales;f__NS9_marine_group;g__NS9_marine_group;s__uncultured_bacterium	TACGGAGGATCCAAGCGTTATCCGGATTTATTGGGTTTAAAGGGTCCGTAGGCGGGACATTAAGTCAGTGGTGAAAGCCTTCAGCTTAACTGGAGAATTGCCATTGATACTGATGTTCTTGAGTACACCTGAAGTGGGCGGAATGTGTCATGTAGCGGTGAAATGCATAGATATGACACAGAACACCGATTGCGAAGGCAGCTCACTAAAGTGTAACTGACGCTGAGGGACGAAAGCGTGGGGAGCGAAC
ASV_139	4	5.69176e-05	0.60206	Embryos	Embryos_T1	NA	1	d__Bacteria;p__Bacteroidota;c__Bacteroidia;o__Flavobacteriales;f__NS9_marine_group;g__NS9_marine_group;s__uncultured_bacterium	TACGGAGGATCCAAGCGTTATCCGGATTTATTGGGTTTAAAGGGTCCGTAGGCGGGACATTAAGTCAGTGGTGAAAGCCTTCAGCTTAACTGGAGAATTGCCATTGATACTGATGTTCTTGAGTACACCTGAAGTGGGCGGAATGTGTCATGTAGCGGTGAAATGCATAGATATGACACAGAACACCGATTGCGAAGGCAGCTCACTAAAGTGTAACTGACGCTGAGGGACGAAAGCGTGGGGAGCGAAC
ASV_1390	2	0.000186776	0.30103	Adults_female	Ib130_T1	Female	2	d__Bacteria;p__Planctomycetota;c__OM190;o__OM190;f__OM190;g__OM190;s__uncultured_bacterium	TACAGAGAGTGCGAACGTTGTTCGGAATTACTGGGCTTAAAGCGTACGTAGGCGGCGTAACAAGTGTCGGGTGAAAGCCCACGGCTCACCCGTGGAATTGCCTGGCAAACTGTTATGCTAGAGTGTGGTAGGGGAGAACAGAACTCATGGTGGAGCGGTGAAATGCGTAGATATCATGAGGAATACCGGTGGCGAAGGCGGTTCTCTGGTCCACAACTGACGCTGAGGTACGAAAGCTAGGGTAGCGAAC
ASV_1390	3	0.000149618	0.477121	Adults_female	Ib126_T2	Female	1	d__Bacteria;p__Planctomycetota;c__OM190;o__OM190;f__OM190;g__OM190;s__uncultured_bacterium	TACAGAGAGTGCGAACGTTGTTCGGAATTACTGGGCTTAAAGCGTACGTAGGCGGCGTAACAAGTGTCGGGTGAAAGCCCACGGCTCACCCGTGGAATTGCCTGGCAAACTGTTATGCTAGAGTGTGGTAGGGGAGAACAGAACTCATGGTGGAGCGGTGAAATGCGTAGATATCATGAGGAATACCGGTGGCGAAGGCGGTTCTCTGGTCCACAACTGACGCTGAGGTACGAAAGCTAGGGTAGCGAAC
ASV_1390	368	0.00457444	2.56585	RSW	RSW	NA	NA	d__Bacteria;p__Planctomycetota;c__OM190;o__OM190;f__OM190;g__OM190;s__uncultured_bacterium	TACAGAGAGTGCGAACGTTGTTCGGAATTACTGGGCTTAAAGCGTACGTAGGCGGCGTAACAAGTGTCGGGTGAAAGCCCACGGCTCACCCGTGGAATTGCCTGGCAAACTGTTATGCTAGAGTGTGGTAGGGGAGAACAGAACTCATGGTGGAGCGGTGAAATGCGTAGATATCATGAGGAATACCGGTGGCGAAGGCGGTTCTCTGGTCCACAACTGACGCTGAGGTACGAAAGCTAGGGTAGCGAAC
ASV_1391	6	NA	0.778151	RSW	RSW	NA	NA	d__Bacteria;p__Planctomycetota;c__Phycisphaerae;o__Phycisphaerales;f__Phycisphaeraceae;g__uncultured;s__uncultured_organism	TACGAAGGGCCCGAGCGTTGATCGGAATCACTGGGCTTAAAGGGTGCGCAGGCGGAATCGTCAGTGTCTTGTGAAATCCCACGGCTCAACCGTGGAACTGCAGGGCATACTGCGATTCTTGAGGCCGGTAGGGGTAATCGGAACTCTAGGTGTAGCGGTGAAATGCGTAGATATCTAGAGGAACACCAAAGGTGAAGACAGATTACTGGGCCGGACCTGACGCTCATGCACGAAAGCGTGGGTAGCGAAG
ASV_1393	2	NA	0.30103	Tank2_SW	Tank2_SW	NA	2	d__Bacteria;p__Proteobacteria;c__Alphaproteobacteria;o__Caulobacterales;f__Hyphomonadaceae;g__Hirschia;Unassigned	TACGAAGGGAGCTAGCGTTGTTCGGAATTACTGGGCGTAAAGCGCACGTAGGCGGATTAACAAGTCAGAGGTGAAATCCCGGAGCTCAACTCCGGAACTGCCTTTGAAACTGTTAGTCTAGAGGACAGGAGAGGCAAGTGGAATACCGAGTGTAGAGGTGAAATTCGTAGATATTCGGTGGAACACCAGTGGCGAAGGCGACTTGCTGGACTGTATCTGACGCTGAGGTGCGAAAGTGTGGGGAGCAAAC
ASV_1394	3	NA	0.477121	Tank1_SW	Tank1_SW	NA	1	d__Bacteria;p__Patescibacteria;c__Gracilibacteria;o__Candidatus_Peribacteria;f__Candidatus_Peribacteria;g__Candidatus_Peribacteria;s__uncultured_bacterium	TACGGAAGGTGCAAGCGTTACTCGGAATCACTGGGCGTAAAGCGTCTGTAGGTGGAAAAGTCAGTCTGGAGTAAAAGGTGGGAGCCCAACTCCCATTACGTTCCGGAAACTGCTTTTCTTGAGCAACTCAGGGGCACCTGGAATGCTGTGTGTAGGGGTAATATCCGTTGATACACAGTGGAACGCTAAAAGCGAAAGCAGGGTGCTGGGGGTTTGCTGACACTCAGAGACGAAAGCGTGGGTAGCGAAC
ASV_1394	9	NA	0.954243	FSW	FSW	NA	NA	d__Bacteria;p__Patescibacteria;c__Gracilibacteria;o__Candidatus_Peribacteria;f__Candidatus_Peribacteria;g__Candidatus_Peribacteria;s__uncultured_bacterium	TACGGAAGGTGCAAGCGTTACTCGGAATCACTGGGCGTAAAGCGTCTGTAGGTGGAAAAGTCAGTCTGGAGTAAAAGGTGGGAGCCCAACTCCCATTACGTTCCGGAAACTGCTTTTCTTGAGCAACTCAGGGGCACCTGGAATGCTGTGTGTAGGGGTAATATCCGTTGATACACAGTGGAACGCTAAAAGCGAAAGCAGGGTGCTGGGGGTTTGCTGACACTCAGAGACGAAAGCGTGGGTAGCGAAC
ASV_1395	4	NA	0.60206	RSW	RSW	NA	NA	d__Bacteria;p__Proteobacteria;c__Alphaproteobacteria;Unassigned;Unassigned;Unassigned;Unassigned	TACGAAGGGGGCTAGCGTTATTCGGAATCACTGGGCGTAAAGCGCGCGTAGGCGGTTTTTTAAGCTAGGTGTGAAAGCCCGGGGCTCAACCCCGGAACTGCACTTAGAACTGGGAAACTAGAATCAGCTAGAGGTGAGTGGAATTCCTTGTGTAGAGGTGAAATTCGTAGATACAAGGAGGAACACCAGAGGCGAAGGCGACTCACTGGGGCTGTATTGACGCTGAGGTGCGAAAGCGTGGGGAGCGAAG
ASV_1396	11	NA	1.04139	FSW	FSW	NA	NA	d__Bacteria;p__Planctomycetota;c__Planctomycetes;o__Pirellulales;f__Pirellulaceae;g__Rhodopirellula;Unassigned	TACGAACTGCACAAACGTTATTCGGAATCACTGGGCTTAAAGAGTCCGTAGGCGGCTTGGAAGGTGAGGTGTGAAATCCCACAGCCCAACTGTGGAACTGCGCCTCAAACCATCAGGCTCGAGGGAGACAGGGGTGAGCGGAACAGATGGTGGAGCGGTGAAATGCGTTGATATCATCTGGAACACCGGTGGCGAAGGCGGCTCACTGGGTCTCTTCTGACGCTGAGGGACGAAAGCTAGGGGAGCGAAC
ASV_1397	46	0.000914386	1.66276	FSW	FSW	NA	NA	d__Bacteria;p__Verrucomicrobiota;c__Omnitrophia;o__Omnitrophales;f__Omnitrophaceae;g__Candidatus_Omnitrophus;s__uncultured_bacterium	TACGGAGGGGGCAAGCGTTGTTCGGATTTATTGGGCGTAAAGGGTGTGTAGGCGGCATAGCAAGTCAGATGTGAAATCTTCGGGCTCAACCCGGAAACTGCATTTGAAACTGCTAAGCTAGAGTACCAAAGAGGCATATGGAATTCTTGGTGTAGGAGTGAAATCCGCAGATATCAAGAAGAACACCAGTAGCGAAGGCGATATGCTGGGTGGATACTGACGCTGAAACACGAAAGCTAGGGTAGCGAAC
ASV_1398	3	NA	0.477121	RSW	RSW	NA	NA	d__Bacteria;p__Bacteroidota;c__Bacteroidia;o__Chitinophagales;f__Saprospiraceae;Unassigned;Unassigned	TACGGAGGGTGCAAGCGTTATCCGGAATCACTGGGTTTAAAGGGTGCGCAGGCGGTTTGATAAGTCAGAGGTGAAAGCCCGTCGCTTAACGATGGAATTGCCTTTGATACTGTCAGACTTGAGTTCGGTGGAGGTGGGCGGAATGTGACATGTAGCGGTGAAATGCTTAGATATGTCATGGAACACCGATTGCGAAGGCAGCTCACTATACCGCAACTGACGCTCATGCACGAAAGCGTGGGTAGCGAAC
ASV_1399	2	NA	0.30103	Adults_female	Ib130_T3	Female	2	d__Bacteria;p__Proteobacteria;c__Gammaproteobacteria;Unassigned;Unassigned;Unassigned;Unassigned	TACGGAGGGTGCGAGCGTTAATCGGAATGACTGGGCGTAAAGCGCGCGTAGGTGGTTTTTTAAGTTGGATGTGAAAGCCCTGGGCTCAACCTGGGAACTGCATCCAAAACTGGGAGACTAGAGTACAGTAGAGGGGGGTAGAATTTCCGGTGTAGCGGTGAAATGCGTAGAGATCGGAAGGAATACCAGTGGCGAAGGCGGCCCCCTGGACTGATACTGACACTGAGGTGCGAAAGCGTGGGTAGCGAAC
ASV_14	2	NA	0.30103	RSW	RSW	NA	NA	d__Bacteria;p__SAR324_clade(Marine_group_B);c__SAR324_clade(Marine_group_B);o__SAR324_clade(Marine_group_B);f__SAR324_clade(Marine_group_B);g__SAR324_clade(Marine_group_B);s__uncultured_bacterium	TACGTAGGGTGCAAGCGTTGTTCGGAATCACTGGGCGTAAAGGGCGTGTAGGCGGGGATTCAAGCTATAGGTGAAATCCCGAGGCTCAACCTCGGAACTGCTTATAGGACTGAATCCCTAGAGAAAGGTAGAGGTTAGTGGAATTCCTGGTGTAGAGGTGAAATTCGTAGATATCAGGAGGAACACCGGTGGCGAAAGCGACTAACTGGACCTATTCTGACGCTGAGGCGCGAAAGCATGGGGAGCAAAC
ASV_140	12	NA	1.07918	FSW	FSW	NA	NA	d__Bacteria;p__Planctomycetota;c__Planctomycetes;o__Planctomycetales;f__Rubinisphaeraceae;g__Fuerstia;Unassigned	CACGTACTGTGCGAACGTTATTCGGAATCACTGGGCTTAAAGGGTACGTAGGCGGTTTGGCAAGTCAGATGTGAAATGCCACAGCTCAACTGTGGCACTGCGTTTGAAACTGCCAGGCTAGAGTATTTCAGGGGTGTGCGGAACTGCCAGTGGAGCGGTGAAATGCGTTGATATTGGCAGGAACACCGGAGGCGAAGGCGGCACACTGGGGGATAACTGACGCTGAGGTACGAAAGCCAGGGTAGCGAAC
ASV_1400	11	0.000200448	1.04139	Tank1_SW	Tank1_SW	NA	1	d__Bacteria;p__Myxococcota;c__Polyangia;o__Blfdi19;f__Blfdi19;g__Blfdi19;s__uncultured_bacterium	TACAGAGGGTGCAAGCGTTGTTCGGAATCACTGGGCGTAAAGCGCGTGTAGGCGGTCTGTTAAGTCGGATGTGAAATCCCTGGGCTCAACCCAGGACGTGCATCCGAAACTGGCAGACTTGAATCCCGGAGGGGGTGGCGGAATTCCTGGTGTAGAGGTGAAATTCGTAGATATCAGGAGGAACACCTGTGGCGAAGGCGGCCACCTGGACGGGTATTGACGCTGAGACGCGAAAGCGTGGGTAGCAAAC
ASV_1400	42	0.000834874	1.62325	FSW	FSW	NA	NA	d__Bacteria;p__Myxococcota;c__Polyangia;o__Blfdi19;f__Blfdi19;g__Blfdi19;s__uncultured_bacterium	TACAGAGGGTGCAAGCGTTGTTCGGAATCACTGGGCGTAAAGCGCGTGTAGGCGGTCTGTTAAGTCGGATGTGAAATCCCTGGGCTCAACCCAGGACGTGCATCCGAAACTGGCAGACTTGAATCCCGGAGGGGGTGGCGGAATTCCTGGTGTAGAGGTGAAATTCGTAGATATCAGGAGGAACACCTGTGGCGAAGGCGGCCACCTGGACGGGTATTGACGCTGAGACGCGAAAGCGTGGGTAGCAAAC
ASV_1400	25	0.000608791	1.39794	FSW	FSW	NA	NA	d__Bacteria;p__Myxococcota;c__Polyangia;o__Blfdi19;f__Blfdi19;g__Blfdi19;s__uncultured_bacterium	TACAGAGGGTGCAAGCGTTGTTCGGAATCACTGGGCGTAAAGCGCGTGTAGGCGGTCTGTTAAGTCGGATGTGAAATCCCTGGGCTCAACCCAGGACGTGCATCCGAAACTGGCAGACTTGAATCCCGGAGGGGGTGGCGGAATTCCTGGTGTAGAGGTGAAATTCGTAGATATCAGGAGGAACACCTGTGGCGAAGGCGGCCACCTGGACGGGTATTGACGCTGAGACGCGAAAGCGTGGGTAGCAAAC
ASV_1400	10	0.000106407	1	Tank2_SW	Tank2_SW	NA	2	d__Bacteria;p__Myxococcota;c__Polyangia;o__Blfdi19;f__Blfdi19;g__Blfdi19;s__uncultured_bacterium	TACAGAGGGTGCAAGCGTTGTTCGGAATCACTGGGCGTAAAGCGCGTGTAGGCGGTCTGTTAAGTCGGATGTGAAATCCCTGGGCTCAACCCAGGACGTGCATCCGAAACTGGCAGACTTGAATCCCGGAGGGGGTGGCGGAATTCCTGGTGTAGAGGTGAAATTCGTAGATATCAGGAGGAACACCTGTGGCGAAGGCGGCCACCTGGACGGGTATTGACGCTGAGACGCGAAAGCGTGGGTAGCAAAC
ASV_1400	8	8.34716e-05	0.90309	Tank1_SW	Tank1_SW	NA	1	d__Bacteria;p__Myxococcota;c__Polyangia;o__Blfdi19;f__Blfdi19;g__Blfdi19;s__uncultured_bacterium	TACAGAGGGTGCAAGCGTTGTTCGGAATCACTGGGCGTAAAGCGCGTGTAGGCGGTCTGTTAAGTCGGATGTGAAATCCCTGGGCTCAACCCAGGACGTGCATCCGAAACTGGCAGACTTGAATCCCGGAGGGGGTGGCGGAATTCCTGGTGTAGAGGTGAAATTCGTAGATATCAGGAGGAACACCTGTGGCGAAGGCGGCCACCTGGACGGGTATTGACGCTGAGACGCGAAAGCGTGGGTAGCAAAC
ASV_1401	39	0.000949714	1.59106	FSW	FSW	NA	NA	d__Bacteria;p__Planctomycetota;c__Planctomycetes;o__Pirellulales;f__Pirellulaceae;g__Blastopirellula;Unassigned	CACGAACCGTACGAACGTTATTCGGAATCACTGGGCTTAAAGAGTGCGTAGGCGGCTTTACAGGTGGGGTGTGAAAGCCCACGGCTCAACCGTGGAACGGCGCCCCAAACCGTAAGGCTTGAGGGAGATAGAGGTGAGCGGAACTGATGGTGGAGCGGTGAAATGCGTTGATATCATCAGGAACACCAGCGGCGAAGGCGGCTCACTGGGTCTTTTCTGACGCTGAGGCACGAAAGCTAGGGGAGCGAAC
ASV_1402	47	NA	1.6721	Tank1_SW	Tank1_SW	NA	1	d__Bacteria;p__Acidobacteriota;c__Acidobacteriae;o__PAUC26f;f__PAUC26f;g__PAUC26f;s__uncultured_bacterium	TACGTAGGCTCCAAGCGTTGTTCGGAATTACTGGGCGTAAAGCGAGTGTAGGCGGTTCGCCAAGTCGATTGTGAAATCTCCCGGCTCAACTGGGAGGGTGCGGTCGATACTGGCGAGCTAGAGTGCGGAAGAGGAAGGTAGAATTCCTGGTGTAGCGGTGGAATGCGTAGATATCAGGAGGAATACCGGTGGTGAAGACGGCCTTCTGGGCCGCAACTGACGCTGAGACTCGAAAGCGTGGGGAGCAAAC
ASV_1402	21	NA	1.32222	Tank1_SW	Tank1_SW	NA	1	d__Bacteria;p__Acidobacteriota;c__Acidobacteriae;o__PAUC26f;f__PAUC26f;g__PAUC26f;s__uncultured_bacterium	TACGTAGGCTCCAAGCGTTGTTCGGAATTACTGGGCGTAAAGCGAGTGTAGGCGGTTCGCCAAGTCGATTGTGAAATCTCCCGGCTCAACTGGGAGGGTGCGGTCGATACTGGCGAGCTAGAGTGCGGAAGAGGAAGGTAGAATTCCTGGTGTAGCGGTGGAATGCGTAGATATCAGGAGGAATACCGGTGGTGAAGACGGCCTTCTGGGCCGCAACTGACGCTGAGACTCGAAAGCGTGGGGAGCAAAC
ASV_1403	51	0.0218603	1.70757	Adults_male	Ib128_T3	Male	2	d__Bacteria;p__Firmicutes;c__Negativicutes;o__Veillonellales-Selenomonadales;f__Selenomonadaceae;g__Megamonas;s__uncultured_bacterium	TACGTAGGCGGCAAGCGTTGTCCGGAATTATTGGGCGTAAAGGGAGCGCAGGCGGGAAACTAAGCGGATCTTAAAAGTGCGGGGCTCAACCCCGTGATGGGGTCCGAACTGGTTTTCTTGAGTGCAGGAGAGGAAAGCGGAATTCCCAGTGTAGCGGTGAAATGCGTAGATATTGGGAAGAACACCAGTGGCGAAGGCGGCTTTCTGGACTGTAACTGACGCTGAGGCTCGAAAGCTAGGGTAGCGAACG
ASV_1404	5	NA	0.69897	RSW	RSW	NA	NA	d__Bacteria;p__Verrucomicrobiota;c__Verrucomicrobiae;o__Verrucomicrobiales;f__DEV007;g__DEV007;Unassigned	CACGGAGGCCCCGAGCGTTGTTCGGATTTACTGGGCGTAAAGCGTATGTAGGCGGTTAGGTAAGTCAGATGTGAAATCTCTGGGCTCAACCCGGAAACTGCATCCGATACTGCCTGACTAGAGGACTGGAGAGGAAACTGGAATTTACGGTGTAGCAGTGAAATGCGTGGATATCGTAAGGAAGACCAATGGCGAAGGCAGGTTTCTGGACAGTTCCTGACGCTGAGATACGAAGGCCAGGGTAGCGAAA
ASV_1405	39	0.00180849	1.59106	Adults_male	Ib132_T3	Male	1	d__Bacteria;p__Proteobacteria;c__Alphaproteobacteria;o__Rhizobiales;f__Stappiaceae;g__Pseudovibrio;Unassigned	TACGAAGGGGGCGAGCGTTGTTCGGAATCACTGGGCGTAAAGCGTACGTAGGCGGATAGATTAGTTAGGGGTGAAATCCCGAGGCTCAACCTCGGAACTGCCTCTAATACTGTCTATCTAGAGATCGAGAGAGGTGAGTGGAATTCCTAGTGTAGAGGTGAAATTCGTAGATATTAGGAAGAACACCAGTGGCGAAGGCGGCTCACTGGCTCGATACTGACGCTGAGGTACGAAAGCGTGGGGAGCAAAC
ASV_1405	6	0.000299237	0.778151	Adults_female	Ib126_T2	Female	1	d__Bacteria;p__Proteobacteria;c__Alphaproteobacteria;o__Rhizobiales;f__Stappiaceae;g__Pseudovibrio;Unassigned	TACGAAGGGGGCGAGCGTTGTTCGGAATCACTGGGCGTAAAGCGTACGTAGGCGGATAGATTAGTTAGGGGTGAAATCCCGAGGCTCAACCTCGGAACTGCCTCTAATACTGTCTATCTAGAGATCGAGAGAGGTGAGTGGAATTCCTAGTGTAGAGGTGAAATTCGTAGATATTAGGAAGAACACCAGTGGCGAAGGCGGCTCACTGGCTCGATACTGACGCTGAGGTACGAAAGCGTGGGGAGCAAAC
ASV_1406	6	0.000131718	0.778151	FSW	FSW	NA	NA	d__Bacteria;p__Verrucomicrobiota;c__Chlamydiae;o__Chlamydiales;f__Chlamydiaceae;g__Chlamydia;Unassigned	TACGGAGGGTGCAAGCGTTAATCGGATTTATTGGGCGTAAAGAGCACGTAGGTGGGAAGGTAAGTTAGATGTGAAATCTCAAAGCTCAACTTTGAGCCCGCATCTAAAACTGCTTTTCTAGAGGATGGATGGAGAAAGGGGAATTCCAAGTGTAGCGGTGGAATGCGTAGATATTTGGAAGAACACCAGTGGCGAAGGCGCCTTTCTAATTTACTCCTGACACTGAGGTGCGAAAGCAAGGGTAGCGAAC
ASV_1406	3	3.1922e-05	0.477121	Tank2_SW	Tank2_SW	NA	2	d__Bacteria;p__Verrucomicrobiota;c__Chlamydiae;o__Chlamydiales;f__Chlamydiaceae;g__Chlamydia;Unassigned	TACGGAGGGTGCAAGCGTTAATCGGATTTATTGGGCGTAAAGAGCACGTAGGTGGGAAGGTAAGTTAGATGTGAAATCTCAAAGCTCAACTTTGAGCCCGCATCTAAAACTGCTTTTCTAGAGGATGGATGGAGAAAGGGGAATTCCAAGTGTAGCGGTGGAATGCGTAGATATTTGGAAGAACACCAGTGGCGAAGGCGCCTTTCTAATTTACTCCTGACACTGAGGTGCGAAAGCAAGGGTAGCGAAC
ASV_1406	42	0.000834874	1.62325	FSW	FSW	NA	NA	d__Bacteria;p__Verrucomicrobiota;c__Chlamydiae;o__Chlamydiales;f__Chlamydiaceae;g__Chlamydia;Unassigned	TACGGAGGGTGCAAGCGTTAATCGGATTTATTGGGCGTAAAGAGCACGTAGGTGGGAAGGTAAGTTAGATGTGAAATCTCAAAGCTCAACTTTGAGCCCGCATCTAAAACTGCTTTTCTAGAGGATGGATGGAGAAAGGGGAATTCCAAGTGTAGCGGTGGAATGCGTAGATATTTGGAAGAACACCAGTGGCGAAGGCGCCTTTCTAATTTACTCCTGACACTGAGGTGCGAAAGCAAGGGTAGCGAAC
ASV_1407	18	NA	1.25527	FSW	FSW	NA	NA	d__Bacteria;p__Planctomycetota;c__Pla3_lineage;o__Pla3_lineage;f__Pla3_lineage;g__Pla3_lineage;Unassigned	TACGAATGGTGCGAGCGTTGTTCGGAATCACTGGGCATAAAGCGCGCGTAGGCGGTGGTGTAAGTCAGCTGTGAAATCCCTCGGCTCAACCGAGGAACTGCAGCTGAAACTGCATCACTAGAGGGCGGGAGGGGAGAACGGAATTCCTGGTGGAGCGGTGAAATGCGTAGATATCAGGAGGAACGCCGGAGGCGAAAGCGGTTCTCTGGCCCGCTACTGACGCTGAGGTGCGAAAGCTAGGGGAGCAAAC
ASV_1408	5	NA	0.69897	RSW	RSW	NA	NA	d__Bacteria;p__Proteobacteria;c__Alphaproteobacteria;o__Rickettsiales;f__SM2D12;g__SM2D12;Unassigned	TACGAAGGGGGCTAGCGTTGTTCGGATTTACTGGGCGTAAAGCGCACGCAGGCGGCTTATCAAGTCAGAGGTGAAATCCCGGGGCTTAACCCCGGAACTGCCTTTGAAACTGGTAAGCTAGAGGATGAGAGGGGAGTGTGGAATTCCTAGTGTAGAGGTGAAATTCGTAGATATTAGGAGGAACACCAGTGGCGAAGGCGACACTCTGGCTCATATCTGACGCTCATGTGCGAAAGCGTGGGGAGCAAAC
ASV_1409	71	0.00155866	1.85126	FSW	FSW	NA	NA	d__Bacteria;p__Proteobacteria;c__Alphaproteobacteria;o__Rickettsiales;f__Rickettsiaceae;g__uncultured;Unassigned	TACGGAGGGAGCTAGCGTTTTTCGGAATTACTGGGCGTAAAGAGCGCGTAGGCGGCTAATTAAGTTGAAAGTGAAATCCCAAAGCTTAACTTTGGAACTGCTTTCAAAACTGATCAGCTAGAGTTCGGTAGGGGATGATGGAATTCCTGGTGTAGAGGTGAAATTCTTAGATATCAGGAGGAACACCGAAGGCGAAGGCAATCATCTGGGCCGTATCTGACGCTGAGGCGCGAAAGCGTGGGGAGCAAAC
ASV_1409	2	2.84588e-05	0.30103	Embryos	Embryos_T1	NA	1	d__Bacteria;p__Proteobacteria;c__Alphaproteobacteria;o__Rickettsiales;f__Rickettsiaceae;g__uncultured;Unassigned	TACGGAGGGAGCTAGCGTTTTTCGGAATTACTGGGCGTAAAGAGCGCGTAGGCGGCTAATTAAGTTGAAAGTGAAATCCCAAAGCTTAACTTTGGAACTGCTTTCAAAACTGATCAGCTAGAGTTCGGTAGGGGATGATGGAATTCCTGGTGTAGAGGTGAAATTCTTAGATATCAGGAGGAACACCGAAGGCGAAGGCAATCATCTGGGCCGTATCTGACGCTGAGGCGCGAAAGCGTGGGGAGCAAAC
ASV_141	16	NA	1.20412	Tank1_SW	Tank1_SW	NA	1	d__Bacteria;p__Proteobacteria;c__Alphaproteobacteria;o__Rhizobiales;f__Methyloligellaceae;g__uncultured;Unassigned	TACGGAGGGGGCAAGCGTTGTTCGGAATTACTGGGCGTAAAGCGCACGTAGGCGGACTGGTCAGTTGGGGGTGAAATCCCGAGGCTTAACCTCGGAACTGCCTTCAATACTGCCAGTCTTGAGATCGGAAGAGGTGAGTGGAATTCCTAGTGTAGAGGTGAAATTCGTAGATATTAGGAAGAACACCAGTGGCGAAGGCGGCTCACTGGTCCGATACTGACGCTGAGGTGCGAAAGCGTGGGGAGCGAAC
ASV_141	9	NA	0.954243	Embryos	Embryos_T2	NA	1	d__Bacteria;p__Proteobacteria;c__Alphaproteobacteria;o__Rhizobiales;f__Methyloligellaceae;g__uncultured;Unassigned	TACGGAGGGGGCAAGCGTTGTTCGGAATTACTGGGCGTAAAGCGCACGTAGGCGGACTGGTCAGTTGGGGGTGAAATCCCGAGGCTTAACCTCGGAACTGCCTTCAATACTGCCAGTCTTGAGATCGGAAGAGGTGAGTGGAATTCCTAGTGTAGAGGTGAAATTCGTAGATATTAGGAAGAACACCAGTGGCGAAGGCGGCTCACTGGTCCGATACTGACGCTGAGGTGCGAAAGCGTGGGGAGCGAAC
ASV_141	16	NA	1.20412	Tank2_SW	Tank2_SW	NA	2	d__Bacteria;p__Proteobacteria;c__Alphaproteobacteria;o__Rhizobiales;f__Methyloligellaceae;g__uncultured;Unassigned	TACGGAGGGGGCAAGCGTTGTTCGGAATTACTGGGCGTAAAGCGCACGTAGGCGGACTGGTCAGTTGGGGGTGAAATCCCGAGGCTTAACCTCGGAACTGCCTTCAATACTGCCAGTCTTGAGATCGGAAGAGGTGAGTGGAATTCCTAGTGTAGAGGTGAAATTCGTAGATATTAGGAAGAACACCAGTGGCGAAGGCGGCTCACTGGTCCGATACTGACGCTGAGGTGCGAAAGCGTGGGGAGCGAAC
ASV_141	14	NA	1.14613	Embryos	Embryos_T2	NA	1	d__Bacteria;p__Proteobacteria;c__Alphaproteobacteria;o__Rhizobiales;f__Methyloligellaceae;g__uncultured;Unassigned	TACGGAGGGGGCAAGCGTTGTTCGGAATTACTGGGCGTAAAGCGCACGTAGGCGGACTGGTCAGTTGGGGGTGAAATCCCGAGGCTTAACCTCGGAACTGCCTTCAATACTGCCAGTCTTGAGATCGGAAGAGGTGAGTGGAATTCCTAGTGTAGAGGTGAAATTCGTAGATATTAGGAAGAACACCAGTGGCGAAGGCGGCTCACTGGTCCGATACTGACGCTGAGGTGCGAAAGCGTGGGGAGCGAAC
ASV_141	16	NA	1.20412	Tank1_SW	Tank1_SW	NA	1	d__Bacteria;p__Proteobacteria;c__Alphaproteobacteria;o__Rhizobiales;f__Methyloligellaceae;g__uncultured;Unassigned	TACGGAGGGGGCAAGCGTTGTTCGGAATTACTGGGCGTAAAGCGCACGTAGGCGGACTGGTCAGTTGGGGGTGAAATCCCGAGGCTTAACCTCGGAACTGCCTTCAATACTGCCAGTCTTGAGATCGGAAGAGGTGAGTGGAATTCCTAGTGTAGAGGTGAAATTCGTAGATATTAGGAAGAACACCAGTGGCGAAGGCGGCTCACTGGTCCGATACTGACGCTGAGGTGCGAAAGCGTGGGGAGCGAAC
ASV_141	6	NA	0.778151	Embryos	Embryos_T2	NA	1	d__Bacteria;p__Proteobacteria;c__Alphaproteobacteria;o__Rhizobiales;f__Methyloligellaceae;g__uncultured;Unassigned	TACGGAGGGGGCAAGCGTTGTTCGGAATTACTGGGCGTAAAGCGCACGTAGGCGGACTGGTCAGTTGGGGGTGAAATCCCGAGGCTTAACCTCGGAACTGCCTTCAATACTGCCAGTCTTGAGATCGGAAGAGGTGAGTGGAATTCCTAGTGTAGAGGTGAAATTCGTAGATATTAGGAAGAACACCAGTGGCGAAGGCGGCTCACTGGTCCGATACTGACGCTGAGGTGCGAAAGCGTGGGGAGCGAAC
ASV_141	10	NA	1	Oocytes	Oocytes_T2	NA	2	d__Bacteria;p__Proteobacteria;c__Alphaproteobacteria;o__Rhizobiales;f__Methyloligellaceae;g__uncultured;Unassigned	TACGGAGGGGGCAAGCGTTGTTCGGAATTACTGGGCGTAAAGCGCACGTAGGCGGACTGGTCAGTTGGGGGTGAAATCCCGAGGCTTAACCTCGGAACTGCCTTCAATACTGCCAGTCTTGAGATCGGAAGAGGTGAGTGGAATTCCTAGTGTAGAGGTGAAATTCGTAGATATTAGGAAGAACACCAGTGGCGAAGGCGGCTCACTGGTCCGATACTGACGCTGAGGTGCGAAAGCGTGGGGAGCGAAC
ASV_1410	3	NA	0.477121	Tank1_SW	Tank1_SW	NA	1	d__Bacteria;p__WPS-2;c__WPS-2;o__WPS-2;f__WPS-2;g__WPS-2;s__uncultured_bacterium	GACGTAGGGAGCAAGCGTTGCCCGGAATTACTGGGCGTAAAGAGCTCGTAGGCGGGGGCGTGCGTCCGAGAGGAAATTTCAGGGCTCAACCCTGGGGCTTTCTCGGATACGGCGCTTCTTGAGGGTGAGAGAGGAAAGTGGAATTCCCGGTGTAGCGGTGAAATGCGTAGATATCGGGAGGAACACCAGTGGCGAAGGCGACTTTCTGGCTCATTCCTGACGCTGAGGAGCGAAAGCGTGGGTAGCGAAC
ASV_1411	4	NA	0.60206	RSW	RSW	NA	NA	d__Bacteria;p__Planctomycetota;c__Phycisphaerae;o__MSBL9;f__SG8-4;g__SG8-4;s__uncultured_bacterium	GACGAAGGTGGCAAGCGTTGTTCGGTATTACTGGGCTTAAAGCGTGTGTAGGCGGAGCAGTCAGTGCTTTGTGAAATCCCTCGGCTTAACCGAGGAATTGCTTGGCATACTGCTGTTCTTGAGGCAAGTAGGGGTGCACGGAACTCTTGGTGGAGCGGTGGAATGCGTAGATATCAAGAGGAACGCCAGTGGTGAAGACGGTGCACTGGGCTTGTTCTGACGCTGAGACACGAAAGCGTGGGGAGCAAAC
ASV_1412	21	0.00191379	1.32222	Tank2_SW	Tank2_SW	NA	2	d__Bacteria;p__Proteobacteria;c__Alphaproteobacteria;o__Rhodobacterales;f__Rhodobacteraceae;Unassigned;Unassigned	TACGGAGGGGGTTAGCGTTGTTCGGAATTACTGGGCGTAAAGCGCGCGTAGGCGGACTATTAAGTCAGGGGTGAAATCCCGGGGCTCAACCCCGGAACTGCCTCTGATACTGGTAGTCTTGAGTTCGAGAGAGGTGAGTGGAATTCCGAGTGTAGAGGTGAAATTCGTAGATATTCGGAGGAACACCAGTGGCGAAGGCGGCTCACTGGCTCGATACTGACGCTGAGGTGCGAAAGCGTGGGGAGCAAAC
ASV_1412	114	0.00250263	2.0569	FSW	FSW	NA	NA	d__Bacteria;p__Proteobacteria;c__Alphaproteobacteria;o__Rhodobacterales;f__Rhodobacteraceae;Unassigned;Unassigned	TACGGAGGGGGTTAGCGTTGTTCGGAATTACTGGGCGTAAAGCGCGCGTAGGCGGACTATTAAGTCAGGGGTGAAATCCCGGGGCTCAACCCCGGAACTGCCTCTGATACTGGTAGTCTTGAGTTCGAGAGAGGTGAGTGGAATTCCGAGTGTAGAGGTGAAATTCGTAGATATTCGGAGGAACACCAGTGGCGAAGGCGGCTCACTGGCTCGATACTGACGCTGAGGTGCGAAAGCGTGGGGAGCAAAC
ASV_1412	324	0.00788993	2.51055	FSW	FSW	NA	NA	d__Bacteria;p__Proteobacteria;c__Alphaproteobacteria;o__Rhodobacterales;f__Rhodobacteraceae;Unassigned;Unassigned	TACGGAGGGGGTTAGCGTTGTTCGGAATTACTGGGCGTAAAGCGCGCGTAGGCGGACTATTAAGTCAGGGGTGAAATCCCGGGGCTCAACCCCGGAACTGCCTCTGATACTGGTAGTCTTGAGTTCGAGAGAGGTGAGTGGAATTCCGAGTGTAGAGGTGAAATTCGTAGATATTCGGAGGAACACCAGTGGCGAAGGCGGCTCACTGGCTCGATACTGACGCTGAGGTGCGAAAGCGTGGGGAGCAAAC
ASV_1412	874	0.0173733	2.94151	FSW	FSW	NA	NA	d__Bacteria;p__Proteobacteria;c__Alphaproteobacteria;o__Rhodobacterales;f__Rhodobacteraceae;Unassigned;Unassigned	TACGGAGGGGGTTAGCGTTGTTCGGAATTACTGGGCGTAAAGCGCGCGTAGGCGGACTATTAAGTCAGGGGTGAAATCCCGGGGCTCAACCCCGGAACTGCCTCTGATACTGGTAGTCTTGAGTTCGAGAGAGGTGAGTGGAATTCCGAGTGTAGAGGTGAAATTCGTAGATATTCGGAGGAACACCAGTGGCGAAGGCGGCTCACTGGCTCGATACTGACGCTGAGGTGCGAAAGCGTGGGGAGCAAAC
ASV_1412	47	0.000856461	1.6721	Tank1_SW	Tank1_SW	NA	1	d__Bacteria;p__Proteobacteria;c__Alphaproteobacteria;o__Rhodobacterales;f__Rhodobacteraceae;Unassigned;Unassigned	TACGGAGGGGGTTAGCGTTGTTCGGAATTACTGGGCGTAAAGCGCGCGTAGGCGGACTATTAAGTCAGGGGTGAAATCCCGGGGCTCAACCCCGGAACTGCCTCTGATACTGGTAGTCTTGAGTTCGAGAGAGGTGAGTGGAATTCCGAGTGTAGAGGTGAAATTCGTAGATATTCGGAGGAACACCAGTGGCGAAGGCGGCTCACTGGCTCGATACTGACGCTGAGGTGCGAAAGCGTGGGGAGCAAAC
ASV_1412	27	0.000287298	1.43136	Tank2_SW	Tank2_SW	NA	2	d__Bacteria;p__Proteobacteria;c__Alphaproteobacteria;o__Rhodobacterales;f__Rhodobacteraceae;Unassigned;Unassigned	TACGGAGGGGGTTAGCGTTGTTCGGAATTACTGGGCGTAAAGCGCGCGTAGGCGGACTATTAAGTCAGGGGTGAAATCCCGGGGCTCAACCCCGGAACTGCCTCTGATACTGGTAGTCTTGAGTTCGAGAGAGGTGAGTGGAATTCCGAGTGTAGAGGTGAAATTCGTAGATATTCGGAGGAACACCAGTGGCGAAGGCGGCTCACTGGCTCGATACTGACGCTGAGGTGCGAAAGCGTGGGGAGCAAAC
ASV_1412	38	0.00039649	1.57978	Tank1_SW	Tank1_SW	NA	1	d__Bacteria;p__Proteobacteria;c__Alphaproteobacteria;o__Rhodobacterales;f__Rhodobacteraceae;Unassigned;Unassigned	TACGGAGGGGGTTAGCGTTGTTCGGAATTACTGGGCGTAAAGCGCGCGTAGGCGGACTATTAAGTCAGGGGTGAAATCCCGGGGCTCAACCCCGGAACTGCCTCTGATACTGGTAGTCTTGAGTTCGAGAGAGGTGAGTGGAATTCCGAGTGTAGAGGTGAAATTCGTAGATATTCGGAGGAACACCAGTGGCGAAGGCGGCTCACTGGCTCGATACTGACGCTGAGGTGCGAAAGCGTGGGGAGCAAAC
ASV_1413	17	NA	1.23045	FSW	FSW	NA	NA	d__Bacteria;p__Planctomycetota;c__Planctomycetes;o__Planctomycetales;Unassigned;Unassigned;Unassigned	TACGTACTGTGCGAACGTTATTCGGAATCACTGGGCTTAAAGGGTGCGTAGGCGGCCGATCAGGTCTGATGTGAAATCCCCCGGCTCAACCGGGGAACTGCGTTGGAAACCGGTCGGCTTGAGTGAGCTAGGGGTGCGCGGAACTTCCAGTGGAGCGGTGAAATGTGTTGATATTGGAAGGAACACCGATGGCGAAAGCAGCGCACTGGGGCTTTTCTGACGCTGAGGCACGAAAGCTAGGGTAGCGAAC
ASV_1414	2	2.12814e-05	0.30103	Tank2_SW	Tank2_SW	NA	2	d__Archaea;p__Nanoarchaeota;c__Nanoarchaeia;o__Woesearchaeales;f__Woesearchaeales;g__Woesearchaeales;s__uncultured_archaeon	TACCGGCGCCACAAGTGGCAGTCACGTTTATTGGGCCTAAAGCGTCCGTAGCCGGTTCTATAAATCTTTTGTGAAATCGTGCAGCTTAACTGTACGGCGTGCAGGAGACACTGTAGAACTAGAGACAGGGAGGAGCTAGAAGTATGCTAAGGGGACCGGTAAAATGGGATAATCCTTAGTAGACTACCGATGGCGAAGGCATCTAGCCAGAACTGATCTGACGGTGAGGGACGAAAGCCAGGGGAGCGAT
ASV_1414	4	5.69176e-05	0.60206	Embryos	Embryos_T1	NA	1	d__Archaea;p__Nanoarchaeota;c__Nanoarchaeia;o__Woesearchaeales;f__Woesearchaeales;g__Woesearchaeales;s__uncultured_archaeon	TACCGGCGCCACAAGTGGCAGTCACGTTTATTGGGCCTAAAGCGTCCGTAGCCGGTTCTATAAATCTTTTGTGAAATCGTGCAGCTTAACTGTACGGCGTGCAGGAGACACTGTAGAACTAGAGACAGGGAGGAGCTAGAAGTATGCTAAGGGGACCGGTAAAATGGGATAATCCTTAGTAGACTACCGATGGCGAAGGCATCTAGCCAGAACTGATCTGACGGTGAGGGACGAAAGCCAGGGGAGCGAT
ASV_1414	106	0.00210706	2.02531	FSW	FSW	NA	NA	d__Archaea;p__Nanoarchaeota;c__Nanoarchaeia;o__Woesearchaeales;f__Woesearchaeales;g__Woesearchaeales;s__uncultured_archaeon	TACCGGCGCCACAAGTGGCAGTCACGTTTATTGGGCCTAAAGCGTCCGTAGCCGGTTCTATAAATCTTTTGTGAAATCGTGCAGCTTAACTGTACGGCGTGCAGGAGACACTGTAGAACTAGAGACAGGGAGGAGCTAGAAGTATGCTAAGGGGACCGGTAAAATGGGATAATCCTTAGTAGACTACCGATGGCGAAGGCATCTAGCCAGAACTGATCTGACGGTGAGGGACGAAAGCCAGGGGAGCGAT
ASV_1414	4	4.17358e-05	0.60206	Tank1_SW	Tank1_SW	NA	1	d__Archaea;p__Nanoarchaeota;c__Nanoarchaeia;o__Woesearchaeales;f__Woesearchaeales;g__Woesearchaeales;s__uncultured_archaeon	TACCGGCGCCACAAGTGGCAGTCACGTTTATTGGGCCTAAAGCGTCCGTAGCCGGTTCTATAAATCTTTTGTGAAATCGTGCAGCTTAACTGTACGGCGTGCAGGAGACACTGTAGAACTAGAGACAGGGAGGAGCTAGAAGTATGCTAAGGGGACCGGTAAAATGGGATAATCCTTAGTAGACTACCGATGGCGAAGGCATCTAGCCAGAACTGATCTGACGGTGAGGGACGAAAGCCAGGGGAGCGAT
ASV_1415	8	NA	0.90309	Tank2_SW	Tank2_SW	NA	2	d__Bacteria;p__Bacteroidota;c__Bacteroidia;o__Flavobacteriales;f__Flavobacteriaceae;Unassigned;Unassigned	TACGGAGGATCCAAGCGTTATCCGGAATCATTGGGTTTAAAGGGTCCGTAGGCGGGCAATTAAGTCAGAGGTGAAAGTTTGCGGCTCAACCGTAAAATTGCCTTTGATACTGGTTGTCTTGAATTATTGTGAAGTGGTTAGAATGTGTAGTGTAGCGGTGAAATGCATAGATATTACACAGAATACCGATTGCGAAGGCAGATCACTAACAATTGATTGACGCTAAGGGACGAAAGCGTGGGTAGCGAAC
ASV_1416	9	0.000820195	0.954243	Tank2_SW	Tank2_SW	NA	2	d__Bacteria;p__Proteobacteria;c__Gammaproteobacteria;Unassigned;Unassigned;Unassigned;Unassigned	TACGGAGGGTGCAAGCGTTAATCGGAATTACTGGGCGTAAAGCGCGCGTAGGCGGCTTAGTAAGTCGGATGTGAAATCCCAGGGCTTAACCTTGGAACTGCATTCGATACTGCTAGGCTAGAGTATGTTAGAGGCAAGTGGAATTCCAGGTGTAGCGGTGAAATGCGTAGATATCTGGAGGAACACCAGTGGCGAAGGCGACTTGCTGGGACAATACTGACGCTGAGGTGCGAAAGCGTGGGGAGCAAAC
ASV_1416	14	0.000111811	1.14613	Oocytes	Oocytes_T2	NA	2	d__Bacteria;p__Proteobacteria;c__Gammaproteobacteria;Unassigned;Unassigned;Unassigned;Unassigned	TACGGAGGGTGCAAGCGTTAATCGGAATTACTGGGCGTAAAGCGCGCGTAGGCGGCTTAGTAAGTCGGATGTGAAATCCCAGGGCTTAACCTTGGAACTGCATTCGATACTGCTAGGCTAGAGTATGTTAGAGGCAAGTGGAATTCCAGGTGTAGCGGTGAAATGCGTAGATATCTGGAGGAACACCAGTGGCGAAGGCGACTTGCTGGGACAATACTGACGCTGAGGTGCGAAAGCGTGGGGAGCAAAC
ASV_1416	19	0.000274606	1.27875	Oocytes	Oocytes_T2	NA	2	d__Bacteria;p__Proteobacteria;c__Gammaproteobacteria;Unassigned;Unassigned;Unassigned;Unassigned	TACGGAGGGTGCAAGCGTTAATCGGAATTACTGGGCGTAAAGCGCGCGTAGGCGGCTTAGTAAGTCGGATGTGAAATCCCAGGGCTTAACCTTGGAACTGCATTCGATACTGCTAGGCTAGAGTATGTTAGAGGCAAGTGGAATTCCAGGTGTAGCGGTGAAATGCGTAGATATCTGGAGGAACACCAGTGGCGAAGGCGACTTGCTGGGACAATACTGACGCTGAGGTGCGAAAGCGTGGGGAGCAAAC
ASV_1416	211	0.00224518	2.32428	Tank2_SW	Tank2_SW	NA	2	d__Bacteria;p__Proteobacteria;c__Gammaproteobacteria;Unassigned;Unassigned;Unassigned;Unassigned	TACGGAGGGTGCAAGCGTTAATCGGAATTACTGGGCGTAAAGCGCGCGTAGGCGGCTTAGTAAGTCGGATGTGAAATCCCAGGGCTTAACCTTGGAACTGCATTCGATACTGCTAGGCTAGAGTATGTTAGAGGCAAGTGGAATTCCAGGTGTAGCGGTGAAATGCGTAGATATCTGGAGGAACACCAGTGGCGAAGGCGACTTGCTGGGACAATACTGACGCTGAGGTGCGAAAGCGTGGGGAGCAAAC
ASV_1417	2	NA	0.30103	Adults_female	Ib134_T2	Female	1	d__Bacteria;p__Proteobacteria;c__Alphaproteobacteria;o__Defluviicoccales;f__uncultured;g__uncultured;Unassigned	TACGGAGGGGGCTAGCGTTGTTCGGAATTACTGGGCGTAAAGCGCGCGTAGGCGGCTTGGCAAGTTGTGGGTGAAAGCCCGGAGCTCAACTCCGGAACTGCCCACAAAACTGCCTCGCTAGAGGCAAGGAGAGGAGAGCGGAATACCCAGTGTAGAGGTGAAATTCGTAGATATTGGGTGGAACACCGGTGGCGAAGGCGGCTCTCTGGCCTTGTTCTGACGCTAAGGCGCGAAAGCGTGGGGAGCAAAC
ASV_1418	3	NA	0.477121	RSW	RSW	NA	NA	d__Bacteria;p__Myxococcota;c__Myxococcia;o__Myxococcales;f__Myxococcaceae;g__P3OB-42;s__uncultured_organism	TACAGAGGGTGCAAGCGTTGTTCGGAATTATTGGGCGTAAAGCGCACGTAGGCGGCCGAGTAAGTCAGGCGTGAAAGCCCGGAGCTCAACTCCGGAAGTGCACCTGAAACTGCTTAGCTTGAGTCCCGGAGAGGGTGGTGGAATTCCCAGTGTAGAGGTGAAATTCGTAGATATTGGGAGGAACACCGGTGGCGAAGGCGGCCACCTGGACGGTGACTGACGCTGAGGTGCGAAAGCATGGGGAGCAAAC
ASV_1419	19	NA	1.27875	FSW	FSW	NA	NA	d__Archaea;p__Crenarchaeota;c__Nitrososphaeria;o__Nitrosopumilales;f__Nitrosopumilaceae;Unassigned;Unassigned	AACCAGCACCTTAAGTGGTCAGGAGGATTATTGGGCCTAAAGCATCCGTAGCCGGCTCTGTAAGTTTTCGGTTAAATCTATACGCTCAACGTATAGGCTGCCGGGAATACTGCAAAGCTAGGGAGTGGGAGAGGTAGACGGTACTCGGTAGGAAGGGGTAAAATCCTTTGATCTATTGATGACCACCTGTGGCGAAGGCGGTCTACTAGAACACGTCCGACGGTGAGGGATGAAAGCTGGGGGAGCAAAC
ASV_1420	7	NA	0.845098	FSW	FSW	NA	NA	d__Bacteria;p__Planctomycetota;c__Planctomycetes;o__Pirellulales;f__Pirellulaceae;Unassigned;Unassigned	GACGAACCGTACGAACGTTATTCGGAATCACTGGGCTTAAAGCGTGCGTAGGCGGCTTGGCAAGTTGGGTGTGAAATCCCTCGGCTCAACCGAGGAACTGCGCCCAAAACTGCCAGGCTTGAGGGAGATAGAGGTGAGCGGAACTCATGGTGGAGCGGTGAAATGCGTTGATATCATGAGGAACACCGGTGGCGAAAGCGGCTCACTGGGTCTTTTCTGACGCTGAGGCACGAAAGCTAGGGGAGCGAAC
ASV_1421	38	0.000925362	1.57978	FSW	FSW	NA	NA	d__Bacteria;p__Myxococcota;c__Polyangia;o__Haliangiales;f__Haliangiaceae;g__Haliangium;s__uncultured_bacterium	TACGGAGGGTGCAAACGTTGCTCGGAATCATTGGGCGTAAAGCGCGCGTAGGCGGCTTGATAAGTCGGATGTGAAAGCCCTCGGCTTAACCGGGGAAGTGCATTCGAAACTGTCAGGCTTGAGTATGGGAGAGGATTGTGGAATTCCCGGTGTAGAGGTGAAATTCGTAGATATCGGGAGGAACACCAGAGGCGAAGGCGACAATCTGGACCAATACTGACGCTGAGGTGCGAAAGCGTGGGGAGCAAAC
ASV_1421	7	8.70138e-05	0.845098	RSW	RSW	NA	NA	d__Bacteria;p__Myxococcota;c__Polyangia;o__Haliangiales;f__Haliangiaceae;g__Haliangium;s__uncultured_bacterium	TACGGAGGGTGCAAACGTTGCTCGGAATCATTGGGCGTAAAGCGCGCGTAGGCGGCTTGATAAGTCGGATGTGAAAGCCCTCGGCTTAACCGGGGAAGTGCATTCGAAACTGTCAGGCTTGAGTATGGGAGAGGATTGTGGAATTCCCGGTGTAGAGGTGAAATTCGTAGATATCGGGAGGAACACCAGAGGCGAAGGCGACAATCTGGACCAATACTGACGCTGAGGTGCGAAAGCGTGGGGAGCAAAC
ASV_1422	4	4.97222e-05	0.60206	RSW	RSW	NA	NA	d__Bacteria;p__Proteobacteria;c__Gammaproteobacteria;o__Thiomicrospirales;f__Thioglobaceae;g__SUP05_cluster;Unassigned	TACGGAGGGTGCAAGCGTTAATCGGATTTACTGGGCGTAAAGCGTCCGTAGGTGGTCTGTCAAGTTGGATGTGAAAGCCCAGGGCTCAACCTTGGAACTGCATCCAAAACTGGCAAACTAGAGTATGTGAGAGGGAAGTAGAATTTCTGGTGTAGCGGTGAAATGCGTAGAGATCAGAAAGAATACCGATGGCGAAGGCAACTTCCTGGCACAATACTGACACTGAGGGACGAAAGCGTGGGGAGCAAAC
ASV_1422	50	0.000521697	1.69897	Tank1_SW	Tank1_SW	NA	1	d__Bacteria;p__Proteobacteria;c__Gammaproteobacteria;o__Thiomicrospirales;f__Thioglobaceae;g__SUP05_cluster;Unassigned	TACGGAGGGTGCAAGCGTTAATCGGATTTACTGGGCGTAAAGCGTCCGTAGGTGGTCTGTCAAGTTGGATGTGAAAGCCCAGGGCTCAACCTTGGAACTGCATCCAAAACTGGCAAACTAGAGTATGTGAGAGGGAAGTAGAATTTCTGGTGTAGCGGTGAAATGCGTAGAGATCAGAAAGAATACCGATGGCGAAGGCAACTTCCTGGCACAATACTGACACTGAGGGACGAAAGCGTGGGGAGCAAAC
ASV_1422	14	0.000255116	1.14613	Tank1_SW	Tank1_SW	NA	1	d__Bacteria;p__Proteobacteria;c__Gammaproteobacteria;o__Thiomicrospirales;f__Thioglobaceae;g__SUP05_cluster;Unassigned	TACGGAGGGTGCAAGCGTTAATCGGATTTACTGGGCGTAAAGCGTCCGTAGGTGGTCTGTCAAGTTGGATGTGAAAGCCCAGGGCTCAACCTTGGAACTGCATCCAAAACTGGCAAACTAGAGTATGTGAGAGGGAAGTAGAATTTCTGGTGTAGCGGTGAAATGCGTAGAGATCAGAAAGAATACCGATGGCGAAGGCAACTTCCTGGCACAATACTGACACTGAGGGACGAAAGCGTGGGGAGCAAAC
ASV_1422	145	0.0015429	2.16137	Tank2_SW	Tank2_SW	NA	2	d__Bacteria;p__Proteobacteria;c__Gammaproteobacteria;o__Thiomicrospirales;f__Thioglobaceae;g__SUP05_cluster;Unassigned	TACGGAGGGTGCAAGCGTTAATCGGATTTACTGGGCGTAAAGCGTCCGTAGGTGGTCTGTCAAGTTGGATGTGAAAGCCCAGGGCTCAACCTTGGAACTGCATCCAAAACTGGCAAACTAGAGTATGTGAGAGGGAAGTAGAATTTCTGGTGTAGCGGTGAAATGCGTAGAGATCAGAAAGAATACCGATGGCGAAGGCAACTTCCTGGCACAATACTGACACTGAGGGACGAAAGCGTGGGGAGCAAAC
ASV_1423	14	0.000255116	1.14613	Tank1_SW	Tank1_SW	NA	1	d__Bacteria;p__Verrucomicrobiota;c__Chlamydiae;o__Chlamydiales;f__Simkaniaceae;g__uncultured;Unassigned	TACGGAGGGTGCAAGCGTTAATCGGAATTATTGGGCGTAAAGGGTGCGTAGGCGGGTTGGATAGTCTGACGTGAAATACCACAGCTCAACTGTGGCACTGCGTTGGAAACTTCCAGCCTTGAGGATAGTCGGAGGAAACGGAATTCCACGTGTAGCGGTGAAATGCGTAGATATGTGGAAGAACACCCGTGGCGAAAGCGGTTTCCTAGATTATTCCTGACGCTGAGGCACGAAAGCTAGGGGAGCAAAC
ASV_1423	2	2.48611e-05	0.30103	RSW	RSW	NA	NA	d__Bacteria;p__Verrucomicrobiota;c__Chlamydiae;o__Chlamydiales;f__Simkaniaceae;g__uncultured;Unassigned	TACGGAGGGTGCAAGCGTTAATCGGAATTATTGGGCGTAAAGGGTGCGTAGGCGGGTTGGATAGTCTGACGTGAAATACCACAGCTCAACTGTGGCACTGCGTTGGAAACTTCCAGCCTTGAGGATAGTCGGAGGAAACGGAATTCCACGTGTAGCGGTGAAATGCGTAGATATGTGGAAGAACACCCGTGGCGAAAGCGGTTTCCTAGATTATTCCTGACGCTGAGGCACGAAAGCTAGGGGAGCAAAC
ASV_1423	9	0.000448855	0.954243	Adults_female	Ib126_T2	Female	1	d__Bacteria;p__Verrucomicrobiota;c__Chlamydiae;o__Chlamydiales;f__Simkaniaceae;g__uncultured;Unassigned	TACGGAGGGTGCAAGCGTTAATCGGAATTATTGGGCGTAAAGGGTGCGTAGGCGGGTTGGATAGTCTGACGTGAAATACCACAGCTCAACTGTGGCACTGCGTTGGAAACTTCCAGCCTTGAGGATAGTCGGAGGAAACGGAATTCCACGTGTAGCGGTGAAATGCGTAGATATGTGGAAGAACACCCGTGGCGAAAGCGGTTTCCTAGATTATTCCTGACGCTGAGGCACGAAAGCTAGGGGAGCAAAC
ASV_1423	15	0.000156509	1.17609	Tank1_SW	Tank1_SW	NA	1	d__Bacteria;p__Verrucomicrobiota;c__Chlamydiae;o__Chlamydiales;f__Simkaniaceae;g__uncultured;Unassigned	TACGGAGGGTGCAAGCGTTAATCGGAATTATTGGGCGTAAAGGGTGCGTAGGCGGGTTGGATAGTCTGACGTGAAATACCACAGCTCAACTGTGGCACTGCGTTGGAAACTTCCAGCCTTGAGGATAGTCGGAGGAAACGGAATTCCACGTGTAGCGGTGAAATGCGTAGATATGTGGAAGAACACCCGTGGCGAAAGCGGTTTCCTAGATTATTCCTGACGCTGAGGCACGAAAGCTAGGGGAGCAAAC
ASV_1423	3	0.000273398	0.477121	Tank2_SW	Tank2_SW	NA	2	d__Bacteria;p__Verrucomicrobiota;c__Chlamydiae;o__Chlamydiales;f__Simkaniaceae;g__uncultured;Unassigned	TACGGAGGGTGCAAGCGTTAATCGGAATTATTGGGCGTAAAGGGTGCGTAGGCGGGTTGGATAGTCTGACGTGAAATACCACAGCTCAACTGTGGCACTGCGTTGGAAACTTCCAGCCTTGAGGATAGTCGGAGGAAACGGAATTCCACGTGTAGCGGTGAAATGCGTAGATATGTGGAAGAACACCCGTGGCGAAAGCGGTTTCCTAGATTATTCCTGACGCTGAGGCACGAAAGCTAGGGGAGCAAAC
ASV_1423	2	4.87424e-05	0.30103	Adults_male	Ib131_T2	Male	2	d__Bacteria;p__Verrucomicrobiota;c__Chlamydiae;o__Chlamydiales;f__Simkaniaceae;g__uncultured;Unassigned	TACGGAGGGTGCAAGCGTTAATCGGAATTATTGGGCGTAAAGGGTGCGTAGGCGGGTTGGATAGTCTGACGTGAAATACCACAGCTCAACTGTGGCACTGCGTTGGAAACTTCCAGCCTTGAGGATAGTCGGAGGAAACGGAATTCCACGTGTAGCGGTGAAATGCGTAGATATGTGGAAGAACACCCGTGGCGAAAGCGGTTTCCTAGATTATTCCTGACGCTGAGGCACGAAAGCTAGGGGAGCAAAC
ASV_1423	2	7.4151e-05	0.30103	Adults_female	Ib130_T2	Female	2	d__Bacteria;p__Verrucomicrobiota;c__Chlamydiae;o__Chlamydiales;f__Simkaniaceae;g__uncultured;Unassigned	TACGGAGGGTGCAAGCGTTAATCGGAATTATTGGGCGTAAAGGGTGCGTAGGCGGGTTGGATAGTCTGACGTGAAATACCACAGCTCAACTGTGGCACTGCGTTGGAAACTTCCAGCCTTGAGGATAGTCGGAGGAAACGGAATTCCACGTGTAGCGGTGAAATGCGTAGATATGTGGAAGAACACCCGTGGCGAAAGCGGTTTCCTAGATTATTCCTGACGCTGAGGCACGAAAGCTAGGGGAGCAAAC
ASV_1423	259	0.00630707	2.4133	FSW	FSW	NA	NA	d__Bacteria;p__Verrucomicrobiota;c__Chlamydiae;o__Chlamydiales;f__Simkaniaceae;g__uncultured;Unassigned	TACGGAGGGTGCAAGCGTTAATCGGAATTATTGGGCGTAAAGGGTGCGTAGGCGGGTTGGATAGTCTGACGTGAAATACCACAGCTCAACTGTGGCACTGCGTTGGAAACTTCCAGCCTTGAGGATAGTCGGAGGAAACGGAATTCCACGTGTAGCGGTGAAATGCGTAGATATGTGGAAGAACACCCGTGGCGAAAGCGGTTTCCTAGATTATTCCTGACGCTGAGGCACGAAAGCTAGGGGAGCAAAC
ASV_1423	3	0.000155674	0.477121	Adults_female	Ib126_T1	Female	1	d__Bacteria;p__Verrucomicrobiota;c__Chlamydiae;o__Chlamydiales;f__Simkaniaceae;g__uncultured;Unassigned	TACGGAGGGTGCAAGCGTTAATCGGAATTATTGGGCGTAAAGGGTGCGTAGGCGGGTTGGATAGTCTGACGTGAAATACCACAGCTCAACTGTGGCACTGCGTTGGAAACTTCCAGCCTTGAGGATAGTCGGAGGAAACGGAATTCCACGTGTAGCGGTGAAATGCGTAGATATGTGGAAGAACACCCGTGGCGAAAGCGGTTTCCTAGATTATTCCTGACGCTGAGGCACGAAAGCTAGGGGAGCAAAC
ASV_1423	237	0.00471107	2.37475	FSW	FSW	NA	NA	d__Bacteria;p__Verrucomicrobiota;c__Chlamydiae;o__Chlamydiales;f__Simkaniaceae;g__uncultured;Unassigned	TACGGAGGGTGCAAGCGTTAATCGGAATTATTGGGCGTAAAGGGTGCGTAGGCGGGTTGGATAGTCTGACGTGAAATACCACAGCTCAACTGTGGCACTGCGTTGGAAACTTCCAGCCTTGAGGATAGTCGGAGGAAACGGAATTCCACGTGTAGCGGTGAAATGCGTAGATATGTGGAAGAACACCCGTGGCGAAAGCGGTTTCCTAGATTATTCCTGACGCTGAGGCACGAAAGCTAGGGGAGCAAAC
ASV_1423	139	0.00305146	2.14301	FSW	FSW	NA	NA	d__Bacteria;p__Verrucomicrobiota;c__Chlamydiae;o__Chlamydiales;f__Simkaniaceae;g__uncultured;Unassigned	TACGGAGGGTGCAAGCGTTAATCGGAATTATTGGGCGTAAAGGGTGCGTAGGCGGGTTGGATAGTCTGACGTGAAATACCACAGCTCAACTGTGGCACTGCGTTGGAAACTTCCAGCCTTGAGGATAGTCGGAGGAAACGGAATTCCACGTGTAGCGGTGAAATGCGTAGATATGTGGAAGAACACCCGTGGCGAAAGCGGTTTCCTAGATTATTCCTGACGCTGAGGCACGAAAGCTAGGGGAGCAAAC
ASV_1423	21	0.000223454	1.32222	Tank2_SW	Tank2_SW	NA	2	d__Bacteria;p__Verrucomicrobiota;c__Chlamydiae;o__Chlamydiales;f__Simkaniaceae;g__uncultured;Unassigned	TACGGAGGGTGCAAGCGTTAATCGGAATTATTGGGCGTAAAGGGTGCGTAGGCGGGTTGGATAGTCTGACGTGAAATACCACAGCTCAACTGTGGCACTGCGTTGGAAACTTCCAGCCTTGAGGATAGTCGGAGGAAACGGAATTCCACGTGTAGCGGTGAAATGCGTAGATATGTGGAAGAACACCCGTGGCGAAAGCGGTTTCCTAGATTATTCCTGACGCTGAGGCACGAAAGCTAGGGGAGCAAAC
ASV_1424	3	NA	0.477121	Embryos	Embryos_T2	NA	1	d__Bacteria;p__Proteobacteria;c__Gammaproteobacteria;o__Cellvibrionales;f__Cellvibrionaceae;Unassigned;Unassigned	TACGGAGGGTGCAAGCGTTAATCGGAATTACTGGGCGTAAAGCGCGCGTAGGCGGTTTGTTAAGCTAGCTGTGAAAGCCCAGGGCTCAACCTTGGAATTGCAGTTAGAACTGGCAAGCTAGAGTGCAGCAGAGGATAGTGGAATTTCTAGTGTAGCGGTGAAATGCGTAGATATTAGAAGGAACACCAGTGGCGAAGGCGACTGTCTGGGCTGACACTGACGCTGAGGTGCGAAAGCGTGGGGAGCAAAC
ASV_1424	45	NA	1.65321	Tank1_SW	Tank1_SW	NA	1	d__Bacteria;p__Proteobacteria;c__Gammaproteobacteria;o__Cellvibrionales;f__Cellvibrionaceae;Unassigned;Unassigned	TACGGAGGGTGCAAGCGTTAATCGGAATTACTGGGCGTAAAGCGCGCGTAGGCGGTTTGTTAAGCTAGCTGTGAAAGCCCAGGGCTCAACCTTGGAATTGCAGTTAGAACTGGCAAGCTAGAGTGCAGCAGAGGATAGTGGAATTTCTAGTGTAGCGGTGAAATGCGTAGATATTAGAAGGAACACCAGTGGCGAAGGCGACTGTCTGGGCTGACACTGACGCTGAGGTGCGAAAGCGTGGGGAGCAAAC
ASV_1424	4	NA	0.60206	Adults_female	Ib130_T3	Female	2	d__Bacteria;p__Proteobacteria;c__Gammaproteobacteria;o__Cellvibrionales;f__Cellvibrionaceae;Unassigned;Unassigned	TACGGAGGGTGCAAGCGTTAATCGGAATTACTGGGCGTAAAGCGCGCGTAGGCGGTTTGTTAAGCTAGCTGTGAAAGCCCAGGGCTCAACCTTGGAATTGCAGTTAGAACTGGCAAGCTAGAGTGCAGCAGAGGATAGTGGAATTTCTAGTGTAGCGGTGAAATGCGTAGATATTAGAAGGAACACCAGTGGCGAAGGCGACTGTCTGGGCTGACACTGACGCTGAGGTGCGAAAGCGTGGGGAGCAAAC
ASV_1426	2	NA	0.30103	Embryos	Embryos_T2	NA	1	d__Bacteria;p__Proteobacteria;c__Gammaproteobacteria;o__KI89A_clade;f__KI89A_clade;g__KI89A_clade;s__uncultured_bacterium	TACGGAGGGATCGAACGTTAATCGGAATTACTGGGCGTAAAGCGCGCGTAGGCGGTTCGTTAAGTGGGATGTGAAAGCCCCGGGCTCAACCTGGGAATTGCATTCCAAACTGGCGGACTAGAGTATGGTAGAGGGGGGTAGAATTTCCTGTGTAGCGGTGAAATGCGTAGATATAGGAAGGAATACCGATGGCGAAGGCAGCCCCCTGGACCAATACTGACGCTCAGGTGCGAAAGCGTGGGGAGCAAAC
ASV_1427	7	NA	0.845098	Tank1_SW	Tank1_SW	NA	1	d__Bacteria;p__Nitrospirota;c__Nitrospiria;o__Nitrospirales;f__Nitrospiraceae;g__Nitrospira;s__uncultured_bacterium	TACGAAGGTGGCGAGCGTTGTTCGGATTTACTGGGCGTAAAGAGCACGTAGGCGGTTGGGTAAGCCTCTTGGGAAAGCTCCCGGCTTAACCGGGAAAGGTCGAGGGGAACTACTCAGCTAGAGGACGGGAGAGGAGCGCGGAATTCCCGGTGTAGCGGTGAAATGCGTAGATATCGGGAAGAAGGCCGGTGGCGAAGGCGGCGCTCTGGAACGTACCTGACGCTGAGGTGCGAAAGCGTGGGGAGCAAAC
ASV_1427	9	NA	0.954243	Adults_male	Ib128_T1	Male	2	d__Bacteria;p__Nitrospirota;c__Nitrospiria;o__Nitrospirales;f__Nitrospiraceae;g__Nitrospira;s__uncultured_bacterium	TACGAAGGTGGCGAGCGTTGTTCGGATTTACTGGGCGTAAAGAGCACGTAGGCGGTTGGGTAAGCCTCTTGGGAAAGCTCCCGGCTTAACCGGGAAAGGTCGAGGGGAACTACTCAGCTAGAGGACGGGAGAGGAGCGCGGAATTCCCGGTGTAGCGGTGAAATGCGTAGATATCGGGAAGAAGGCCGGTGGCGAAGGCGGCGCTCTGGAACGTACCTGACGCTGAGGTGCGAAAGCGTGGGGAGCAAAC
ASV_1428	3	NA	0.477121	Tank1_SW	Tank1_SW	NA	1	d__Bacteria;p__Planctomycetota;c__Planctomycetes;o__Pirellulales;f__Pirellulaceae;g__Pir4_lineage;s__uncultured_bacterium	GACGAACCGGCCAAACGTTATTCGGAATCATTGGGCTTAAAGGGTGCGTAGGCGGCGTGGTCAGTTGGGTGTGAAATCCCTCGGCTCAACCGAGGAACTGCGCCCAATACTACCATGCTCGAGGGAGACAGAGGCGAGCGGAACTGATGGTGGAGCGGTGAAATGCGTTGATATCATCAGGAACACCAGTGGCGAAAGCGGCTCGCTGGGTCTCTTCTGACGCTGAGGCACGAAAGCTAGGGTAGCGAAC
ASV_1429	7	NA	0.845098	Embryos	Embryos_T1	NA	1	d__Bacteria;p__Bacteroidota;c__Bacteroidia;o__Chitinophagales;f__Saprospiraceae;g__Lewinella;s__uncultured_organism	TACGGAGGGTGCAAGCGTTATCCGGAATCACTGGGTTTAAAGGGTGCGTAGGCGGCATAATAAGTCAGAGGTGAAAGCCCGGCGCTTAACGTCGGAATTGCCTTTGATACTGTTATACTTGAATCAGGTTGAGGTCGGCGGAATGAGTCATGTAGCGGTGAAATGCATAGATATGACTTAGAACACCAATTGCGAAGGCAGCTGACTGGATCTGTATTGACGCTGAGGCACGAAAGCGTGGGTAGCGAAC
ASV_1429	4	NA	0.60206	Oocytes	Oocytes_T2	NA	2	d__Bacteria;p__Bacteroidota;c__Bacteroidia;o__Chitinophagales;f__Saprospiraceae;g__Lewinella;s__uncultured_organism	TACGGAGGGTGCAAGCGTTATCCGGAATCACTGGGTTTAAAGGGTGCGTAGGCGGCATAATAAGTCAGAGGTGAAAGCCCGGCGCTTAACGTCGGAATTGCCTTTGATACTGTTATACTTGAATCAGGTTGAGGTCGGCGGAATGAGTCATGTAGCGGTGAAATGCATAGATATGACTTAGAACACCAATTGCGAAGGCAGCTGACTGGATCTGTATTGACGCTGAGGCACGAAAGCGTGGGTAGCGAAC
ASV_143	11	0	1.04139	RSW	RSW	NA	NA	d__Bacteria;p__Planctomycetota;c__OM190;o__OM190;f__OM190;g__OM190;Unassigned	GACGGAGGGTGCGAACGTTGTTCGGAATCACTGGGCATAAAGAGCACGTAGGCGGCCAGGTCAGTCCGATGTGAAAGCCCCCGGCTCAACCGGGGAACTGCATCGGATACTGCTTGGCTCGAGGATGGTTGGGGTGAGTGGAACTCCTGGTGGAGCGGTGAAATGCGTAGATATCAGGAGGAACACCGGTGGCGAAAGCGGCTCACTGGACCTTCTCTGACGCTGAGGTGCGAAAGCTAGGGTAGCGAAC
ASV_1432	2	NA	0.30103	Oocytes	Oocytes_T2	NA	2	d__Bacteria;p__Cyanobacteria;c__Vampirivibrionia;o__Vampirovibrionales;Unassigned;Unassigned;Unassigned	TACGTAGGGTGCAAGCGTTGTCCGGATTTATTGGGCGTAAAGCGTTCGTAGGCGGTGTCTTAAGTCTGATGTTAAAGACCAGGGCTCAACCCTGGCATGGCATTGGATACTGGGACGCTAGAGTGTGGTAGGGGTTACGGGAATTCCCGGTGTAGCGGTGAAATGCGTAGATATCGGGAGGAACACCAGTGGCGAAAGCGCGTAACTGGGCCATTACTGACGCTGAGGAACGAAAGCCAGGGTAGCGAAA
ASV_1433	12	NA	1.07918	RSW	RSW	NA	NA	d__Bacteria;p__Bacteroidota;c__Bacteroidia;o__Cytophagales;f__Cyclobacteriaceae;g__uncultured;Unassigned	TACGGAGGGTGCAAGCGTTGTCCGGATTTATTGGGTTTAAAGGGTGCGTAGGCGGATTATTAAGTCAGTGGTGAAAGTTTGCGGCTCAACCGTAAAAGTGCCATTGATACTGGTAGTCTTGAGTACAGTAGAGGTAGGCGGAATTTATGGTGTAGCGGTGAAATGCATAGATACCATAAAGAACACCGATAGCGAAGGCAGCTTACTATACTGAGACTGACGCTGAGGCACGAAAGCGTGGGGAGCGAAC
ASV_1435	3	NA	0.477121	Adults_female	Ib130_T3	Female	2	d__Bacteria;p__Proteobacteria;c__Alphaproteobacteria;o__Rhodobacterales;f__Rhodobacteraceae;g__uncultured;s__uncultured_bacterium	TACGGAGGGGGCTAGCGTTGTTCGGAATTACTGGGCGTAAAGCGCGCGTAGGCGGGCTGTTAAGTCGGGGGTGAAATCCCGGGGCTCAACCCCGGAACTGCCCTCGATACTGGCAGCCTAGAGGATGAGAGAGGCGAGTGGAATTCCGAGTGTAGAGGTGAAATTCGTAGATATTCGGAGGAACACCAGTGGCGAAGGCGGCTCGCTGGCTCATTACTGACGCTGAGGTGCGAAAGCGTGGGGAGCAAAC
ASV_1436	7	NA	0.845098	RSW	RSW	NA	NA	d__Bacteria;p__Bacteroidota;c__Bacteroidia;o__Flavobacteriales;f__NS7_marine_group;g__NS7_marine_group;s__uncultured_bacterium	TACGGAGGGTGCAAGCGTTATCCGGATTTATTAGGTTTAAAGGGTCCGCAGGCGGAAATTTAAGTCAGTGGTGAAATCCCATCGCTCAACGATGGAACTGCCATTGATACTGAATTTCTTGAATCTGATTGAAGTAGGCGGAATATGTCATGTAGCGGTGAAATGCTTAGATATGACATAGAACACCGATAGCGAAGGCAGCTTACTAAGTCAGTATTGACGCTCATGGACGAAAGCGTGGGGAGCGAAC
ASV_1437	5	5.21697e-05	0.69897	Tank1_SW	Tank1_SW	NA	1	d__Bacteria;p__Patescibacteria;c__ABY1;o__Candidatus_Uhrbacteria;f__Candidatus_Uhrbacteria;g__Candidatus_Uhrbacteria;Unassigned	TACAGAATCCTCGAGCGTTGACCGGATTTATTGGGCGTAAAGCGTGCGCAGGCGGTTTTGTAAGTCATCTGTTAAATCTTCAGGCTCAACCTGGAGGCTGCGGGTGATACTGCAAGACTAGAGAATGGGAGAGGTAAGTGGAATGCCCGGTGTAGGGGTAAAATCCGTTAAGATCGGGTAGAACACCAAATGCGAAGGCAACTTACTGGAACATTTCTGACGCTGTAGCACGAAAGCGTGGGTAGCGAAT
ASV_1437	8	0.000145781	0.90309	Tank1_SW	Tank1_SW	NA	1	d__Bacteria;p__Patescibacteria;c__ABY1;o__Candidatus_Uhrbacteria;f__Candidatus_Uhrbacteria;g__Candidatus_Uhrbacteria;Unassigned	TACAGAATCCTCGAGCGTTGACCGGATTTATTGGGCGTAAAGCGTGCGCAGGCGGTTTTGTAAGTCATCTGTTAAATCTTCAGGCTCAACCTGGAGGCTGCGGGTGATACTGCAAGACTAGAGAATGGGAGAGGTAAGTGGAATGCCCGGTGTAGGGGTAAAATCCGTTAAGATCGGGTAGAACACCAAATGCGAAGGCAACTTACTGGAACATTTCTGACGCTGTAGCACGAAAGCGTGGGTAGCGAAT
ASV_1437	44	0.000965929	1.64345	FSW	FSW	NA	NA	d__Bacteria;p__Patescibacteria;c__ABY1;o__Candidatus_Uhrbacteria;f__Candidatus_Uhrbacteria;g__Candidatus_Uhrbacteria;Unassigned	TACAGAATCCTCGAGCGTTGACCGGATTTATTGGGCGTAAAGCGTGCGCAGGCGGTTTTGTAAGTCATCTGTTAAATCTTCAGGCTCAACCTGGAGGCTGCGGGTGATACTGCAAGACTAGAGAATGGGAGAGGTAAGTGGAATGCCCGGTGTAGGGGTAAAATCCGTTAAGATCGGGTAGAACACCAAATGCGAAGGCAACTTACTGGAACATTTCTGACGCTGTAGCACGAAAGCGTGGGTAGCGAAT
ASV_1437	3	3.1922e-05	0.477121	Tank2_SW	Tank2_SW	NA	2	d__Bacteria;p__Patescibacteria;c__ABY1;o__Candidatus_Uhrbacteria;f__Candidatus_Uhrbacteria;g__Candidatus_Uhrbacteria;Unassigned	TACAGAATCCTCGAGCGTTGACCGGATTTATTGGGCGTAAAGCGTGCGCAGGCGGTTTTGTAAGTCATCTGTTAAATCTTCAGGCTCAACCTGGAGGCTGCGGGTGATACTGCAAGACTAGAGAATGGGAGAGGTAAGTGGAATGCCCGGTGTAGGGGTAAAATCCGTTAAGATCGGGTAGAACACCAAATGCGAAGGCAACTTACTGGAACATTTCTGACGCTGTAGCACGAAAGCGTGGGTAGCGAAT
ASV_1438	3	NA	0.477121	Tank1_SW	Tank1_SW	NA	1	d__Bacteria;p__Planctomycetota;c__OM190;o__OM190;f__OM190;g__OM190;s__uncultured_bacterium	TACGGAGGGTACGAACGTTGCTCGGAATCACTGGGCATAAAGCGCGCGTAGGCGGTCCACCCAGTCAGATGTGAAAGCCCTCGGCTCAACCGGGGAACTGCATTTGATACTAGTGGGCTTGAGGATGGTAGGGGTGTGTGGAACTTCAGGTGGAACGGTGAAATGTATTGATATCTGAAGGAACACCTGTGGCGAAAGCGGCACACTGGGCCATTTCTGACGCTGAGGCGCGAAAGCTAGGGTAGCGAAC
ASV_1439	8	NA	0.90309	RSW	RSW	NA	NA	d__Bacteria;p__Acidobacteriota;Unassigned;Unassigned;Unassigned;Unassigned;Unassigned	CACGGGGGGGGCGAGCGTTGTTCGGATTTACTGGGCGTAAAGGGCGCGCAGGCGGCGCTGGAAGTCCTGGGTGAAAGCTCCCGGCTCAACTGGGAGAGAGCCTGGGAAACCACAGTGCTGGAGTGCTGGAGAGGGAAGCGGAATTCCCGGTGTAGCGGTGAAATGCGTAGATATCGGGAGGAACACCCGAGGCGAAGGCGGCTTCCTGGACAGACACTGACGCTGAGGCGCGAAAGCTGGGGGAGCAAAC
ASV_144	2	NA	0.30103	Tank2_SW	Tank2_SW	NA	2	d__Bacteria;p__Planctomycetota;c__Phycisphaerae;o__Phycisphaerales;f__Phycisphaeraceae;g__Urania-1B-19_marine_sediment_group;Unassigned	TACGAAGGGCCCGAGCGTTGCGCGGAATCACTGGGCTTAAAGCGTGCGTAGGCTGGCGTGCAGGCGTCTTGTGAAATCCCTCGGCTCAACCGGGGAATTGCTCGACGAACCGCACGTCTTGAGGCAGGTAGGGGCTGTCGGAACGATAGGTGGAGTGGTGAAATGCGTTGATATCTATCGGAACACCGAAGGAGAAATCAGGCAGCTGGGCCTGTCCTGACGCTGAGGCACGAAAGCGTGGGGAGCGAAC
ASV_144	3	NA	0.477121	Oocytes	Oocytes_T2	NA	2	d__Bacteria;p__Planctomycetota;c__Phycisphaerae;o__Phycisphaerales;f__Phycisphaeraceae;g__Urania-1B-19_marine_sediment_group;Unassigned	TACGAAGGGCCCGAGCGTTGCGCGGAATCACTGGGCTTAAAGCGTGCGTAGGCTGGCGTGCAGGCGTCTTGTGAAATCCCTCGGCTCAACCGGGGAATTGCTCGACGAACCGCACGTCTTGAGGCAGGTAGGGGCTGTCGGAACGATAGGTGGAGTGGTGAAATGCGTTGATATCTATCGGAACACCGAAGGAGAAATCAGGCAGCTGGGCCTGTCCTGACGCTGAGGCACGAAAGCGTGGGGAGCGAAC
ASV_1440	6	NA	0.778151	Oocytes	Oocytes_T2	NA	2	d__Bacteria;p__Actinobacteriota;c__Acidimicrobiia;o__Microtrichales;f__Microtrichaceae;g__Sva0996_marine_group;s__uncultured_bacterium	CACGTAGGGGACAAGCGTTGTCCGGATTTATTGGGCGTAAAGAGCTCGTAGGCGGTTTTGTAAGTCGGATGTGAAAACTCAGGGCTCAACCCTGAGACGCCATCTGATACTGCAATGACTGGAGTCCGGTAGGGGAGCATGGAATTCCTGGTGTAGCGGTGGAATGCGCAGATATCAGGAGGAACACCAATGGCGAAGGCAGTGCTCTGGGCCGGTACTGACGCTGAGGAGCGAAAGCGTGGGGAGCAAA
ASV_1440	16	NA	1.20412	RSW	RSW	NA	NA	d__Bacteria;p__Actinobacteriota;c__Acidimicrobiia;o__Microtrichales;f__Microtrichaceae;g__Sva0996_marine_group;s__uncultured_bacterium	CACGTAGGGGACAAGCGTTGTCCGGATTTATTGGGCGTAAAGAGCTCGTAGGCGGTTTTGTAAGTCGGATGTGAAAACTCAGGGCTCAACCCTGAGACGCCATCTGATACTGCAATGACTGGAGTCCGGTAGGGGAGCATGGAATTCCTGGTGTAGCGGTGGAATGCGCAGATATCAGGAGGAACACCAATGGCGAAGGCAGTGCTCTGGGCCGGTACTGACGCTGAGGAGCGAAAGCGTGGGGAGCAAA
ASV_1441	56	0.00136369	1.74819	FSW	FSW	NA	NA	d__Bacteria;p__Proteobacteria;c__Alphaproteobacteria;o__Caulobacterales;f__Hyphomonadaceae;g__Maricaulis;Unassigned	TACGGAGGGGGCTAGCGTTGTTCGGAATTACTGGGCGTAAAGCGCTCGTAGGCGGATTGGTCAGTCAGGGGTGAAAGCCCGGAGCTCAACTCCGGAATTGCCTTTGATACTGCCAGTCTTGAGTTCGGGAGAGGTGAGCGGAATACCGAGTGTAGAGGTGAAATTCGTAGATATTCGGTGGAACACCAGAGGCGAAGGCGGCTCACTGGACCGATACTGACGCTGAGGAGCGAAAGCGTGGGGAGCAAAC
ASV_1443	3	NA	0.477121	RSW	RSW	NA	NA	d__Bacteria;p__Bdellovibrionota;c__Oligoflexia;o__Oligoflexales;f__uncultured;g__uncultured;Unassigned	TACGGAGGGTGCGAGCATTGTTCGGAATTACTGGGCGTAAAGCGCGCGTAGGCGGGTCTTTAAGTCGATTGTGAAAGCCCAGAGCTTAACTTTGGAATTGCAGTCGATACTATTGATCTTGAATACCTGAGAGGATGTCGGAATTCCAGGTGTAGGAGTGAAATCCGTTGATATCTGGAGGAACACCAGAGGCGAAGGCGGACATCTGGCGGTGTATTGACGCTGAGGCGCGAAAGCGTGGGTAGCAAAC
ASV_1444	4	NA	0.60206	RSW	RSW	NA	NA	d__Bacteria;p__Proteobacteria;c__Alphaproteobacteria;o__Kiloniellales;f__Kiloniellaceae;g__uncultured;Unassigned	TACGGAGGGGGCGAGCGTTGTTCGGAATTACTGGGCGTAAAGGGCGCGTAGGCGGCGCGATGTGTCAGGGGTGAAAGGCCCGGGCTCAACCTGGGAATTGCCTTTGAAACTGTCGCGCTGGAGACCGGGAGAGGATGGCGGAATTCCCAGTGTAGAGGTGAAATTCGTAGATATTGGGAAGAACACCGGTGGCGAAGGCGGCCATCTGGACCGGATCTGACGCTGAGGCGCGAAAGCGTGGGGAGCAAAC
ASV_1445	2	2.12814e-05	0.30103	Tank2_SW	Tank2_SW	NA	2	d__Bacteria;p__Chloroflexi;c__Anaerolineae;o__Caldilineales;f__Caldilineaceae;g__uncultured;s__uncultured_bacterium	TACGTAGGTGTCGAGCGTTATCCGGAATTACTGGGCGTAAAGGGCGCGCAGGCGGCTATTCAAGTCTGGCGTGAAAGCTCCCGGCTTAACTGGGAGAGGCCGTTGGAAACTGAGTAGCTTGAGGCAATGAGAGGGATGCGGAATTCCCGGTGTAGTGGTGGAATGCGTAGATATCGGGAAGAACACCAGTGGCGAAGGCGGCATCCTGGCATTGACCTGACGCTGAGGTGCGAAAGCGTGGGTAGCGAAC
ASV_1445	49	0.00119323	1.6902	FSW	FSW	NA	NA	d__Bacteria;p__Chloroflexi;c__Anaerolineae;o__Caldilineales;f__Caldilineaceae;g__uncultured;s__uncultured_bacterium	TACGTAGGTGTCGAGCGTTATCCGGAATTACTGGGCGTAAAGGGCGCGCAGGCGGCTATTCAAGTCTGGCGTGAAAGCTCCCGGCTTAACTGGGAGAGGCCGTTGGAAACTGAGTAGCTTGAGGCAATGAGAGGGATGCGGAATTCCCGGTGTAGTGGTGGAATGCGTAGATATCGGGAAGAACACCAGTGGCGAAGGCGGCATCCTGGCATTGACCTGACGCTGAGGTGCGAAAGCGTGGGTAGCGAAC
ASV_1445	14	0.000278291	1.14613	FSW	FSW	NA	NA	d__Bacteria;p__Chloroflexi;c__Anaerolineae;o__Caldilineales;f__Caldilineaceae;g__uncultured;s__uncultured_bacterium	TACGTAGGTGTCGAGCGTTATCCGGAATTACTGGGCGTAAAGGGCGCGCAGGCGGCTATTCAAGTCTGGCGTGAAAGCTCCCGGCTTAACTGGGAGAGGCCGTTGGAAACTGAGTAGCTTGAGGCAATGAGAGGGATGCGGAATTCCCGGTGTAGTGGTGGAATGCGTAGATATCGGGAAGAACACCAGTGGCGAAGGCGGCATCCTGGCATTGACCTGACGCTGAGGTGCGAAAGCGTGGGTAGCGAAC
ASV_1446	3	NA	0.477121	Embryos	Embryos_T2	NA	1	d__Bacteria;p__Bdellovibrionota;c__Bdellovibrionia;o__Bdellovibrionales;f__Bdellovibrionaceae;g__OM27_clade;Unassigned	TACGGAGGGTGCAAGCGTTGCTCGGAATCACTGGGCGTAAAGCGTACGCAGGCGGTTCATTAAGTCGGGTGTGAAAGCCCAGGGCTCAACCCTGGAACTGCATTCGAAACTGGTGGACTTGAGTACGGGAGAGGAGTGCGGAATTCCTGGTGTAGAGGTGAAATTCGTAGATATCAGGAGGAACACCCGTGGCGAAAGCGGCACTCTGGCCCGATACTGACGCTCATGTACGAAAGCGTGGGGAGCAAAC
ASV_1448	3	NA	0.477121	Tank2_SW	Tank2_SW	NA	2	d__Bacteria;p__Patescibacteria;c__Gracilibacteria;o__Candidatus_Peribacteria;f__Candidatus_Peribacteria;g__Candidatus_Peribacteria;s__uncultured_bacterium	GACAGAAGGTGCGAGCGTTACTCGGAATTACTGGGCGTAAAGCGTCCGCAGGCGTCTTTGTCAGTCTGGCGTAAAAGCACGAAGCTCAACTCCGTGTACGTGCTGGAAACTGCAAAGATAGAGTCATACAGAGGCATCTGGAATGTCGTGTGTAGGGGTAAAATCCGTTGATCCACGATGGAACGCCAAAAGCGAAGGCAGGATGCTGGGTATGTACTGACGCTCAGGGACGAAAGCGTGGGGAGCGAAC
ASV_1448	19	NA	1.27875	FSW	FSW	NA	NA	d__Bacteria;p__Patescibacteria;c__Gracilibacteria;o__Candidatus_Peribacteria;f__Candidatus_Peribacteria;g__Candidatus_Peribacteria;s__uncultured_bacterium	GACAGAAGGTGCGAGCGTTACTCGGAATTACTGGGCGTAAAGCGTCCGCAGGCGTCTTTGTCAGTCTGGCGTAAAAGCACGAAGCTCAACTCCGTGTACGTGCTGGAAACTGCAAAGATAGAGTCATACAGAGGCATCTGGAATGTCGTGTGTAGGGGTAAAATCCGTTGATCCACGATGGAACGCCAAAAGCGAAGGCAGGATGCTGGGTATGTACTGACGCTCAGGGACGAAAGCGTGGGGAGCGAAC
ASV_1449	7	NA	0.845098	Oocytes	Oocytes_T2	NA	2	d__Bacteria;p__Planctomycetota;c__Phycisphaerae;o__Phycisphaerales;f__Phycisphaeraceae;g__SM1A02;s__uncultured_bacterium	TACGGAAGGCCCGAGCGTTAATCGGAATCACTGGGCTTAAAGCGTACGCAGGCGGACTTGTAGGTATTTTGTGAAATCCCACGGCTTAACCGTGGAACTGCAGAGTAAACCACAAGTCTTGAGACATGTAGGGGTCAGTGGAACGATGTGTGGAGCGGTGAAATGCGTAGATATACATCGGAACGCCAATGGCGAAGGCAGCTGACTGGGCATGTTCTGACGCTCAGGTACGAAAGCGTGGGTAGCGAAC
ASV_1449	29	NA	1.4624	Tank2_SW	Tank2_SW	NA	2	d__Bacteria;p__Planctomycetota;c__Phycisphaerae;o__Phycisphaerales;f__Phycisphaeraceae;g__SM1A02;s__uncultured_bacterium	TACGGAAGGCCCGAGCGTTAATCGGAATCACTGGGCTTAAAGCGTACGCAGGCGGACTTGTAGGTATTTTGTGAAATCCCACGGCTTAACCGTGGAACTGCAGAGTAAACCACAAGTCTTGAGACATGTAGGGGTCAGTGGAACGATGTGTGGAGCGGTGAAATGCGTAGATATACATCGGAACGCCAATGGCGAAGGCAGCTGACTGGGCATGTTCTGACGCTCAGGTACGAAAGCGTGGGTAGCGAAC
ASV_1449	15	NA	1.17609	Tank1_SW	Tank1_SW	NA	1	d__Bacteria;p__Planctomycetota;c__Phycisphaerae;o__Phycisphaerales;f__Phycisphaeraceae;g__SM1A02;s__uncultured_bacterium	TACGGAAGGCCCGAGCGTTAATCGGAATCACTGGGCTTAAAGCGTACGCAGGCGGACTTGTAGGTATTTTGTGAAATCCCACGGCTTAACCGTGGAACTGCAGAGTAAACCACAAGTCTTGAGACATGTAGGGGTCAGTGGAACGATGTGTGGAGCGGTGAAATGCGTAGATATACATCGGAACGCCAATGGCGAAGGCAGCTGACTGGGCATGTTCTGACGCTCAGGTACGAAAGCGTGGGTAGCGAAC
ASV_145	19	0	1.27875	FSW	FSW	NA	NA	d__Bacteria;p__Verrucomicrobiota;c__Omnitrophia;o__Omnitrophales;f__Omnitrophales;g__Omnitrophales;Unassigned	TACGGAGGTAGCTAGCGTTACTCGGAATCATTGGGTGTAAAGGGCAAGTAGGCGGCCTATTAAGTGAGGGGTGAAATCTTCCGACTCAATCGGAAAACTGCCTTTCAAACTATTAGGCTTGAGTCCAGAAGAGGAAAGCGGAATTAGCAGTGTAAGGGTGAAATCTGTAGATATTGCTAAGAACACCAACGGCGAAGGCAGCTTTCTGGTCTGGTTCTGACGCTGAATTGCGAAAGCTAGGGGAGCAAAC
ASV_1450	14	NA	1.14613	FSW	FSW	NA	NA	d__Bacteria;p__Proteobacteria;c__Gammaproteobacteria;o__Legionellales;f__Legionellaceae;g__uncultured;s__uncultured_bacterium	TACGGGGGGTGCAAGCGTTAATCGGAATTATTGGGCGTAAAGGGTACGTAGGTTGTTTATTAAGTTATGTGGGAAATACCTAGGCTTAACCTGGGAATGGCGCATGATACTGATAGACTTGAGTATAGTAGAGGGTAGTGGAATTTCCGGTGTAGCGGTGAAATGCGTAGAGATCGGAAGGAACACCAGTGGCGAAGGCGGCTACCTGGACTAATACTGACACTGAGGTACGAAAGCGTGGGTAGCAAAC
ASV_1450	2	NA	0.30103	Tank1_SW	Tank1_SW	NA	1	d__Bacteria;p__Proteobacteria;c__Gammaproteobacteria;o__Legionellales;f__Legionellaceae;g__uncultured;s__uncultured_bacterium	TACGGGGGGTGCAAGCGTTAATCGGAATTATTGGGCGTAAAGGGTACGTAGGTTGTTTATTAAGTTATGTGGGAAATACCTAGGCTTAACCTGGGAATGGCGCATGATACTGATAGACTTGAGTATAGTAGAGGGTAGTGGAATTTCCGGTGTAGCGGTGAAATGCGTAGAGATCGGAAGGAACACCAGTGGCGAAGGCGGCTACCTGGACTAATACTGACACTGAGGTACGAAAGCGTGGGTAGCAAAC
ASV_1452	21	NA	1.32222	FSW	FSW	NA	NA	d__Bacteria;p__Bacteroidota;c__Bacteroidia;o__Cytophagales;f__Amoebophilaceae;g__uncultured;s__uncultured_bacterium	GACGGAGGGTGCAAGCGTTATCCGGAATTACTGGGTTTAAAGGGTGCGTAGGCGGCCCTGTAAGTCATTGGTGAAATCTGACAGCTTAACTGTCAACGGGCTAATGATACTACAGGGCTTGAGTGTGATCGAGGTGAATGGAATTCTACAAGTAGCGGTGAAATGCACAGATATGTAGAGGAACATCAATAGCGAAGGCAATTCACTAGGTCACTACTGACGCTGAGGTACGAAAGCGTGGGGAGCAAAC
ASV_1453	5	NA	0.69897	FSW	FSW	NA	NA	d__Bacteria;p__Bdellovibrionota;c__Bdellovibrionia;o__Bacteriovoracales;f__Bacteriovoracaceae;g__Peredibacter;Unassigned	TACGAAGGGTCCAAGCGTTGTTCGGAATCATTGGGCGTAAAGCGAGCGCAGGCGGATCAGCAAGTCAGATGTGAAATCTCGAAGCTCAACTTCGAAACTGCGTCTGAAACTGCTAGTCTAGAATGTCGGAGGGGATAGGGGAATTTCACGTGTAGGGGTAAAATCCGTAGAGATGTGAAGGAACACCGGAGGCGAAGGCGCCTATCTGGACGACTATTGACGCTGAGGCTCGAAAGCGTGGGGAGCAAAC
ASV_1454	62	0.0011298	1.79239	Tank1_SW	Tank1_SW	NA	1	d__Bacteria;p__Proteobacteria;c__Gammaproteobacteria;o__Cellvibrionales;f__Cellvibrionaceae;Unassigned;Unassigned	TACGGAGGGTGCAAGCGTTAATCGGAATTACTGGGCGTAAAGCGCGCGTAGGCGGTTTGTTAAGCTAGTTGTGAAAGCCCAGGGCTCAACCTTGGAATTGCAATTAGAACTGGCAAGCTAGAGTGCAGCAGAGGATAGTGGAATTTCTAGTGTAGCGGTGAAATGCGTAGATATTAGAAGGAACACCAGTGGCGAAGGCGACTGTCTGGGCTGACACTGACGCTGAGGTGCGAAAGCGTGGGGAGCAAAC
ASV_1454	20	0.00015973	1.30103	Oocytes	Oocytes_T2	NA	2	d__Bacteria;p__Proteobacteria;c__Gammaproteobacteria;o__Cellvibrionales;f__Cellvibrionaceae;Unassigned;Unassigned	TACGGAGGGTGCAAGCGTTAATCGGAATTACTGGGCGTAAAGCGCGCGTAGGCGGTTTGTTAAGCTAGTTGTGAAAGCCCAGGGCTCAACCTTGGAATTGCAATTAGAACTGGCAAGCTAGAGTGCAGCAGAGGATAGTGGAATTTCTAGTGTAGCGGTGAAATGCGTAGATATTAGAAGGAACACCAGTGGCGAAGGCGACTGTCTGGGCTGACACTGACGCTGAGGTGCGAAAGCGTGGGGAGCAAAC
ASV_1454	16	0.000231247	1.20412	Oocytes	Oocytes_T2	NA	2	d__Bacteria;p__Proteobacteria;c__Gammaproteobacteria;o__Cellvibrionales;f__Cellvibrionaceae;Unassigned;Unassigned	TACGGAGGGTGCAAGCGTTAATCGGAATTACTGGGCGTAAAGCGCGCGTAGGCGGTTTGTTAAGCTAGTTGTGAAAGCCCAGGGCTCAACCTTGGAATTGCAATTAGAACTGGCAAGCTAGAGTGCAGCAGAGGATAGTGGAATTTCTAGTGTAGCGGTGAAATGCGTAGATATTAGAAGGAACACCAGTGGCGAAGGCGACTGTCTGGGCTGACACTGACGCTGAGGTGCGAAAGCGTGGGGAGCAAAC
ASV_1454	10	0.000911328	1	Tank2_SW	Tank2_SW	NA	2	d__Bacteria;p__Proteobacteria;c__Gammaproteobacteria;o__Cellvibrionales;f__Cellvibrionaceae;Unassigned;Unassigned	TACGGAGGGTGCAAGCGTTAATCGGAATTACTGGGCGTAAAGCGCGCGTAGGCGGTTTGTTAAGCTAGTTGTGAAAGCCCAGGGCTCAACCTTGGAATTGCAATTAGAACTGGCAAGCTAGAGTGCAGCAGAGGATAGTGGAATTTCTAGTGTAGCGGTGAAATGCGTAGATATTAGAAGGAACACCAGTGGCGAAGGCGACTGTCTGGGCTGACACTGACGCTGAGGTGCGAAAGCGTGGGGAGCAAAC
ASV_1454	87	0.000907753	1.93952	Tank1_SW	Tank1_SW	NA	1	d__Bacteria;p__Proteobacteria;c__Gammaproteobacteria;o__Cellvibrionales;f__Cellvibrionaceae;Unassigned;Unassigned	TACGGAGGGTGCAAGCGTTAATCGGAATTACTGGGCGTAAAGCGCGCGTAGGCGGTTTGTTAAGCTAGTTGTGAAAGCCCAGGGCTCAACCTTGGAATTGCAATTAGAACTGGCAAGCTAGAGTGCAGCAGAGGATAGTGGAATTTCTAGTGTAGCGGTGAAATGCGTAGATATTAGAAGGAACACCAGTGGCGAAGGCGACTGTCTGGGCTGACACTGACGCTGAGGTGCGAAAGCGTGGGGAGCAAAC
ASV_1454	106	0.00112791	2.02531	Tank2_SW	Tank2_SW	NA	2	d__Bacteria;p__Proteobacteria;c__Gammaproteobacteria;o__Cellvibrionales;f__Cellvibrionaceae;Unassigned;Unassigned	TACGGAGGGTGCAAGCGTTAATCGGAATTACTGGGCGTAAAGCGCGCGTAGGCGGTTTGTTAAGCTAGTTGTGAAAGCCCAGGGCTCAACCTTGGAATTGCAATTAGAACTGGCAAGCTAGAGTGCAGCAGAGGATAGTGGAATTTCTAGTGTAGCGGTGAAATGCGTAGATATTAGAAGGAACACCAGTGGCGAAGGCGACTGTCTGGGCTGACACTGACGCTGAGGTGCGAAAGCGTGGGGAGCAAAC
ASV_1454	12	0.00036503	1.07918	Embryos	Embryos_T2	NA	1	d__Bacteria;p__Proteobacteria;c__Gammaproteobacteria;o__Cellvibrionales;f__Cellvibrionaceae;Unassigned;Unassigned	TACGGAGGGTGCAAGCGTTAATCGGAATTACTGGGCGTAAAGCGCGCGTAGGCGGTTTGTTAAGCTAGTTGTGAAAGCCCAGGGCTCAACCTTGGAATTGCAATTAGAACTGGCAAGCTAGAGTGCAGCAGAGGATAGTGGAATTTCTAGTGTAGCGGTGAAATGCGTAGATATTAGAAGGAACACCAGTGGCGAAGGCGACTGTCTGGGCTGACACTGACGCTGAGGTGCGAAAGCGTGGGGAGCAAAC
ASV_1454	3	0.000226415	0.477121	Embryos	Embryos_T2	NA	1	d__Bacteria;p__Proteobacteria;c__Gammaproteobacteria;o__Cellvibrionales;f__Cellvibrionaceae;Unassigned;Unassigned	TACGGAGGGTGCAAGCGTTAATCGGAATTACTGGGCGTAAAGCGCGCGTAGGCGGTTTGTTAAGCTAGTTGTGAAAGCCCAGGGCTCAACCTTGGAATTGCAATTAGAACTGGCAAGCTAGAGTGCAGCAGAGGATAGTGGAATTTCTAGTGTAGCGGTGAAATGCGTAGATATTAGAAGGAACACCAGTGGCGAAGGCGACTGTCTGGGCTGACACTGACGCTGAGGTGCGAAAGCGTGGGGAGCAAAC
ASV_1455	3	NA	0.477121	Embryos	Embryos_T1	NA	1	d__Bacteria;p__Planctomycetota;c__Planctomycetes;o__Pirellulales;f__Pirellulaceae;Unassigned;Unassigned	GACGAACCGGACAAACGTTATTCGGAATTACTGGGCTTAAAGAGTACGTAGGCGGCTTGCCAAGTCAGATGTGAAAGGCTGGAGCTCAACTCCAGCACCGCGTTTGAAACTGGTAGGCTTGAGGGAGATAGAGGTATGTGGAACTGATGGTGGAGCGGTGAAATGCGTAGATATCATCAGGAACACCGGTGGCGAAAGCGACATACTGGGTCTCTACTGACGCTGAGGTACGAAAGCTAGGGTAGCGAAC
ASV_1456	2	NA	0.30103	RSW	RSW	NA	NA	d__Bacteria;p__Acidobacteriota;c__Vicinamibacteria;o__Subgroup_17;f__Subgroup_17;g__Subgroup_17;Unassigned	TACAGAGGGAGCAAGCGTTGTTCGGAATTACTGGGCGTAAAGGGCGCGCAGGCGGCTCAGCAAGTCTTGTGTGAAATCCCCCGGCTCAACTGGGGAACTGCACAGGAAACTGCTGAGCTTGAGTTCGGGAGAGGGAAGCGGAATTCCGGGTGTAGCGGTGAAATGCGTAGATATCCGGAGGAACACCGGTGGCGAAGGCGGCTTCCTGGACCGATACTGACGCTGAGGCGCGAAAGCTAGGGTAGCAAAC
ASV_1458	4	NA	0.60206	Adults_female	Ib130_T3	Female	2	d__Bacteria;p__Proteobacteria;c__Alphaproteobacteria;o__Rickettsiales;f__Rickettsiales;g__Candidatus_Midichloria;Unassigned	TACAAAGGGGGCTAGCGTTACTCGGAATTATTGGGCGTAAAGCATGCGCAGGCGGTTTTGTAAGTCAGGAGTGAAAGCCTTAAGCTTAACTTAAGAATTGCTCTTGAAACTACAGGACTTGAGTACTGGAGAGGATAGCGGAATTACTAGTGTAGAGGTGAAATTCGTAGATATTAGTAGGAATACCGAAGGCGAAAGCAGCTATCTGGACAGATACTGACGCTGTGGCATGAAAGCGTGGGGAGCGAAC
ASV_1459	3	NA	0.477121	Embryos	Embryos_T2	NA	1	d__Bacteria;p__Proteobacteria;c__Gammaproteobacteria;o__UBA10353_marine_group;f__UBA10353_marine_group;g__UBA10353_marine_group;s__uncultured_bacterium	TACGGAGGGTGCAAGCGTTAATCGGAATTACTGGGCGTAAAGCGCACGCAGGCGGTTTGTTAAGTCAGATGTGAAAGCCCCGGGCTCAACCTGGGAACTGCATTTGATACTGGCAAACTAGAATATGGTAGAGAGAAGTGGAATTCCACATGTAGCGGTGAAATGCGTAGAGATGTGGAGGAACATCAGTGGCGAAGGCGACTTCTTGGACCAATATTGACGCTCAGGTGCGAAAGCGTGGGGAGCAAAC
ASV_146	12	0	1.07918	RSW	RSW	NA	NA	d__Bacteria;p__Proteobacteria;c__Alphaproteobacteria;o__Rickettsiales;f__SM2D12;g__SM2D12;s__uncultured_bacterium	TACGGAGGGTGTTAGCGTTGTTCGGATTTACTGGGCGTAAAGCGCGCGTAGGCGGTTTAACAAGTTGGGAGTGAAAGCCCAGGGCTCAACCCTGGAACTGCTTCCAAAACTGTTAGACTAGAGTATGGTAGGGGATAGTGGAATTCCTAGTGTAGAGGTGAAATTCGTAGATATTAGGAGGAACACCAGAGGCGAAAGCGACTATCTGGGCCATTACTGACGCTAAGGCGCGAAAGCGTGGGGAGCAAAC
ASV_1460	13	NA	1.11394	FSW	FSW	NA	NA	d__Bacteria;p__Bacteroidota;c__Bacteroidia;o__Cytophagales;f__Cyclobacteriaceae;g__uncultured;Unassigned	TACGGAGGGTCCAAGCGTTGTCCGGAATTATTGGGTTTAAAGGGTGCGTAGGCGGTCTTTTAAGTCAGAGCTGAAATCTTACGGCTTAACCGTGAAACTGGCTTTGATACTGAAAGACTTGAGTATAGTAGAGGTAGGCGGAATTTATGATGTAGCGGTGAAATGCATAGATATCATAAAGAACACCGATTGCGAAGGCAGCTTACTGGACTATAACTGACGCTGAGGCACGAAAGCGTGGGGAGCGAAC
ASV_1461	8	NA	0.90309	FSW	FSW	NA	NA	d__Bacteria;p__Patescibacteria;c__ABY1;Unassigned;Unassigned;Unassigned;Unassigned	TACGAGTGCCCCGAGCGTTATCCGGATTTATTGGGCGTAAAGCGTCACGAGGTGGTTTGGTAAGTCAATTGTCAAATCTCAGGGCTCAACCCTGAGACTGCAATCGAAACTATTAGACTAGAGTCTGGGAGAGGTAAGCGGAATGGCTGGTGTAGCAGTAAAATGCGTTAATATCAGTTGGAACACCAAAGGCGAAGGCAGCTTACTGGAACAGTACTGACACTCACTGACGAAAGCGTGGGTAGCGAAT
ASV_1462	4	NA	0.60206	Tank1_SW	Tank1_SW	NA	1	d__Bacteria;p__Bdellovibrionota;c__Bdellovibrionia;o__Bdellovibrionales;f__Bdellovibrionaceae;g__OM27_clade;s__uncultured_bacterium	TACGGAGGGTGCAAGCGTTGCTCGGAATCACTGGGCGTAAAGCGTACGCAGGTGGCTTGTTAAGTCGGGTGTGAAATCCCGGAGCTCAACTCCGGAACTGCGCCCGATACTGGCAGGCTTGAGTACGGGAGAGGGAAGCGGAATTCCTGGTGTAGAGGTGAAATTCGTAGATATCAGGAGGAACACCAGTGGCGTAAGCGGCTTCCTGGCCCGATACTGACACTCAGGTACGAAAGCGTGGGTAGCAAAC
ASV_1462	10	NA	1	Tank2_SW	Tank2_SW	NA	2	d__Bacteria;p__Bdellovibrionota;c__Bdellovibrionia;o__Bdellovibrionales;f__Bdellovibrionaceae;g__OM27_clade;s__uncultured_bacterium	TACGGAGGGTGCAAGCGTTGCTCGGAATCACTGGGCGTAAAGCGTACGCAGGTGGCTTGTTAAGTCGGGTGTGAAATCCCGGAGCTCAACTCCGGAACTGCGCCCGATACTGGCAGGCTTGAGTACGGGAGAGGGAAGCGGAATTCCTGGTGTAGAGGTGAAATTCGTAGATATCAGGAGGAACACCAGTGGCGTAAGCGGCTTCCTGGCCCGATACTGACACTCAGGTACGAAAGCGTGGGTAGCAAAC
ASV_1462	4	NA	0.60206	Tank1_SW	Tank1_SW	NA	1	d__Bacteria;p__Bdellovibrionota;c__Bdellovibrionia;o__Bdellovibrionales;f__Bdellovibrionaceae;g__OM27_clade;s__uncultured_bacterium	TACGGAGGGTGCAAGCGTTGCTCGGAATCACTGGGCGTAAAGCGTACGCAGGTGGCTTGTTAAGTCGGGTGTGAAATCCCGGAGCTCAACTCCGGAACTGCGCCCGATACTGGCAGGCTTGAGTACGGGAGAGGGAAGCGGAATTCCTGGTGTAGAGGTGAAATTCGTAGATATCAGGAGGAACACCAGTGGCGTAAGCGGCTTCCTGGCCCGATACTGACACTCAGGTACGAAAGCGTGGGTAGCAAAC
ASV_1463	2	NA	0.30103	Tank1_SW	Tank1_SW	NA	1	d__Bacteria;p__Dependentiae;c__Babeliae;o__Babeliales;f__Babeliaceae;g__Babeliaceae;Unassigned	TACGAAGGGTGCAAACGTTATTCGGAATCATTGGGCGTAAAGGGTACGCAGGCGGTGCGCTAAGTCAACTGTTAAATTTCCCGGCCTAACCGGGAGCCAGCAGTAGATACTGGCGTGCTAGAGGATGGAAGAGAGAAGTGGAATTCTTGGAGTAGAGGTAAAATTCGTAGATCTCAAGAGGAACATCGATGGCGAAGGCAGCTTCTTGGTCCATTTCTGACGCTCAGGTACGAAAGCGTGGGGAGCAAAC
ASV_1464	10	NA	1	Tank1_SW	Tank1_SW	NA	1	d__Bacteria;p__Proteobacteria;c__Gammaproteobacteria;o__Cellvibrionales;f__Halieaceae;Unassigned;Unassigned	TACGGAGGGTGCAAGCGTTAATCGGAATTACTGGGCGTAAAGCGCGCGTAGGCGGCTTCTTAAGTGGGATGTGAAAGCCCCGGGCTTAACCTGGGAACTGCATCCTATACTGGGTGGCTAGAGTACGAGAGAGGGGGGTAGAATTTCAGGTGTAGCGGTGAAATGCGTAGAGATCTGAAGGAATACCAGTGGCGAAGGCGGCCCCCTGGCTTGATACTGACGCTGAGGTGCGAAAGCGTGGGGAGCAAAC
ASV_1465	4	NA	0.60206	Embryos	Embryos_T2	NA	1	d__Bacteria;p__Proteobacteria;c__Gammaproteobacteria;o__Ga0077536;f__Ga0077536;g__Ga0077536;Unassigned	TACGGAGGGTGCGAGCGTTAATCGGAATTACTGGGCGTAAAGCGCGCGTAGGCGGCTAGATCAGTCGGATGTGAAAGCCCCGGGCTTAACCTGGGAACTGCATTCGATACTGTCTAGCTAGAGTATGGTAGAGGGAAGTGGAATTCCGGGTGTAGCGGTGAAATGCGTAGATATCCGGAGGAACACCAGTGGCGAAGGCGACTTCCTGGACCAATACTGACGCTGAGGTGCGAAAGCGTGGGGAGCAAAC
ASV_1466	3	NA	0.477121	Embryos	Embryos_T2	NA	1	d__Bacteria;p__Proteobacteria;c__Gammaproteobacteria;Unassigned;Unassigned;Unassigned;Unassigned	TACGGAGGGTGCAAGCGTTAATCGGAATTACTGGGCGTAAAGCGCGCGTAGGCGGTTTGTTAAGCTAGATGTGAAAGCCCCGGGCTCAACCTGGGAACTGCATTTAGAACTGGCAGGCTAGAATACGGTAGAGGTTAGTGGAATTTCCTGTGTAGCGGTGAAATGCGTAGAGATGGGAAGGAACACCAGTGGCGAAGGCGACTGACTGGACCGATATTGACGCTGAGGTGCGAAAGCGTGGGTAGCAAAC
ASV_1466	3	NA	0.477121	Tank2_SW	Tank2_SW	NA	2	d__Bacteria;p__Proteobacteria;c__Gammaproteobacteria;Unassigned;Unassigned;Unassigned;Unassigned	TACGGAGGGTGCAAGCGTTAATCGGAATTACTGGGCGTAAAGCGCGCGTAGGCGGTTTGTTAAGCTAGATGTGAAAGCCCCGGGCTCAACCTGGGAACTGCATTTAGAACTGGCAGGCTAGAATACGGTAGAGGTTAGTGGAATTTCCTGTGTAGCGGTGAAATGCGTAGAGATGGGAAGGAACACCAGTGGCGAAGGCGACTGACTGGACCGATATTGACGCTGAGGTGCGAAAGCGTGGGTAGCAAAC
ASV_1467	3	NA	0.477121	Tank1_SW	Tank1_SW	NA	1	d__Bacteria;p__Patescibacteria;c__WWE3;o__WWE3;f__WWE3;g__WWE3;Unassigned	TACGTAGGGTGCAAGCATTATCCGGATTTACTAGGCGTAAAGAGTTCTGTAGGCGGTCATATAAGTCGATGGTTAAATTTTCCGGCCCAACCGGGAAACCGCTTTCGATACTGTATGACTAGAGGAATCTAGGGGGTAGCGGAACTCATGGTGGAGCAGTGAAATGCGTTGATATCATGGGGAACACCAAGGGGGTAGCCAGCTACCTGGGGATTTCCTGACGCTGAGAGACGAAAGCTAGGGGAGCGAA
ASV_1469	16	0.000593208	1.20412	Adults_female	Ib130_T2	Female	2	d__Bacteria;p__Proteobacteria;c__Alphaproteobacteria;o__Kiloniellales;f__Kiloniellaceae;g__Pelagibius;Unassigned	TACGGAGGGGGCGAGCGTTGTTCGGAATTACTGGGCGTAAAGGGCGCGTAGGCGGGACGTCAAGTCAGGGGTGAAAGGCCTGGGCTCAACCTAGGAACTGCCTTTGAAACTGACGACCTTGAGTACGGGAGAGGATGGCGGAATTCCCAGTGTAGAGGTGAAATTCGTAGATATTGGGAAGAACACCGGTTGCGAAGGCGGCCATCTGGCCCGTTACTGACGCTGAGGCGCGAAAGCGTGGGGAGCAAAC
ASV_147	40	0.000878117	1.60206	FSW	FSW	NA	NA	d__Bacteria;p__Verrucomicrobiota;c__Chlamydiae;o__Chlamydiales;f__Simkaniaceae;g__uncultured;Unassigned	TACGGAGGGTGCAAGCATTAATCGGATTTATTGGGTGTAAAGAGTGCGTAGGCGGGTAGGATAAGTCAGATGTGAAATTCCGAAGCTCAACTTCGGAGCTGCATTTGAAACTACTTACCTTGAGGATGGACGGAGAAAACGGAATTCCACATGTAGCGGTGAAATGCGTAGATATGTGGAAGAACACCTGTGGCGAAAGCGGTTTTCTAGTTTATTCCTGACGCTGAGGCACGAAAGCAAGGGGAGCGAA
ASV_1470	2	NA	0.30103	RSW	RSW	NA	NA	d__Bacteria;p__Bdellovibrionota;c__Bdellovibrionia;o__Bdellovibrionales;f__Bdellovibrionaceae;g__OM27_clade;Unassigned	TACGGGGGGTGCAAGCGTTGCTCGGAATTACTGGGCGTAAAGCGCACGCAGGCGGCGTGCCAGGTCGGGTGTGAAAGCCCGGGGCTCAACCCCGGAACTGCACTCGAAACCGGCATGCTAGAGTTCGAGAGAGGGTGGTGGAATTCCTGGTGTAGAGGTGAAATTCGTAGATATTAGAAAGAACACCAAATGCGAAGGCAACTTACTGGGTCACTACTGACACTGAGGAGCGAAAGCATGGGTAGCGAAG
ASV_1471	2	NA	0.30103	Embryos	Embryos_T2	NA	1	d__Bacteria;p__Planctomycetota;c__Planctomycetes;o__Planctomycetales;f__Rubinisphaeraceae;g__SH-PL14;Unassigned	GACGAACTGCGCAAACGTTATTCGGAATCACTGGGCTTACAGGGTGCGTAGGCGGCCAACCAGGTCAGGTGTGAAATCCCACGGCCCAACCGTGGAACTGCGCTTGAAACCGGTTGGCTTGAGTGAGCTAGGGGTGCACGGAACTTCCAGTGGAGCGGTGATATGTGTTGATATTGGAAGGAACACCGGAGGCGAAAGCGGTGCACTGGAGCTTGTCTGACGCTGAGGCACGAAAGCCAGGGGAGCGAAC
ASV_1474	3	NA	0.477121	Oocytes	Oocytes_T2	NA	2	d__Bacteria;p__Proteobacteria;c__Gammaproteobacteria;o__Oceanospirillales;f__Saccharospirillaceae;g__Oleispira;Unassigned	TACTAAAGGTGCAAGCGTTAATCGGAATTACTGGGCGTAAAGCGCGCGTAGGTGGTTTGTTAAGCGGAATGTGAAAGCCCAGGGCTCAACCTTGGAACTGCATTGCGAACTGACAAACTAGAGTACGGTAGAGGTGAGTGGAATTTCCTGTGTAGCGGTGAAATGCGTAGAGATGGGAAGGAACACCAGTGGCGAAGGCGACTCACTGGACTGATACTGACACTGAGGTGCGAAAGCGTGGGGAGCGAAC
ASV_1475	257	0.00319465	2.40993	RSW	RSW	NA	NA	d__Bacteria;p__Proteobacteria;c__Alphaproteobacteria;o__SAR11_clade;f__Clade_III;g__Clade_III;s__uncultured_bacterium	TACGAAGGGACCTAGCGTAATTCGGAATTACTGGGCGTAAAGCGCGCGTAGGCGGTTAAGTAAGTTAATTGTGAAAGCCCAAAGCTCAACTTTGGAATTGCAATTAAAACTATTTAGCTAGAGTTTATCAGAGGAAAGCGGAATACATAGTGTAGAGGTGAAATTCGTAGATATTATGTAGAACACCAGTTGCGAAGGCGGCTTTCTGGGATAACACTGACGCTGAGGTGCGAAAGTATGGGTAGCGAAG
ASV_1476	3	NA	0.477121	RSW	RSW	NA	NA	d__Bacteria;p__Bacteroidota;c__Bacteroidia;o__Chitinophagales;f__Saprospiraceae;g__uncultured;Unassigned	TACGGAGGGTGCAAGCGTTATCCGGAATCACTGGGTTTAAAGGGTGAGTAGGCGGGTTATTAAGTCAGAGGTGAAAGGTTTCAGCTTAACTGGAAAATTGCCTTTGATACTGATAGTCTAGAATTATGTTGAGGTTAGCGGAATGAGTCATGTAGCGGTGAAATGCATAGATATGACTTAGAACACCAATTGCGAAGGCAGCTAACTGGGCATATATTGACGCTGAGTCACGAAAGCGTGGGGAGCGAAC
ASV_1477	18	NA	1.25527	RSW	RSW	NA	NA	d__Bacteria;p__Campilobacterota;c__Campylobacteria;o__Campylobacterales;f__Arcobacteraceae;g__uncultured;s__uncultured_bacterium	TACGGGGGGTGCAAGCGTTACTCGGAATCACTGGGCGTAAAGAGCGTGTAGGCGGGTTTGTAAGTTGGAAGTGAAATCCTATGGCTCAACCATAGAACTGCTTCCAAAACTGCTTACCTAGAATATGGGAGAGGTAGATGGAATTTCTGGTGTAGGGGTAAAATCCGTAGAGATCAGAAGGAATACCGATTGCGAAGGCGATCTACTGGAACATTATTGACGCTGAGACGCGAAAGCGTGGGGAGCAAAC
ASV_1478	4	NA	0.60206	Embryos	Embryos_T2	NA	1	d__Bacteria;p__Proteobacteria;c__Alphaproteobacteria;o__Rhizobiales;f__Hyphomicrobiaceae;Unassigned;Unassigned	TACGAAGGGGGCTAGCGTTGTTCGGAATTACTGGGCGTAAAGCGCACGTAGGCGGACTTTCAAGTCAGGGGTGAAATCCCGGGGCTCAACCTCGGAACTGCCTTTGATACTGTAAGTCTTGAGCCCGGAAGAGGTGGGTGGAATTCCTAGTGTAGAGGTGAAATTCGTAGATATTAGGAAGAACACCAGTGGCGAAGGCGGCCCACTGGTCCGGTGCTGACGCTGAGGTGCGAAAGCGTGGGGAGCAAAC
ASV_1478	2	NA	0.30103	Embryos	Embryos_T1	NA	1	d__Bacteria;p__Proteobacteria;c__Alphaproteobacteria;o__Rhizobiales;f__Hyphomicrobiaceae;Unassigned;Unassigned	TACGAAGGGGGCTAGCGTTGTTCGGAATTACTGGGCGTAAAGCGCACGTAGGCGGACTTTCAAGTCAGGGGTGAAATCCCGGGGCTCAACCTCGGAACTGCCTTTGATACTGTAAGTCTTGAGCCCGGAAGAGGTGGGTGGAATTCCTAGTGTAGAGGTGAAATTCGTAGATATTAGGAAGAACACCAGTGGCGAAGGCGGCCCACTGGTCCGGTGCTGACGCTGAGGTGCGAAAGCGTGGGGAGCAAAC
ASV_1478	4	NA	0.60206	Oocytes	Oocytes_T2	NA	2	d__Bacteria;p__Proteobacteria;c__Alphaproteobacteria;o__Rhizobiales;f__Hyphomicrobiaceae;Unassigned;Unassigned	TACGAAGGGGGCTAGCGTTGTTCGGAATTACTGGGCGTAAAGCGCACGTAGGCGGACTTTCAAGTCAGGGGTGAAATCCCGGGGCTCAACCTCGGAACTGCCTTTGATACTGTAAGTCTTGAGCCCGGAAGAGGTGGGTGGAATTCCTAGTGTAGAGGTGAAATTCGTAGATATTAGGAAGAACACCAGTGGCGAAGGCGGCCCACTGGTCCGGTGCTGACGCTGAGGTGCGAAAGCGTGGGGAGCAAAC
ASV_1479	3	NA	0.477121	Oocytes	Oocytes_T2	NA	2	d__Bacteria;p__Bacteroidota;c__Bacteroidia;o__Cytophagales;f__Cyclobacteriaceae;g__Fulvivirga;Unassigned	TACGGAGGGTGCAAGCGTTGTCCGGATTTATTGGGTTTAAAGGGTGCGTAGGTGGTCAATTAAGTCAGTGGTGAAAGCCCACAGCTCAACTGTGGAACTGCCATTGATACTGGTTGACTTGAGTACAGATGAGGTAGGCGGAATTTATGGTGTAGCGGTGAAATGCATAGATACCATAAAGAACACCGATAGCGAAGGCAGCTTACTAGACTGTTACTGACACTGAGGCACGAAAGCATGGGGAGCGAAC
ASV_148	9	0	0.954243	RSW	RSW	NA	NA	d__Bacteria;p__Planctomycetota;c__Phycisphaerae;o__Phycisphaerales;f__Phycisphaeraceae;g__uncultured;Unassigned	TACGAAGGGCCCGAGCGTTGCGCGGAATCACTGGGCTTAAAGCGTGCGCAGGCGGATCCGTAAGTACCTTGTGAAATCCCATGGCTCAACCATGGAACTGCTCGGTATACTGCGGATCTTGAGATCAGTAGGGGCCATCGGAACGATAAGTGGAGCGGTGAAATGCGTAGATATTTATCGGAACGCCTAAGGCGAAGGCAGATGGCTGGGCTGATTCTGACGCTCATGCACGAAAGCGTGGGGAGCGAAC
ASV_1481	7	NA	0.845098	Oocytes	Oocytes_T2	NA	2	d__Bacteria;p__Bacteroidota;c__Bacteroidia;o__Flavobacteriales;f__NS9_marine_group;g__NS9_marine_group;Unassigned	TACGGAGGGTCCAAGCGTTATCCGGATTTATTGGGTTTAAAGGGTCCGTAGGCGGGGTATTAAGTCAGAGGTGAAATCCTACAGCTCAACTGTAGAACTGCCTTTGATACTGATACTCTTGAGTACGTTAGAAGTGGGCGGAATATGTCATGTAGCGGTGAAATGCATAGATATGACATAGAACACCGATTGCGAAAGCAGCTCACTATGCCGTAACTGACGCTGAGGGACGAAAGCGTGGGGAGCGAAC
ASV_1481	5	NA	0.69897	Tank2_SW	Tank2_SW	NA	2	d__Bacteria;p__Bacteroidota;c__Bacteroidia;o__Flavobacteriales;f__NS9_marine_group;g__NS9_marine_group;Unassigned	TACGGAGGGTCCAAGCGTTATCCGGATTTATTGGGTTTAAAGGGTCCGTAGGCGGGGTATTAAGTCAGAGGTGAAATCCTACAGCTCAACTGTAGAACTGCCTTTGATACTGATACTCTTGAGTACGTTAGAAGTGGGCGGAATATGTCATGTAGCGGTGAAATGCATAGATATGACATAGAACACCGATTGCGAAAGCAGCTCACTATGCCGTAACTGACGCTGAGGGACGAAAGCGTGGGGAGCGAAC
ASV_1481	36	NA	1.5563	Tank1_SW	Tank1_SW	NA	1	d__Bacteria;p__Bacteroidota;c__Bacteroidia;o__Flavobacteriales;f__NS9_marine_group;g__NS9_marine_group;Unassigned	TACGGAGGGTCCAAGCGTTATCCGGATTTATTGGGTTTAAAGGGTCCGTAGGCGGGGTATTAAGTCAGAGGTGAAATCCTACAGCTCAACTGTAGAACTGCCTTTGATACTGATACTCTTGAGTACGTTAGAAGTGGGCGGAATATGTCATGTAGCGGTGAAATGCATAGATATGACATAGAACACCGATTGCGAAAGCAGCTCACTATGCCGTAACTGACGCTGAGGGACGAAAGCGTGGGGAGCGAAC
ASV_1481	4	NA	0.60206	Oocytes	Oocytes_T2	NA	2	d__Bacteria;p__Bacteroidota;c__Bacteroidia;o__Flavobacteriales;f__NS9_marine_group;g__NS9_marine_group;Unassigned	TACGGAGGGTCCAAGCGTTATCCGGATTTATTGGGTTTAAAGGGTCCGTAGGCGGGGTATTAAGTCAGAGGTGAAATCCTACAGCTCAACTGTAGAACTGCCTTTGATACTGATACTCTTGAGTACGTTAGAAGTGGGCGGAATATGTCATGTAGCGGTGAAATGCATAGATATGACATAGAACACCGATTGCGAAAGCAGCTCACTATGCCGTAACTGACGCTGAGGGACGAAAGCGTGGGGAGCGAAC
ASV_1481	27	NA	1.43136	Tank2_SW	Tank2_SW	NA	2	d__Bacteria;p__Bacteroidota;c__Bacteroidia;o__Flavobacteriales;f__NS9_marine_group;g__NS9_marine_group;Unassigned	TACGGAGGGTCCAAGCGTTATCCGGATTTATTGGGTTTAAAGGGTCCGTAGGCGGGGTATTAAGTCAGAGGTGAAATCCTACAGCTCAACTGTAGAACTGCCTTTGATACTGATACTCTTGAGTACGTTAGAAGTGGGCGGAATATGTCATGTAGCGGTGAAATGCATAGATATGACATAGAACACCGATTGCGAAAGCAGCTCACTATGCCGTAACTGACGCTGAGGGACGAAAGCGTGGGGAGCGAAC
ASV_1481	18	NA	1.25527	Tank1_SW	Tank1_SW	NA	1	d__Bacteria;p__Bacteroidota;c__Bacteroidia;o__Flavobacteriales;f__NS9_marine_group;g__NS9_marine_group;Unassigned	TACGGAGGGTCCAAGCGTTATCCGGATTTATTGGGTTTAAAGGGTCCGTAGGCGGGGTATTAAGTCAGAGGTGAAATCCTACAGCTCAACTGTAGAACTGCCTTTGATACTGATACTCTTGAGTACGTTAGAAGTGGGCGGAATATGTCATGTAGCGGTGAAATGCATAGATATGACATAGAACACCGATTGCGAAAGCAGCTCACTATGCCGTAACTGACGCTGAGGGACGAAAGCGTGGGGAGCGAAC
ASV_1481	18	NA	1.25527	RSW	RSW	NA	NA	d__Bacteria;p__Bacteroidota;c__Bacteroidia;o__Flavobacteriales;f__NS9_marine_group;g__NS9_marine_group;Unassigned	TACGGAGGGTCCAAGCGTTATCCGGATTTATTGGGTTTAAAGGGTCCGTAGGCGGGGTATTAAGTCAGAGGTGAAATCCTACAGCTCAACTGTAGAACTGCCTTTGATACTGATACTCTTGAGTACGTTAGAAGTGGGCGGAATATGTCATGTAGCGGTGAAATGCATAGATATGACATAGAACACCGATTGCGAAAGCAGCTCACTATGCCGTAACTGACGCTGAGGGACGAAAGCGTGGGGAGCGAAC
ASV_1481	5	NA	0.69897	Embryos	Embryos_T2	NA	1	d__Bacteria;p__Bacteroidota;c__Bacteroidia;o__Flavobacteriales;f__NS9_marine_group;g__NS9_marine_group;Unassigned	TACGGAGGGTCCAAGCGTTATCCGGATTTATTGGGTTTAAAGGGTCCGTAGGCGGGGTATTAAGTCAGAGGTGAAATCCTACAGCTCAACTGTAGAACTGCCTTTGATACTGATACTCTTGAGTACGTTAGAAGTGGGCGGAATATGTCATGTAGCGGTGAAATGCATAGATATGACATAGAACACCGATTGCGAAAGCAGCTCACTATGCCGTAACTGACGCTGAGGGACGAAAGCGTGGGGAGCGAAC
ASV_1482	13	NA	1.11394	RSW	RSW	NA	NA	d__Bacteria;p__Planctomycetota;c__OM190;o__OM190;f__OM190;g__OM190;s__uncultured_bacterium	GACGGAGGGTGCAAACGTTGTTCGGAATCACTGGGCATAAAGAGCACGTAGGCGGCGCTCTAAGTCAGGTGTGAAATCCCCCGGCTCAACCGGGGAACTGCACCTGATACTGGAGTGCTCGAGGACGGTAGGGGTGAGTGGAACTCCAGGTGGAGCGGTGAAATGCGTAGATATCTGGAGGAACACCGGTGGCGAAAGCGGCTCACTGGACCGTCTCTGACGCTGAGGTGCGAAAGCTAGGGTAGCAAAC
ASV_1483	15	NA	1.17609	Tank1_SW	Tank1_SW	NA	1	d__Bacteria;p__Proteobacteria;c__Gammaproteobacteria;o__Oceanospirillales;f__Alcanivoracaceae;g__Ketobacter;Unassigned	TACGGAAGGTGCGAGCGTTAATCGGAATTACTGGGCGTAAAGCGCACGTAGGCGGTTTGCTAAGTCAGATGTGAAAGCCCCGGGCTTAACCTGGGAACTGCATCTGATACTGGCAGGCTAGAGTACAGTAGAGGGAGGTGGAATTTCAGGTGTAGCGGTGAAATGCGTAGAGATCTGAAGGAACACCAGTGGCGAAGGCGGCCTCCTGGACTGATACTGACGCTGAGGTGCGAAAGCGTGGGGAGCAAAC
ASV_1483	8	NA	0.90309	Tank2_SW	Tank2_SW	NA	2	d__Bacteria;p__Proteobacteria;c__Gammaproteobacteria;o__Oceanospirillales;f__Alcanivoracaceae;g__Ketobacter;Unassigned	TACGGAAGGTGCGAGCGTTAATCGGAATTACTGGGCGTAAAGCGCACGTAGGCGGTTTGCTAAGTCAGATGTGAAAGCCCCGGGCTTAACCTGGGAACTGCATCTGATACTGGCAGGCTAGAGTACAGTAGAGGGAGGTGGAATTTCAGGTGTAGCGGTGAAATGCGTAGAGATCTGAAGGAACACCAGTGGCGAAGGCGGCCTCCTGGACTGATACTGACGCTGAGGTGCGAAAGCGTGGGGAGCAAAC
ASV_1483	15	NA	1.17609	RSW	RSW	NA	NA	d__Bacteria;p__Proteobacteria;c__Gammaproteobacteria;o__Oceanospirillales;f__Alcanivoracaceae;g__Ketobacter;Unassigned	TACGGAAGGTGCGAGCGTTAATCGGAATTACTGGGCGTAAAGCGCACGTAGGCGGTTTGCTAAGTCAGATGTGAAAGCCCCGGGCTTAACCTGGGAACTGCATCTGATACTGGCAGGCTAGAGTACAGTAGAGGGAGGTGGAATTTCAGGTGTAGCGGTGAAATGCGTAGAGATCTGAAGGAACACCAGTGGCGAAGGCGGCCTCCTGGACTGATACTGACGCTGAGGTGCGAAAGCGTGGGGAGCAAAC
ASV_1483	6	NA	0.778151	FSW	FSW	NA	NA	d__Bacteria;p__Proteobacteria;c__Gammaproteobacteria;o__Oceanospirillales;f__Alcanivoracaceae;g__Ketobacter;Unassigned	TACGGAAGGTGCGAGCGTTAATCGGAATTACTGGGCGTAAAGCGCACGTAGGCGGTTTGCTAAGTCAGATGTGAAAGCCCCGGGCTTAACCTGGGAACTGCATCTGATACTGGCAGGCTAGAGTACAGTAGAGGGAGGTGGAATTTCAGGTGTAGCGGTGAAATGCGTAGAGATCTGAAGGAACACCAGTGGCGAAGGCGGCCTCCTGGACTGATACTGACGCTGAGGTGCGAAAGCGTGGGGAGCAAAC
ASV_1483	16	NA	1.20412	Tank1_SW	Tank1_SW	NA	1	d__Bacteria;p__Proteobacteria;c__Gammaproteobacteria;o__Oceanospirillales;f__Alcanivoracaceae;g__Ketobacter;Unassigned	TACGGAAGGTGCGAGCGTTAATCGGAATTACTGGGCGTAAAGCGCACGTAGGCGGTTTGCTAAGTCAGATGTGAAAGCCCCGGGCTTAACCTGGGAACTGCATCTGATACTGGCAGGCTAGAGTACAGTAGAGGGAGGTGGAATTTCAGGTGTAGCGGTGAAATGCGTAGAGATCTGAAGGAACACCAGTGGCGAAGGCGGCCTCCTGGACTGATACTGACGCTGAGGTGCGAAAGCGTGGGGAGCAAAC
ASV_1483	5	NA	0.69897	Embryos	Embryos_T2	NA	1	d__Bacteria;p__Proteobacteria;c__Gammaproteobacteria;o__Oceanospirillales;f__Alcanivoracaceae;g__Ketobacter;Unassigned	TACGGAAGGTGCGAGCGTTAATCGGAATTACTGGGCGTAAAGCGCACGTAGGCGGTTTGCTAAGTCAGATGTGAAAGCCCCGGGCTTAACCTGGGAACTGCATCTGATACTGGCAGGCTAGAGTACAGTAGAGGGAGGTGGAATTTCAGGTGTAGCGGTGAAATGCGTAGAGATCTGAAGGAACACCAGTGGCGAAGGCGGCCTCCTGGACTGATACTGACGCTGAGGTGCGAAAGCGTGGGGAGCAAAC
ASV_1483	9	NA	0.954243	Embryos	Embryos_T2	NA	1	d__Bacteria;p__Proteobacteria;c__Gammaproteobacteria;o__Oceanospirillales;f__Alcanivoracaceae;g__Ketobacter;Unassigned	TACGGAAGGTGCGAGCGTTAATCGGAATTACTGGGCGTAAAGCGCACGTAGGCGGTTTGCTAAGTCAGATGTGAAAGCCCCGGGCTTAACCTGGGAACTGCATCTGATACTGGCAGGCTAGAGTACAGTAGAGGGAGGTGGAATTTCAGGTGTAGCGGTGAAATGCGTAGAGATCTGAAGGAACACCAGTGGCGAAGGCGGCCTCCTGGACTGATACTGACGCTGAGGTGCGAAAGCGTGGGGAGCAAAC
ASV_1484	2	NA	0.30103	RSW	RSW	NA	NA	d__Bacteria;p__Bdellovibrionota;c__Bdellovibrionia;o__Bacteriovoracales;f__Bacteriovoracaceae;g__Peredibacter;Unassigned	TACGAAGGGTGCAAGCGTTGTTCGGATTTATTGGGCGTAAAGCGCGCGCAGGCGGAATTATAAGCCAGGTGTGAAATCTCGGGGCTCAACCTCGAAACTGCGCCTGGAACTGTGGTTCTAGAATCCTAAAGAGGGAAGGGGAATTTCACGTGTAGGAGTAAAATCCGTAGAGATGTGAAGGAACACCTGAGGCGAAGGCGCCTTCCTGGATAGGCATTGACGCTGAGGCGCGAAAGCGTGGGGAGCAAAC
ASV_1485	39	0.00071068	1.59106	Tank1_SW	Tank1_SW	NA	1	d__Bacteria;p__Bacteroidota;c__Bacteroidia;o__Flavobacteriales;f__Crocinitomicaceae;g__Fluviicola;Unassigned	TACGGAGGGTGCAAGCGTTATCCGGAATCATTGGGTTTAAAGGGTCCGCAGGCGGACTTATAAGTCAGTGGTGAAAGCCTACAGCTTAACTGTAGAACTGCCATTGATACTGTAAGTCTTGAATTCGGTCGAAGTGGGCGGAATATGTCATGTAGCGGTGAAATGCTTAGATATGACATAGAACACCGATAGCGAAGGCAGCTCACTAGGCCTGGATTGACGCTCAGGGACGAAAGCGTGGGGAGCGAAC
ASV_1485	12	0.000364753	1.07918	Embryos	Embryos_T2	NA	1	d__Bacteria;p__Bacteroidota;c__Bacteroidia;o__Flavobacteriales;f__Crocinitomicaceae;g__Fluviicola;Unassigned	TACGGAGGGTGCAAGCGTTATCCGGAATCATTGGGTTTAAAGGGTCCGCAGGCGGACTTATAAGTCAGTGGTGAAAGCCTACAGCTTAACTGTAGAACTGCCATTGATACTGTAAGTCTTGAATTCGGTCGAAGTGGGCGGAATATGTCATGTAGCGGTGAAATGCTTAGATATGACATAGAACACCGATAGCGAAGGCAGCTCACTAGGCCTGGATTGACGCTCAGGGACGAAAGCGTGGGGAGCGAAC
ASV_1485	65	0.000678207	1.81291	Tank1_SW	Tank1_SW	NA	1	d__Bacteria;p__Bacteroidota;c__Bacteroidia;o__Flavobacteriales;f__Crocinitomicaceae;g__Fluviicola;Unassigned	TACGGAGGGTGCAAGCGTTATCCGGAATCATTGGGTTTAAAGGGTCCGCAGGCGGACTTATAAGTCAGTGGTGAAAGCCTACAGCTTAACTGTAGAACTGCCATTGATACTGTAAGTCTTGAATTCGGTCGAAGTGGGCGGAATATGTCATGTAGCGGTGAAATGCTTAGATATGACATAGAACACCGATAGCGAAGGCAGCTCACTAGGCCTGGATTGACGCTCAGGGACGAAAGCGTGGGGAGCGAAC
ASV_1485	4	0.000301887	0.60206	Embryos	Embryos_T2	NA	1	d__Bacteria;p__Bacteroidota;c__Bacteroidia;o__Flavobacteriales;f__Crocinitomicaceae;g__Fluviicola;Unassigned	TACGGAGGGTGCAAGCGTTATCCGGAATCATTGGGTTTAAAGGGTCCGCAGGCGGACTTATAAGTCAGTGGTGAAAGCCTACAGCTTAACTGTAGAACTGCCATTGATACTGTAAGTCTTGAATTCGGTCGAAGTGGGCGGAATATGTCATGTAGCGGTGAAATGCTTAGATATGACATAGAACACCGATAGCGAAGGCAGCTCACTAGGCCTGGATTGACGCTCAGGGACGAAAGCGTGGGGAGCGAAC
ASV_1487	6	NA	0.778151	RSW	RSW	NA	NA	d__Bacteria;p__Proteobacteria;c__Gammaproteobacteria;o__AT-s2-59;f__AT-s2-59;g__AT-s2-59;s__uncultured_bacterium	TACGGAGGGTGCAAGCGTTAATCGGAATTACTGGGCGTAAAGCGCGCGTAGGCGGTTGGGTGAGTCGGATGTGAAAGCCCCGGGCTTAACCTGGGAATTGCATTCGATACTGCCCGGCTAGAGTATGGGAGAGGGAAGCGGAATTTCCGGTGTAGCGGTGAAATGCGTAGATATCGGAAGGAACACCAGTGGCGAAGGCGGCTTCCTGGCCCAATACTGACGCTGAGGTGCGAAAGCGTGGGGAGCGAAC
ASV_1488	16	NA	1.20412	FSW	FSW	NA	NA	d__Bacteria;p__Proteobacteria;c__Gammaproteobacteria;o__Thiomicrospirales;f__Thioglobaceae;g__SUP05_cluster;Unassigned	TACAGAGGGTGCAAGCGTTAATCGGATTTACTGGGCGTAAAGCGTGCGTAGGTGGTTGTGTAAGTCAAATGTGAAATTTCTGGGCTCAACCTAGGAGCTGCATTTGATACTGCACATCTAGAGTATGATAGAGGAAAGTGGAATTTCCGGTGTAGCGGTGAAATGCGTAGATATCGGAAGGAACATCAGAGGCGAAGGCGGCTTTCTGGATCAATACTGACACTGAGGTACGAAAGCGTGGGTAGCAAAC
ASV_149	160	0.00318047	2.20412	FSW	FSW	NA	NA	d__Bacteria;p__Bdellovibrionota;c__Bdellovibrionia;o__Bdellovibrionales;f__Bdellovibrionaceae;g__OM27_clade;Unassigned	TACGGAGGGTGCAAGCGTTGCTCGGAATCACTGGGCGTAAAGCGGGCGCAGGCGGTTTATCAGGTCGGGTGTGAAAGCCCGGGGCTCAACCCCGGAACGGCATCCGAAACCGGTAGACTTGAGTACGAGAGAGGGAGGCGGAATTCCTGGTGTAGAGGTGAAATTCGTAGATATCAGGAGGAACACCTGCGGCGAAGGCGGCTTCCTGGCTCGATACTGACGCTCATGCCCGAAAGCGTGGGGAGCAAAC
ASV_1490	4	NA	0.60206	Oocytes	Oocytes_T2	NA	2	d__Bacteria;p__Desulfobacterota;c__Desulfuromonadia;o__Bradymonadales;f__Bradymonadales;g__Bradymonadales;Unassigned	TACGGAGGGTGCGAGCGTTGTTCGGAATTACTGGGCGTAAAGCGCGTGTAGGCGGCCTCGTAAGTCGGGTGTGAAAGCCCTGGGCTCAACCCAGGAAATGCGCTCGATACTGCAAGGCTAGAGTTCGGGAGAGGGGTGTGGAATTCCTGGTGTAGAGGTGAAATTCGTAGAGATCAGGAGGAACACTCGCGGCGAAGGCGACACCCTGGACCGTAACTGACGCTGAGACGCGAAAGCGTGGGGAGCAAAC
ASV_1490	2	NA	0.30103	Oocytes	Oocytes_T2	NA	2	d__Bacteria;p__Desulfobacterota;c__Desulfuromonadia;o__Bradymonadales;f__Bradymonadales;g__Bradymonadales;Unassigned	TACGGAGGGTGCGAGCGTTGTTCGGAATTACTGGGCGTAAAGCGCGTGTAGGCGGCCTCGTAAGTCGGGTGTGAAAGCCCTGGGCTCAACCCAGGAAATGCGCTCGATACTGCAAGGCTAGAGTTCGGGAGAGGGGTGTGGAATTCCTGGTGTAGAGGTGAAATTCGTAGAGATCAGGAGGAACACTCGCGGCGAAGGCGACACCCTGGACCGTAACTGACGCTGAGACGCGAAAGCGTGGGGAGCAAAC
ASV_1491	15	NA	1.17609	FSW	FSW	NA	NA	d__Bacteria;p__Planctomycetota;c__OM190;o__OM190;f__OM190;g__OM190;s__uncultured_bacterium	TACAGAGGGTGCAAACGTTGTTCGGAATCACTGGGCATAAAGCGCACGTAGGCGGTTTTGTAAGTGTGAAGTGAAAGCCCACGGCTCAACCGTGGAACTGCTTTGCATACTGCAAGACTCGAGGACGGTAGGGGAGAGCGGAACTCCTGGTGGAGCGGTGAAATGCGTAGATATCAGGAGGAACACCGGTGGCGAAGGCGGCTCTCTGGTCCGTTTCTGACGCTGAGGTGCGAAAGCCAGGGTAGCGAAC
ASV_1492	21	NA	1.32222	FSW	FSW	NA	NA	d__Bacteria;p__Planctomycetota;c__Planctomycetes;o__Pirellulales;f__Pirellulaceae;g__Blastopirellula;s__uncultured_bacterium	TACGTACCGGACAAACGTTATTCGGAATCACTGGGCTTAAAGAGTACGTAGGCTGTCCTGTAGGTGAGATGTGAAATCCCACGGCCTAACCGTGGAACTGCGTTTCAAACCACAGGACTTGAGGGAGACAGGGGTGAGCGGAACTCACAGTGGAGCGGTGAAATGCGTTGATATTGTGAGGAACACCGGTGGCGAAGGCGGCTCACTGGGTCTTTTCTGACGCTGAGGTACGAAAGCTAGGGTAGCGAAC
ASV_1493	32	0.000779252	1.50515	FSW	FSW	NA	NA	d__Bacteria;p__Myxococcota;c__Myxococcia;o__Myxococcales;f__Myxococcaceae;g__P3OB-42;Unassigned	TACAGAGGGTGCAAACGTTGCTCGGAATTACTGGGCGTAAAGCGCGTGTAGGCGGTCCGCTAAGTCGACTGTGAAAGCCCGTGGCTCAACCACGGAAGTGCAGCCGAAACTGGCGGACTGGAGTCCTGGAGAGGGTGGCGGAATTCCCAGTGTAGAGGTGAAATTCGTAGATATTGGGAGGAACACCGGTGGCGAAGGCGGCCGCCTGGACAGGTACTGACGCTGAGACGCGAAAGCGTGGGGAGCAAAC
ASV_1494	2	NA	0.30103	Embryos	Embryos_T2	NA	1	d__Bacteria;p__Bacteroidota;c__Bacteroidia;o__Chitinophagales;f__Saprospiraceae;g__Lewinella;Unassigned	TACGGAGGGTGCAAGCGTTATCCGGAATTACTGGGTTTAAAGGGTGCGTAGGCGGTTTAATAAGTCAGAAGTGAAAAGTCCGAGCTCAACTGGGGCCTTGCTTTTGATACTGTTAGACTTGAATCAGGCTGAGGTTAGCGGAATGTGACATGTAGCGGTGAAATGCATAGATATGTCATAGAACACCAATTGCGAAGGCAGCTAACTAGACCTCGATTGACGCTGAGGCACGAAAGCGTGGGGAGCGAAC
ASV_1495	11	NA	1.04139	Tank2_SW	Tank2_SW	NA	2	d__Bacteria;p__Planctomycetota;c__Phycisphaerae;o__Phycisphaerales;f__Phycisphaeraceae;g__SM1A02;s__uncultured_bacterium	TACGGAAGGCCCGAGCGTTAATCGGAATCACTGGGCTTAAAGCGTACGCAGGCGGACTTGTAGGTATCTTGTGAAATCCCACGGCTTAACCGTGGAACTGCAGGGTAAACCACAAGTCTTGAGACATGTAGGGGTCAGTGGAACCATGAGTGGAGCGGTGAAATGCGTAGATATTCATGGGAACGCCAATGGCGAAGGCAGCTGACTGGGCATGTTCTGACGCTCAGGTACGAAAGCGTGGGTAGCGAAC
ASV_1495	9	NA	0.954243	Tank1_SW	Tank1_SW	NA	1	d__Bacteria;p__Planctomycetota;c__Phycisphaerae;o__Phycisphaerales;f__Phycisphaeraceae;g__SM1A02;s__uncultured_bacterium	TACGGAAGGCCCGAGCGTTAATCGGAATCACTGGGCTTAAAGCGTACGCAGGCGGACTTGTAGGTATCTTGTGAAATCCCACGGCTTAACCGTGGAACTGCAGGGTAAACCACAAGTCTTGAGACATGTAGGGGTCAGTGGAACCATGAGTGGAGCGGTGAAATGCGTAGATATTCATGGGAACGCCAATGGCGAAGGCAGCTGACTGGGCATGTTCTGACGCTCAGGTACGAAAGCGTGGGTAGCGAAC
ASV_1496	10	NA	1	RSW	RSW	NA	NA	d__Bacteria;p__Gemmatimonadota;c__BD2-11_terrestrial_group;o__BD2-11_terrestrial_group;f__BD2-11_terrestrial_group;g__BD2-11_terrestrial_group;s__uncultured_bacterium	GACGGAGGGCGCAAGCGTTGTTCGGAATCACTGGGCGTAAAGCGCGCGCAGGCGGGTGCGGAAGTCGGGGGTGAAAGGCCGGGGCTCAACCCCGGACCGTTCTCTCGATACTCCGTGCCTAGGGACCGGTAGAGGCCAGTGGAATTCCCGGAGTAGCGGTGGAATGCGTAGAGATCGGGAAGAACACCAGAGGCGAAGGCGACTGGCTGGGCCGGATCCGACGCTCAGGCGCGAAAGCGTGGGGAGCAAA
ASV_1497	3	NA	0.477121	RSW	RSW	NA	NA	d__Bacteria;p__Proteobacteria;c__Alphaproteobacteria;o__Parvibaculales;f__Parvibaculaceae;g__Mf105b01;Unassigned	TACGAAGGGAGCTAGCGTTGTTCGGAATTACTGGGCGTAAAGCGCGCGTAGGCGGACCAGCCAGTCAGAGGTGAAAGCCCAGGGCTCAACCCTGGAATTGCCTTTGATACTGTTGGTCTAGAGTCCGAGAGAGGGTAGCGGAATTTCCAGTGTAGAGGTGAAATTCGTAGATATTGGAAAGAACACCAGCGGCGAAGGCGGCTACCTGGCTCGGTACTGACGCTGAGGTGCGAAAGTGTGGGGAGCGAAC
ASV_1498	12	NA	1.07918	FSW	FSW	NA	NA	d__Bacteria;p__Nitrospirota;c__Nitrospiria;o__Nitrospirales;f__Nitrospiraceae;g__Nitrospira;s__uncultured_bacterium	TACGAAGGTGGCGAGCGTTGTTCGGATTTACTGGGCGTAAAGAGCACGTAGGCGGTTTAGTAAGCCCCCTGTGAAATCTCCGGGCTTAACCCGGAATGGTCGGGGGGGACTGCTAAGCTAGAGGGCGGGAGAGGAGCGCGGAATTCCCGGTGTAGCGGTGAAATGCGTAGATATCGGGAAGAAGGCCGGTGGCGAAGGCGGCGCTCTGGAACGTCTCTGACGCTGAGGTGCGAAAGCGTGGGGAGCAAAC
ASV_1499	18	0.000187811	1.25527	Tank1_SW	Tank1_SW	NA	1	d__Archaea;p__Crenarchaeota;c__Nitrososphaeria;o__Nitrosopumilales;f__Nitrosopumilaceae;g__Cenarchaeum;Unassigned	AACCAGCACCTCAAGTGGTCAGGAGGATTATTGGGCCTAAAGCATCCGTAGCCGGCCGTGTAAGTTTTCGGTTAAATCTATATGCTCAACATATAGGCTGCCGGGAATACTGCACAGCTAGGGAGTGGGAGAGGTAGACGGTACTCGGTAGGAAGGGGTAAAATCCTTTGATCTATTGATGACCACCTGTGGCGAAGGCGGTCTACTAGAACACGTCCGACGGTGAGGGATGAAAGCTGGGGGAGCAAAC
ASV_1499	9	0.000164003	0.954243	Tank1_SW	Tank1_SW	NA	1	d__Archaea;p__Crenarchaeota;c__Nitrososphaeria;o__Nitrosopumilales;f__Nitrosopumilaceae;g__Cenarchaeum;Unassigned	AACCAGCACCTCAAGTGGTCAGGAGGATTATTGGGCCTAAAGCATCCGTAGCCGGCCGTGTAAGTTTTCGGTTAAATCTATATGCTCAACATATAGGCTGCCGGGAATACTGCACAGCTAGGGAGTGGGAGAGGTAGACGGTACTCGGTAGGAAGGGGTAAAATCCTTTGATCTATTGATGACCACCTGTGGCGAAGGCGGTCTACTAGAACACGTCCGACGGTGAGGGATGAAAGCTGGGGGAGCAAAC
ASV_1499	51	0.00124193	1.70757	FSW	FSW	NA	NA	d__Archaea;p__Crenarchaeota;c__Nitrososphaeria;o__Nitrosopumilales;f__Nitrosopumilaceae;g__Cenarchaeum;Unassigned	AACCAGCACCTCAAGTGGTCAGGAGGATTATTGGGCCTAAAGCATCCGTAGCCGGCCGTGTAAGTTTTCGGTTAAATCTATATGCTCAACATATAGGCTGCCGGGAATACTGCACAGCTAGGGAGTGGGAGAGGTAGACGGTACTCGGTAGGAAGGGGTAAAATCCTTTGATCTATTGATGACCACCTGTGGCGAAGGCGGTCTACTAGAACACGTCCGACGGTGAGGGATGAAAGCTGGGGGAGCAAAC
ASV_15	3	NA	0.477121	RSW	RSW	NA	NA	d__Archaea;p__Nanoarchaeota;c__Nanoarchaeia;o__Woesearchaeales;f__Woesearchaeales;g__Woesearchaeales;Unassigned	CACCGGCGCCACGAGTGGGGGTCGCGATTATTGGGCCTAAAGCGTCCGTAGCCGGACTCGTAAATCCTTTGTGAAATCGTCAGGCTTAACTTGACGGTGTGCAGAGGACACTGCGAGACTTGAGACCGGGAGGGGCTAGAGGTATTCTGTGGGGAGCGGTAAAATGCTATAATCCACGGAGGACCATCTATGGCGAAGGCATCTAGCCAGAACGGATCTGACGGTGAGGGACGAAAGCCAGGGGAGCGAA
ASV_150	35	0.000768353	1.54407	FSW	FSW	NA	NA	d__Bacteria;p__Proteobacteria;c__Gammaproteobacteria;o__Gammaproteobacteria_Incertae_Sedis;f__Unknown_Family;g__Candidatus_Ovatusbacter;s__uncultured_bacterium	TACAGAGGGTGCAAGCGTTAATCGGAATTACTGGGCGTAAAGGGTGTGTAGGCGGTTAGATAAGTTAGGTGTGAAAGGCCCGGGCTTAACCTGGGAACTGCGCCTAATACTGTCTAGCTAGAGTATTGTAGAGGAAAGTGGAATTTCCGGTGTAGCGGTGAAATGCGTAGATATCGGAAGGAACATCAGTGGCGAAGGCGACTTTCTGGACAAATACTGACGCTGAGACACGAAAGCATGGGGAGCAAAC
ASV_1500	135	0.00328747	2.13033	FSW	FSW	NA	NA	d__Bacteria;p__Bacteroidota;c__Bacteroidia;o__Bacteroidales;f__Marinilabiliaceae;g__uncultured;Unassigned	TACGGAGGGTGCAAGCGTTATCCGGATTTATTGGGTTTAAAGGGTGCGTAGGCGGAATTTTAAGTCAGTGGTGAAAGCCGGTAGCTCAACTATCGAATTGCCATTGATACTGAAATTCTTGAATGTAGTTGATGTAGGCGGAATATGTAGTGTAGCGGTGAAATGCTTAGATATTACATAGAACACCGATTGCGAAGGCAGCTTACAAAACTATGATTGACGCTGAGGCACGAAAGCATGGGGAGCGAAC
ASV_1500	9	9.39055e-05	0.954243	Tank1_SW	Tank1_SW	NA	1	d__Bacteria;p__Bacteroidota;c__Bacteroidia;o__Bacteroidales;f__Marinilabiliaceae;g__uncultured;Unassigned	TACGGAGGGTGCAAGCGTTATCCGGATTTATTGGGTTTAAAGGGTGCGTAGGCGGAATTTTAAGTCAGTGGTGAAAGCCGGTAGCTCAACTATCGAATTGCCATTGATACTGAAATTCTTGAATGTAGTTGATGTAGGCGGAATATGTAGTGTAGCGGTGAAATGCTTAGATATTACATAGAACACCGATTGCGAAGGCAGCTTACAAAACTATGATTGACGCTGAGGCACGAAAGCATGGGGAGCGAAC
ASV_1500	7	7.44847e-05	0.845098	Tank2_SW	Tank2_SW	NA	2	d__Bacteria;p__Bacteroidota;c__Bacteroidia;o__Bacteroidales;f__Marinilabiliaceae;g__uncultured;Unassigned	TACGGAGGGTGCAAGCGTTATCCGGATTTATTGGGTTTAAAGGGTGCGTAGGCGGAATTTTAAGTCAGTGGTGAAAGCCGGTAGCTCAACTATCGAATTGCCATTGATACTGAAATTCTTGAATGTAGTTGATGTAGGCGGAATATGTAGTGTAGCGGTGAAATGCTTAGATATTACATAGAACACCGATTGCGAAGGCAGCTTACAAAACTATGATTGACGCTGAGGCACGAAAGCATGGGGAGCGAAC
ASV_1500	3	0.000273398	0.477121	Tank2_SW	Tank2_SW	NA	2	d__Bacteria;p__Bacteroidota;c__Bacteroidia;o__Bacteroidales;f__Marinilabiliaceae;g__uncultured;Unassigned	TACGGAGGGTGCAAGCGTTATCCGGATTTATTGGGTTTAAAGGGTGCGTAGGCGGAATTTTAAGTCAGTGGTGAAAGCCGGTAGCTCAACTATCGAATTGCCATTGATACTGAAATTCTTGAATGTAGTTGATGTAGGCGGAATATGTAGTGTAGCGGTGAAATGCTTAGATATTACATAGAACACCGATTGCGAAGGCAGCTTACAAAACTATGATTGACGCTGAGGCACGAAAGCATGGGGAGCGAAC
ASV_1500	11	0.000200448	1.04139	Tank1_SW	Tank1_SW	NA	1	d__Bacteria;p__Bacteroidota;c__Bacteroidia;o__Bacteroidales;f__Marinilabiliaceae;g__uncultured;Unassigned	TACGGAGGGTGCAAGCGTTATCCGGATTTATTGGGTTTAAAGGGTGCGTAGGCGGAATTTTAAGTCAGTGGTGAAAGCCGGTAGCTCAACTATCGAATTGCCATTGATACTGAAATTCTTGAATGTAGTTGATGTAGGCGGAATATGTAGTGTAGCGGTGAAATGCTTAGATATTACATAGAACACCGATTGCGAAGGCAGCTTACAAAACTATGATTGACGCTGAGGCACGAAAGCATGGGGAGCGAAC
ASV_1501	106	0.00210706	2.02531	FSW	FSW	NA	NA	d__Bacteria;p__Proteobacteria;c__Gammaproteobacteria;o__Coxiellales;f__Coxiellaceae;g__Coxiella;Unassigned	TACAGAGAGTGCAAGCGTTAATCGGAATTACTGGGCGTAAAGCGCGCGTAGGTGGATGCTTAAGTCGGATGTGAAAGCCCTGGGCTTAACCCAGGAACTGCACCCGATACTGGGCATCTAGAGTATGATAGAGGGAAGTGGAATTTCCGGTGTAGCGGTGAAATGCGTAGATATCGGAAAGAACACCAGTGGCGAAGGCGGCTTCCTGGATTAATACTGACACTGAGGTGCGAAAGCGTGGGGAGCAAAC
ASV_1502	2	NA	0.30103	Tank1_SW	Tank1_SW	NA	1	d__Bacteria;p__Cyanobacteria;c__Vampirivibrionia;o__Vampirovibrionales;Unassigned;Unassigned;Unassigned	TACGTAGGATGCAAGCGTTGTCCGGATTTATTGGGCGTAAAGAGTTCGTAGGCGGTTGTTTAAGTCTGATGTTAAAGCCCGAAGCTCAACTTCGGCATGGCATCAGATACTGGATGACTAGAGTGCGGTAGAGGTAAAGGGAATTCCCGGTGTAGCGGTGAAATGCGTAGATATCGGGAGGAACACCAGTGGCGAAAGCGCTTTACTGGGCCGTAACTGACGCTGAGGAACGAAAGCCAGGGTAGCGAAA
ASV_1503	2	NA	0.30103	Tank2_SW	Tank2_SW	NA	2	d__Bacteria;p__Bacteroidota;c__Bacteroidia;o__Bacteroidales;f__Marinifilaceae;g__Marinifilum;Unassigned	TACGGAGGATTCGAGCGTTATCCGGATTTATTGGGTTTAAAGGGTTCGTAGGCGGAAAGTTAAGTCAGTGGTGAAATCTCGCAGCTCAACTGCGAAACTGCCATTGATACTGATTTTCTTGAATACGGTTGAGGTAGGCGGAATACGTTATGTAGCGGTGAAATGCTTAGATATAACGTAGAACACCGATTGCGAAGGCAGCTTACTAAGCCGTTATTGACGCTGATGAACGAAAGCGTGGGGAGCGAAC
ASV_1504	2	NA	0.30103	RSW	RSW	NA	NA	d__Bacteria;p__Verrucomicrobiota;c__Chlamydiae;o__Chlamydiales;f__Parachlamydiaceae;g__Parachlamydia;Unassigned	TACGGAGGGTGCAAGCATTAATCGGATTCATTGGGCGTAAAGGGCGCGTAGGCGGGAAAATCAGTCAGTTGTGAAAGACCGGAGCTCAACTTCGGAATTGCAGTTGATACTATTTTTCTTGAGGATAGTTGGAGAAAGCGGAATTCCACATGTAGCGGTGAAATGCGTAGATATGTGGAAGAACACCAGTGGCGAAAGCGGCTTTCTAAGTTATTCCTGACGCTGAGGCGCGAAAGCAAGGGGAGCAAAC
ASV_1505	2	NA	0.30103	Oocytes	Oocytes_T2	NA	2	d__Bacteria;p__Dependentiae;c__Babeliae;o__Babeliales;f__Vermiphilaceae;g__Vermiphilaceae;s__uncultured_bacterium	TACGAGGGGTGCAAGCGTTATTCGGAATTATTGGGCGTAAAGGGTGTGTAGGCGGCAAGATAAGTCAACTGTTAAATATTCCGGCCTAACCGGAAAACAGCAGTAGATACTGTCTTGATAGAGGATGGAAGAGAGAAGTGGAATTCTCGGAGTAGCGGTAAAATGCGTGGATCTCGAGAGGAACACCAATGGCGAAGGCAGCTTCTTGGTCCATTCCTGACGCTGAGACACGAAAGCGTGGGGAGCAAAC
ASV_1506	8	NA	0.90309	Tank2_SW	Tank2_SW	NA	2	d__Bacteria;p__Bacteroidota;c__Bacteroidia;o__Flavobacteriales;f__Flavobacteriaceae;g__Winogradskyella;Unassigned	TACGGAGGGGGTTAGCGTTGTTCGGAATTACTGGGCGTAAAGCGCGCGTAGGCGGACTATTAAGTCAGAGGTGAAATCCCAGGGCTTAACCTTGGAACTGCATTCGATACTGCTAGGCTTGAATTATTGTGAAGTGGTTAGAATATGTAGTGTAGCGGTGAAATGCATAGATATTACATAGAATACCGATTGCGAAGGCAGATCACTAACAATATATTGACACTGATGGACGAAAGCGTGGGGAGCGAAC
ASV_1507	2	NA	0.30103	Tank2_SW	Tank2_SW	NA	2	d__Archaea;p__Nanoarchaeota;c__Nanoarchaeia;o__Woesearchaeales;f__Woesearchaeales;g__Woesearchaeales;Unassigned	CACCTGCGCCCTGAGTGGCAGTCGCGTTTATTGGGCCTAAAGCGTTCGTAGCCGGATTGATCAGTCTTGGGTGAAATCGCTGCGCTTAACAAAGCGACGTGCTTGAGATACTGTTAGTCTAGGGACCGGGAGGCGTGTGAGGTATTCCTGAGGGAGCGGTAAAATGCGATAATCTCAGGAGGACCACCTGTGGCGAAGGCGTCACACGAGAACGGGTCCGACGGTGAGGAACGAAAGCCAGGGGAGCAAA
ASV_1508	4	NA	0.60206	RSW	RSW	NA	NA	d__Bacteria;p__Desulfobacterota;c__Desulfuromonadia;o__PB19;f__PB19;g__PB19;Unassigned	TACGGAGAGTGCGAGCGTTGTTCGGAATTATTGGGCGTAAAGGGCGTCTAGGTGGCTTGTCGTGTCAGGTGTGAAATCCCTCGGCTCAACCGAGGAAGTGCACTTGAAACTGGCAAGCTTGAGTACTGGAGGGGGCAGCGGAATTCTCGGTGTAGAGGTGAAATTCGTAGATATCGGGAGGAACACCAGTGGCGAAGGCGGCTGCCTGGCCAGATACTGACACTAAAGCGCGAAAGCGTGGGGAGCAAAC
ASV_1509	4	NA	0.60206	Embryos	Embryos_T2	NA	1	d__Bacteria;p__Planctomycetota;c__Planctomycetes;o__Pirellulales;f__Pirellulaceae;g__Blastopirellula;Unassigned	TACGAACTGTGCGAACGTTATTCGGAATCACTGGGCTTAAAGGGTGCGTAGGCGGCAATGTAGGTCAGGTGTGAAATCCCACGGCTCAACCGTGGAACTGCGCTTGAAACCACATAGCTTGAGGAAGTCAGAGGTAAGCGGAACTGATGGTGGAGCGGTGAAATGCGTTGATATCATCAGGAACACCGGTGGCGAAAGCGGCTTACTGGGACTTTTCTGACGCTGAGGCACGAAAGCTAGGGGAGCGAAC
ASV_151	50	0.000532034	1.69897	Tank2_SW	Tank2_SW	NA	2	d__Bacteria;p__Bacteroidota;c__Bacteroidia;o__Flavobacteriales;f__Crocinitomicaceae;g__Crocinitomix;Unassigned	TACGGAGGGTCCAAGCGTTATCCGGAATCATTGGGTTTAAAGGGTTCGCAGGCGGTTCATTAAGTCAGTGGTGAAATCTCTCGGCTCAACCGAGAAACTGCCATTGATACTGATGGACTTGAATATAGTTGGAGTAGGCGGAATGTGTAGTGTAGCGGTGAAATGCTTAGATATTACACAGAACACCGATAGCGAAGGCAGCTTACTAAACTATTATTGACGCTCATGAACGAAAGCGTGGGGAGCGAAC
ASV_151	13	0.000187888	1.11394	Oocytes	Oocytes_T2	NA	2	d__Bacteria;p__Bacteroidota;c__Bacteroidia;o__Flavobacteriales;f__Crocinitomicaceae;g__Crocinitomix;Unassigned	TACGGAGGGTCCAAGCGTTATCCGGAATCATTGGGTTTAAAGGGTTCGCAGGCGGTTCATTAAGTCAGTGGTGAAATCTCTCGGCTCAACCGAGAAACTGCCATTGATACTGATGGACTTGAATATAGTTGGAGTAGGCGGAATGTGTAGTGTAGCGGTGAAATGCTTAGATATTACACAGAACACCGATAGCGAAGGCAGCTTACTAAACTATTATTGACGCTCATGAACGAAAGCGTGGGGAGCGAAC
ASV_151	8	9.94444e-05	0.90309	RSW	RSW	NA	NA	d__Bacteria;p__Bacteroidota;c__Bacteroidia;o__Flavobacteriales;f__Crocinitomicaceae;g__Crocinitomix;Unassigned	TACGGAGGGTCCAAGCGTTATCCGGAATCATTGGGTTTAAAGGGTTCGCAGGCGGTTCATTAAGTCAGTGGTGAAATCTCTCGGCTCAACCGAGAAACTGCCATTGATACTGATGGACTTGAATATAGTTGGAGTAGGCGGAATGTGTAGTGTAGCGGTGAAATGCTTAGATATTACACAGAACACCGATAGCGAAGGCAGCTTACTAAACTATTATTGACGCTCATGAACGAAAGCGTGGGGAGCGAAC
ASV_1511	16	0.000776172	1.20412	Adults_male	Ib132_T1	Male	1	d__Bacteria;p__Proteobacteria;c__Alphaproteobacteria;o__Rhizobiales;f__Methyloligellaceae;g__uncultured;s__uncultured_bacterium	TACGGAGGGGGCTAGCGTTGTTCGGAATTACTGGGCGTAAAGCGCGCGTAGGCGGGCTGGTGAGTTGGAGGTGAAATCCCAAGGCTTAACTTTGGAACTGCCTTCAATACTGCCAGTCTTGAGTGCGATAGAGGTGAGTGGAATTCTAAGTGTAGAGGTGAAATTCGTAGATATTTAGAAGAACACCAGTGGCGAAGGCGGCTCACTGGGTCGCAACTGACGCTGAGGTGCGAAAGCGTGGGGAGCAAAC
ASV_1511	104	0.00309671	2.01703	Adults_male	Ib131_T3	Male	2	d__Bacteria;p__Proteobacteria;c__Alphaproteobacteria;o__Rhizobiales;f__Methyloligellaceae;g__uncultured;s__uncultured_bacterium	TACGGAGGGGGCTAGCGTTGTTCGGAATTACTGGGCGTAAAGCGCGCGTAGGCGGGCTGGTGAGTTGGAGGTGAAATCCCAAGGCTTAACTTTGGAACTGCCTTCAATACTGCCAGTCTTGAGTGCGATAGAGGTGAGTGGAATTCTAAGTGTAGAGGTGAAATTCGTAGATATTTAGAAGAACACCAGTGGCGAAGGCGGCTCACTGGGTCGCAACTGACGCTGAGGTGCGAAAGCGTGGGGAGCAAAC
ASV_1511	208	0.00506921	2.31806	Adults_male	Ib131_T2	Male	2	d__Bacteria;p__Proteobacteria;c__Alphaproteobacteria;o__Rhizobiales;f__Methyloligellaceae;g__uncultured;s__uncultured_bacterium	TACGGAGGGGGCTAGCGTTGTTCGGAATTACTGGGCGTAAAGCGCGCGTAGGCGGGCTGGTGAGTTGGAGGTGAAATCCCAAGGCTTAACTTTGGAACTGCCTTCAATACTGCCAGTCTTGAGTGCGATAGAGGTGAGTGGAATTCTAAGTGTAGAGGTGAAATTCGTAGATATTTAGAAGAACACCAGTGGCGAAGGCGGCTCACTGGGTCGCAACTGACGCTGAGGTGCGAAAGCGTGGGGAGCAAAC
ASV_1511	8	0.000415692	0.90309	Adults_male	Ib132_T2	Male	1	d__Bacteria;p__Proteobacteria;c__Alphaproteobacteria;o__Rhizobiales;f__Methyloligellaceae;g__uncultured;s__uncultured_bacterium	TACGGAGGGGGCTAGCGTTGTTCGGAATTACTGGGCGTAAAGCGCGCGTAGGCGGGCTGGTGAGTTGGAGGTGAAATCCCAAGGCTTAACTTTGGAACTGCCTTCAATACTGCCAGTCTTGAGTGCGATAGAGGTGAGTGGAATTCTAAGTGTAGAGGTGAAATTCGTAGATATTTAGAAGAACACCAGTGGCGAAGGCGGCTCACTGGGTCGCAACTGACGCTGAGGTGCGAAAGCGTGGGGAGCAAAC
ASV_1511	20	0.000502904	1.30103	Adults_male	Ib128_T1	Male	2	d__Bacteria;p__Proteobacteria;c__Alphaproteobacteria;o__Rhizobiales;f__Methyloligellaceae;g__uncultured;s__uncultured_bacterium	TACGGAGGGGGCTAGCGTTGTTCGGAATTACTGGGCGTAAAGCGCGCGTAGGCGGGCTGGTGAGTTGGAGGTGAAATCCCAAGGCTTAACTTTGGAACTGCCTTCAATACTGCCAGTCTTGAGTGCGATAGAGGTGAGTGGAATTCTAAGTGTAGAGGTGAAATTCGTAGATATTTAGAAGAACACCAGTGGCGAAGGCGGCTCACTGGGTCGCAACTGACGCTGAGGTGCGAAAGCGTGGGGAGCAAAC
ASV_1511	6	0.00188679	0.778151	Adults_male	Ib131_T1	Male	2	d__Bacteria;p__Proteobacteria;c__Alphaproteobacteria;o__Rhizobiales;f__Methyloligellaceae;g__uncultured;s__uncultured_bacterium	TACGGAGGGGGCTAGCGTTGTTCGGAATTACTGGGCGTAAAGCGCGCGTAGGCGGGCTGGTGAGTTGGAGGTGAAATCCCAAGGCTTAACTTTGGAACTGCCTTCAATACTGCCAGTCTTGAGTGCGATAGAGGTGAGTGGAATTCTAAGTGTAGAGGTGAAATTCGTAGATATTTAGAAGAACACCAGTGGCGAAGGCGGCTCACTGGGTCGCAACTGACGCTGAGGTGCGAAAGCGTGGGGAGCAAAC
ASV_1511	15	0.000695572	1.17609	Adults_male	Ib132_T3	Male	1	d__Bacteria;p__Proteobacteria;c__Alphaproteobacteria;o__Rhizobiales;f__Methyloligellaceae;g__uncultured;s__uncultured_bacterium	TACGGAGGGGGCTAGCGTTGTTCGGAATTACTGGGCGTAAAGCGCGCGTAGGCGGGCTGGTGAGTTGGAGGTGAAATCCCAAGGCTTAACTTTGGAACTGCCTTCAATACTGCCAGTCTTGAGTGCGATAGAGGTGAGTGGAATTCTAAGTGTAGAGGTGAAATTCGTAGATATTTAGAAGAACACCAGTGGCGAAGGCGGCTCACTGGGTCGCAACTGACGCTGAGGTGCGAAAGCGTGGGGAGCAAAC
ASV_1513	2	NA	0.30103	Embryos	Embryos_T2	NA	1	d__Bacteria;p__Planctomycetota;c__Planctomycetes;o__Planctomycetales;f__Rubinisphaeraceae;g__Planctomicrobium;s__uncultured_bacterium	TACGAACTGCGCGAACGTTATTCGGAATCACTGGGCTTACAGGGTGCGTAGGCGGCCTACCAGGTCAGATGTGAAATCCCACAGCTCAACTGTGGAACTGCATTTGAAACCGGCAGGCTTGAGTGGACTAGAGGTACACGGAACTTCAGGTGGAGCGGTGAAATGTGTTGAGATCTGAAGGAACACCAGAGGCGAAAGCGGTGTACTGGAGTCTGTCTGACGCTGAGGCACGAAAGCCAGGGGAGCGAAC
ASV_1514	2	NA	0.30103	Tank1_SW	Tank1_SW	NA	1	d__Bacteria;p__Cyanobacteria;c__Vampirivibrionia;o__Vampirovibrionales;f__Vampirovibrionales;g__Vampirovibrionales;s__uncultured_bacterium	GACGTAGGGTGCAAGCGTTGTCCGGATTTATTGGGCGTAAAGAGTTCGTAGGCGGCTTATCAAGTCTGGTGTTAAAGACCGGAGCTCAACTCCGGCACGGCATTGGAAACTGATAGGCTAGAGTCTGGTAGAGGCAAGGGGAATTCTCGGTGTAGCGGTGAAATGCGTAGATATCGGGAGGAACACCAGTGGCGAAAGCGCCTTGCTGGGCCAGTACTGACGCTGAGGAACGAAAGCCAGGGTAGCGAAA
ASV_1514	4	NA	0.60206	Tank2_SW	Tank2_SW	NA	2	d__Bacteria;p__Cyanobacteria;c__Vampirivibrionia;o__Vampirovibrionales;f__Vampirovibrionales;g__Vampirovibrionales;s__uncultured_bacterium	GACGTAGGGTGCAAGCGTTGTCCGGATTTATTGGGCGTAAAGAGTTCGTAGGCGGCTTATCAAGTCTGGTGTTAAAGACCGGAGCTCAACTCCGGCACGGCATTGGAAACTGATAGGCTAGAGTCTGGTAGAGGCAAGGGGAATTCTCGGTGTAGCGGTGAAATGCGTAGATATCGGGAGGAACACCAGTGGCGAAAGCGCCTTGCTGGGCCAGTACTGACGCTGAGGAACGAAAGCCAGGGTAGCGAAA
ASV_1514	20	NA	1.30103	FSW	FSW	NA	NA	d__Bacteria;p__Cyanobacteria;c__Vampirivibrionia;o__Vampirovibrionales;f__Vampirovibrionales;g__Vampirovibrionales;s__uncultured_bacterium	GACGTAGGGTGCAAGCGTTGTCCGGATTTATTGGGCGTAAAGAGTTCGTAGGCGGCTTATCAAGTCTGGTGTTAAAGACCGGAGCTCAACTCCGGCACGGCATTGGAAACTGATAGGCTAGAGTCTGGTAGAGGCAAGGGGAATTCTCGGTGTAGCGGTGAAATGCGTAGATATCGGGAGGAACACCAGTGGCGAAAGCGCCTTGCTGGGCCAGTACTGACGCTGAGGAACGAAAGCCAGGGTAGCGAAA
ASV_1515	91	0.00165825	1.95904	Tank1_SW	Tank1_SW	NA	1	d__Bacteria;p__Bacteroidota;c__Bacteroidia;o__Flavobacteriales;f__Weeksellaceae;g__Cloacibacterium;Unassigned	TACGGAGGGTGCAAGCGTTATCCGGATTTATTGGGTTTAAAGGGTCCGTAGGCGGGCTTATAAGTCAGAGGTGAAATCCCATCGCTCAACGATGGAACTGCCTTTGATACTGTAGGTCTTGAATGTATTTGAAGTAGGCGGAATATGTAGTGTAGCGGTGAAATGCATAGATATTACATAGAACACCAATTGCGAAGGCAGCTTACTAAGATATAATTGACGCTGATGGACGAAAGCGTGGGTAGCGAAC
ASV_1515	35	0.00318965	1.54407	Tank2_SW	Tank2_SW	NA	2	d__Bacteria;p__Bacteroidota;c__Bacteroidia;o__Flavobacteriales;f__Weeksellaceae;g__Cloacibacterium;Unassigned	TACGGAGGGTGCAAGCGTTATCCGGATTTATTGGGTTTAAAGGGTCCGTAGGCGGGCTTATAAGTCAGAGGTGAAATCCCATCGCTCAACGATGGAACTGCCTTTGATACTGTAGGTCTTGAATGTATTTGAAGTAGGCGGAATATGTAGTGTAGCGGTGAAATGCATAGATATTACATAGAACACCAATTGCGAAGGCAGCTTACTAAGATATAATTGACGCTGATGGACGAAAGCGTGGGTAGCGAAC
ASV_1515	9	0.000111875	0.954243	RSW	RSW	NA	NA	d__Bacteria;p__Bacteroidota;c__Bacteroidia;o__Flavobacteriales;f__Weeksellaceae;g__Cloacibacterium;Unassigned	TACGGAGGGTGCAAGCGTTATCCGGATTTATTGGGTTTAAAGGGTCCGTAGGCGGGCTTATAAGTCAGAGGTGAAATCCCATCGCTCAACGATGGAACTGCCTTTGATACTGTAGGTCTTGAATGTATTTGAAGTAGGCGGAATATGTAGTGTAGCGGTGAAATGCATAGATATTACATAGAACACCAATTGCGAAGGCAGCTTACTAAGATATAATTGACGCTGATGGACGAAAGCGTGGGTAGCGAAC
ASV_1515	213	0.00222243	2.32838	Tank1_SW	Tank1_SW	NA	1	d__Bacteria;p__Bacteroidota;c__Bacteroidia;o__Flavobacteriales;f__Weeksellaceae;g__Cloacibacterium;Unassigned	TACGGAGGGTGCAAGCGTTATCCGGATTTATTGGGTTTAAAGGGTCCGTAGGCGGGCTTATAAGTCAGAGGTGAAATCCCATCGCTCAACGATGGAACTGCCTTTGATACTGTAGGTCTTGAATGTATTTGAAGTAGGCGGAATATGTAGTGTAGCGGTGAAATGCATAGATATTACATAGAACACCAATTGCGAAGGCAGCTTACTAAGATATAATTGACGCTGATGGACGAAAGCGTGGGTAGCGAAC
ASV_1515	284	0.00302195	2.45332	Tank2_SW	Tank2_SW	NA	2	d__Bacteria;p__Bacteroidota;c__Bacteroidia;o__Flavobacteriales;f__Weeksellaceae;g__Cloacibacterium;Unassigned	TACGGAGGGTGCAAGCGTTATCCGGATTTATTGGGTTTAAAGGGTCCGTAGGCGGGCTTATAAGTCAGAGGTGAAATCCCATCGCTCAACGATGGAACTGCCTTTGATACTGTAGGTCTTGAATGTATTTGAAGTAGGCGGAATATGTAGTGTAGCGGTGAAATGCATAGATATTACATAGAACACCAATTGCGAAGGCAGCTTACTAAGATATAATTGACGCTGATGGACGAAAGCGTGGGTAGCGAAC
ASV_1515	9	0.000840493	0.954243	Adults_female	Ib130_T1	Female	2	d__Bacteria;p__Bacteroidota;c__Bacteroidia;o__Flavobacteriales;f__Weeksellaceae;g__Cloacibacterium;Unassigned	TACGGAGGGTGCAAGCGTTATCCGGATTTATTGGGTTTAAAGGGTCCGTAGGCGGGCTTATAAGTCAGAGGTGAAATCCCATCGCTCAACGATGGAACTGCCTTTGATACTGTAGGTCTTGAATGTATTTGAAGTAGGCGGAATATGTAGTGTAGCGGTGAAATGCATAGATATTACATAGAACACCAATTGCGAAGGCAGCTTACTAAGATATAATTGACGCTGATGGACGAAAGCGTGGGTAGCGAAC
ASV_1516	3	NA	0.477121	Embryos	Embryos_T2	NA	1	d__Bacteria;p__Verrucomicrobiota;c__Verrucomicrobiae;o__Verrucomicrobiales;f__DEV007;g__DEV007;Unassigned	TACGAAGGTCCCAAGCGTTGTTCGGAATCACTGGGCGTAAAGGGTACGCAGGCGGCGAGGTAAGTCAGATGTGAAATCCCGGGGCTCAACTCCGGAACTGCATCCGATACTGCCTTGCTAGAGTAGTGGAGGGGAGTCTGGAATTCACGGTGTAGCAGTGAAATGCGTAGATATCGTGAGGAACACTAGTGGCGAAGGCGAGACTCTGGACACTTACTGACGCTCATGTACGAAGGCTAGGGTAGCGAAA
ASV_1517	18	NA	1.25527	Tank1_SW	Tank1_SW	NA	1	d__Bacteria;p__Proteobacteria;c__Gammaproteobacteria;o__Oceanospirillales;f__Saccharospirillaceae;g__Thalassolituus;Unassigned	TACGGAGGGTGCAAGCGTTAATCGGAATTACTGGGCGTAAAGCGCGCGTAGGCGGCTTGTTAAGCGGAATGTGAAAGCCCCGGGCTCAACCTGGGAACTGCATTGCGAACTGGCAGGCTAGAGTACAGTAGAGGGTAGTGGAATTTCCTGTGTAGCGGTGAAATGCGTAGAGATGGGAAGGAACATCAGTGGCGAAGGCGACTGCCTGGACTGATACTGACGCTGAGGTGCGAAAGCGTGGGGAGCAAAC
ASV_1517	26	NA	1.41497	Tank1_SW	Tank1_SW	NA	1	d__Bacteria;p__Proteobacteria;c__Gammaproteobacteria;o__Oceanospirillales;f__Saccharospirillaceae;g__Thalassolituus;Unassigned	TACGGAGGGTGCAAGCGTTAATCGGAATTACTGGGCGTAAAGCGCGCGTAGGCGGCTTGTTAAGCGGAATGTGAAAGCCCCGGGCTCAACCTGGGAACTGCATTGCGAACTGGCAGGCTAGAGTACAGTAGAGGGTAGTGGAATTTCCTGTGTAGCGGTGAAATGCGTAGAGATGGGAAGGAACATCAGTGGCGAAGGCGACTGCCTGGACTGATACTGACGCTGAGGTGCGAAAGCGTGGGGAGCAAAC
ASV_1518	48	0.00116888	1.68124	FSW	FSW	NA	NA	d__Bacteria;p__Proteobacteria;c__Gammaproteobacteria;o__Nitrosococcales;f__Nitrosococcaceae;Unassigned;Unassigned	TACGGAGGGTGCGAGCGTTAATCGGAATTACTGGGCGTAAAGGGCGCGTAGGCGGTTAGGTAAGTCGGATGTGAAATCCCCGGGCTCAACCTGGGAACTGCATCCGAGACTGTCTGGCTAGAGTATAGGAGAGGAAAGCGGAATTCCCGGTGTAGCGGTGAAATGCGTAGATATCGGGAGGAACACCAGTGGCGAAGGCGGCTTTCTGGCCTAATACTGACGCTGAGGCGCGAAAGCGTGGGGAGCAAAC
ASV_1518	2	2.08679e-05	0.30103	Tank1_SW	Tank1_SW	NA	1	d__Bacteria;p__Proteobacteria;c__Gammaproteobacteria;o__Nitrosococcales;f__Nitrosococcaceae;Unassigned;Unassigned	TACGGAGGGTGCGAGCGTTAATCGGAATTACTGGGCGTAAAGGGCGCGTAGGCGGTTAGGTAAGTCGGATGTGAAATCCCCGGGCTCAACCTGGGAACTGCATCCGAGACTGTCTGGCTAGAGTATAGGAGAGGAAAGCGGAATTCCCGGTGTAGCGGTGAAATGCGTAGATATCGGGAGGAACACCAGTGGCGAAGGCGGCTTTCTGGCCTAATACTGACGCTGAGGCGCGAAAGCGTGGGGAGCAAAC
ASV_1520	8	NA	0.90309	Oocytes	Oocytes_T2	NA	2	d__Bacteria;p__Proteobacteria;c__Alphaproteobacteria;o__Rhodobacterales;f__Rhodobacteraceae;g__uncultured;Unassigned	TACGGAGGGGGCTAGCGTTGTTCGGAATTACTGGGCGTAAAGCGCACGTAGGCGGGCTGTTAAGTCGGGGGTGAAATCCCGGGGCTCAACCCCGGAACTGCCCTCGATACTGGCAGCCTAGAGATCGAGAGAGGCGAGTGGAATACCGAGTGTAGAGGTGAAATTCGTAGATATTCGGTGGAACACCAGTGGCGAAGGCGGCTCGCTGGCTCGATACTGACGCTGAGGTGCGAAAGCGTGGGGAGCAAAC
ASV_1521	2	NA	0.30103	Tank1_SW	Tank1_SW	NA	1	d__Archaea;p__Nanoarchaeota;c__Nanoarchaeia;o__Woesearchaeales;f__Woesearchaeales;g__Woesearchaeales;Unassigned	CACCGGCGCCACGAGTGGCACTCATGTTTATTTGGCCTAAAGCGTTCGTAGCCGATCTGGTCAGTCTTTTGTTAAATCGTTGCGCTTAACGCAGCGGCCGCAAGAGATACTGCCAGGTTAGGGACCGGGAGGAGACAGAGGTATTCCTTGGGTAGCGGTAAAATGCGATAATCCTTGGAAGACCACCAATGGCGAAGGCATCTGTCTAGAACGGATCCGACGGTGAGGGACGAAAGCTAGGGGAGCGAAA
ASV_1522	2	NA	0.30103	Oocytes	Oocytes_T2	NA	2	d__Bacteria;p__Myxococcota;c__Myxococcia;o__Myxococcales;f__Myxococcaceae;g__P3OB-42;s__uncultured_bacterium	GACAGAGGGTGCAAGCGTTGTTCGGAATCATTGGGCGTAAAGCGCGCGTAGGCGGTTGCGTAAGTCGGGTGTGAAAGCCCACGGCTCAACCGTGGAAGTGCACTCGAAACTGCGCAACTAGAGTCTCGGAGAGGGCGGTGGAATTCCTGGTGTAGAGGTGAAATTCGTAGATATCAGGAGGAACATCAGCGGCGAAGGCGGCCGCCTGGACGATGACTGACGCTGAGGTGCGAAAGCGTGGGTAGCGAAC
ASV_1522	4	NA	0.60206	RSW	RSW	NA	NA	d__Bacteria;p__Myxococcota;c__Myxococcia;o__Myxococcales;f__Myxococcaceae;g__P3OB-42;s__uncultured_bacterium	GACAGAGGGTGCAAGCGTTGTTCGGAATCATTGGGCGTAAAGCGCGCGTAGGCGGTTGCGTAAGTCGGGTGTGAAAGCCCACGGCTCAACCGTGGAAGTGCACTCGAAACTGCGCAACTAGAGTCTCGGAGAGGGCGGTGGAATTCCTGGTGTAGAGGTGAAATTCGTAGATATCAGGAGGAACATCAGCGGCGAAGGCGGCCGCCTGGACGATGACTGACGCTGAGGTGCGAAAGCGTGGGTAGCGAAC
ASV_1523	2	NA	0.30103	Embryos	Embryos_T1	NA	1	d__Bacteria;p__Planctomycetota;c__Phycisphaerae;o__Phycisphaerales;f__Phycisphaeraceae;g__uncultured;s__uncultured_bacterium	TACAGAGGGCTCAAGCGTTAATCGGTGTCACTGGGCTTAAAGGGTGCGTAGGCGGGCCTGTAAGTGTTTTGTGAAATCCCACGGCTCAACCGTGGAATTGCTTGGCATACTGCAGGCCTTGAGGTCGGTAGGGGCTGCCGGAACTCTAGGTGTAGCGGTGAAATGCGTAGATATCTAGAGGAACGCCAAAGGTGAAGACAGGCAGCTGGGCCGATCCTGACGCTGAGGCACGAAAGCGTGGGTAGCGAAC
ASV_1524	3	NA	0.477121	RSW	RSW	NA	NA	d__Bacteria;p__Proteobacteria;c__Gammaproteobacteria;o__Oceanospirillales;f__Oleiphilaceae;g__Oleiphilus;Unassigned	TACGGAGGGTGCAAGCGTTAATCGGAATTACTGGGCGTAAAGCGCGCGTAGGCTGTCAGTTAAGCGGGATGTGAAAGCCCTGGGCTCAACCTAGGAACTGCACCCCGAACTGGCTGACTAGAGTGCAGTAGAGGGTGGTGGAATTTCCAGTGTAGCGGTGAAATGCGTAGAGATTGGAAGGAACACCAGTGGCGAAGGCGACCACCTGGACTGACACTGACGCTGAGGTGCGAAAGCGTGGGGAGCAAAC
ASV_1525	4	NA	0.60206	Adults_female	Ib126_T2	Female	1	d__Bacteria;p__Proteobacteria;c__Gammaproteobacteria;o__Francisellales;f__Francisellaceae;Unassigned;Unassigned	TACGGAGGGTGCAAGCGTTAATCGGAATTACTGGGCGTAAAGAGTCTGTAGGTGGTTGTATAAGTCAGATGTGAAATCCCTGAGCTTAACTCAGGAACTGCATTTGAAACTGTATGGCTAGAGTTTGGTAGAGGATTGAGGAATTTCCAGTGTAGCGGTGAAATGCGTAGATATTGGAAGGAACATCAATGGCGAAGGCAACAATCTGGGCCTAAACTGACACTGAGAGACGAAAGCATGGGTAGCAAAC
ASV_1525	3	NA	0.477121	Adults_male	Ib127_T2	Male	1	d__Bacteria;p__Proteobacteria;c__Gammaproteobacteria;o__Francisellales;f__Francisellaceae;Unassigned;Unassigned	TACGGAGGGTGCAAGCGTTAATCGGAATTACTGGGCGTAAAGAGTCTGTAGGTGGTTGTATAAGTCAGATGTGAAATCCCTGAGCTTAACTCAGGAACTGCATTTGAAACTGTATGGCTAGAGTTTGGTAGAGGATTGAGGAATTTCCAGTGTAGCGGTGAAATGCGTAGATATTGGAAGGAACATCAATGGCGAAGGCAACAATCTGGGCCTAAACTGACACTGAGAGACGAAAGCATGGGTAGCAAAC
ASV_1525	6	NA	0.778151	Adults_male	Ib132_T3	Male	1	d__Bacteria;p__Proteobacteria;c__Gammaproteobacteria;o__Francisellales;f__Francisellaceae;Unassigned;Unassigned	TACGGAGGGTGCAAGCGTTAATCGGAATTACTGGGCGTAAAGAGTCTGTAGGTGGTTGTATAAGTCAGATGTGAAATCCCTGAGCTTAACTCAGGAACTGCATTTGAAACTGTATGGCTAGAGTTTGGTAGAGGATTGAGGAATTTCCAGTGTAGCGGTGAAATGCGTAGATATTGGAAGGAACATCAATGGCGAAGGCAACAATCTGGGCCTAAACTGACACTGAGAGACGAAAGCATGGGTAGCAAAC
ASV_1525	7	NA	0.845098	Tank1_SW	Tank1_SW	NA	1	d__Bacteria;p__Proteobacteria;c__Gammaproteobacteria;o__Francisellales;f__Francisellaceae;Unassigned;Unassigned	TACGGAGGGTGCAAGCGTTAATCGGAATTACTGGGCGTAAAGAGTCTGTAGGTGGTTGTATAAGTCAGATGTGAAATCCCTGAGCTTAACTCAGGAACTGCATTTGAAACTGTATGGCTAGAGTTTGGTAGAGGATTGAGGAATTTCCAGTGTAGCGGTGAAATGCGTAGATATTGGAAGGAACATCAATGGCGAAGGCAACAATCTGGGCCTAAACTGACACTGAGAGACGAAAGCATGGGTAGCAAAC
ASV_1525	9	NA	0.954243	Tank1_SW	Tank1_SW	NA	1	d__Bacteria;p__Proteobacteria;c__Gammaproteobacteria;o__Francisellales;f__Francisellaceae;Unassigned;Unassigned	TACGGAGGGTGCAAGCGTTAATCGGAATTACTGGGCGTAAAGAGTCTGTAGGTGGTTGTATAAGTCAGATGTGAAATCCCTGAGCTTAACTCAGGAACTGCATTTGAAACTGTATGGCTAGAGTTTGGTAGAGGATTGAGGAATTTCCAGTGTAGCGGTGAAATGCGTAGATATTGGAAGGAACATCAATGGCGAAGGCAACAATCTGGGCCTAAACTGACACTGAGAGACGAAAGCATGGGTAGCAAAC
ASV_1526	9	NA	0.954243	FSW	FSW	NA	NA	d__Bacteria;p__Proteobacteria;c__Alphaproteobacteria;o__Rickettsiales;f__SM2D12;g__SM2D12;Unassigned	TACGAAGGGAGCTAGCGTTGTTCGGAATTACTGGGCGTAAAGCGCGCGTAGGTGGATGTGCAAGTCAGGGGTGAAATCCCGGAGCTCAACTCCGGAACTGCCTCTGAAACTGCGCATCTTGAGTCTCGGAGGGGATGGTGGAATTTCTAATGTAGCGGTGAAATGCGTAGAGATTAGAAGGAACACCGGTGGCGAAGGCGACCATCTGGACGAGTTCAGAGATCAGAGATCCGAGGTCAGAGATCAGAGT
ASV_1527	5	NA	0.69897	Tank1_SW	Tank1_SW	NA	1	d__Bacteria;p__Patescibacteria;c__ABY1;o__Candidatus_Magasanikbacteria;f__Candidatus_Magasanikbacteria;g__Candidatus_Magasanikbacteria;Unassigned	TACAGAGCCCTCGAGCGTTATCCGGATTCATTGGGCGTAAAGCGTCCGCAGGTTGTTTGGTAAGTTAATGGTCAAATCTTTCGGCTTAACCGAAAAACTGCCATTAATACTGCCAGACTTGAGGCTGGGAGAGGCAAGCGGAACTGCAGGTGTAGTAGTAAAATGCGTTGATATCTGCAGGAACACCAAAGGCGAAGGCAGCTTGCTGGAACAGTCCTGACACTCATGGACGAAAGCGTGGGTAGCGAAT
ASV_1527	4	NA	0.60206	Tank1_SW	Tank1_SW	NA	1	d__Bacteria;p__Patescibacteria;c__ABY1;o__Candidatus_Magasanikbacteria;f__Candidatus_Magasanikbacteria;g__Candidatus_Magasanikbacteria;Unassigned	TACAGAGCCCTCGAGCGTTATCCGGATTCATTGGGCGTAAAGCGTCCGCAGGTTGTTTGGTAAGTTAATGGTCAAATCTTTCGGCTTAACCGAAAAACTGCCATTAATACTGCCAGACTTGAGGCTGGGAGAGGCAAGCGGAACTGCAGGTGTAGTAGTAAAATGCGTTGATATCTGCAGGAACACCAAAGGCGAAGGCAGCTTGCTGGAACAGTCCTGACACTCATGGACGAAAGCGTGGGTAGCGAAT
ASV_1527	6	NA	0.778151	FSW	FSW	NA	NA	d__Bacteria;p__Patescibacteria;c__ABY1;o__Candidatus_Magasanikbacteria;f__Candidatus_Magasanikbacteria;g__Candidatus_Magasanikbacteria;Unassigned	TACAGAGCCCTCGAGCGTTATCCGGATTCATTGGGCGTAAAGCGTCCGCAGGTTGTTTGGTAAGTTAATGGTCAAATCTTTCGGCTTAACCGAAAAACTGCCATTAATACTGCCAGACTTGAGGCTGGGAGAGGCAAGCGGAACTGCAGGTGTAGTAGTAAAATGCGTTGATATCTGCAGGAACACCAAAGGCGAAGGCAGCTTGCTGGAACAGTCCTGACACTCATGGACGAAAGCGTGGGTAGCGAAT
ASV_1528	4	4.25627e-05	0.60206	Tank2_SW	Tank2_SW	NA	2	d__Bacteria;p__Bdellovibrionota;c__Oligoflexia;o__0319-6G20;f__0319-6G20;g__0319-6G20;s__uncultured_bacterium	TACGTAGGGTGCTAGCGTTGTTCGGAATTATTGGGCGTAAAGCGCGTGTAGGTGGTTGTACAAGTCGGATGTGAAATGCCTGGGCTCAACCGAGGAAGTGCATCCGAAACTGTACGGCTAGAGGACGGTAGAGGGAGGTGGAATTCCTAGTGTAGAGGTGAAATTCGTAGATATTAGGAGGAATACCGGTGGCGAAGGCGGCCTCCTGGACCGGCCCTGACACTGAGACGCGAAAGCGTGGGGAGCAAAC
ASV_1528	8	8.34716e-05	0.90309	Tank1_SW	Tank1_SW	NA	1	d__Bacteria;p__Bdellovibrionota;c__Oligoflexia;o__0319-6G20;f__0319-6G20;g__0319-6G20;s__uncultured_bacterium	TACGTAGGGTGCTAGCGTTGTTCGGAATTATTGGGCGTAAAGCGCGTGTAGGTGGTTGTACAAGTCGGATGTGAAATGCCTGGGCTCAACCGAGGAAGTGCATCCGAAACTGTACGGCTAGAGGACGGTAGAGGGAGGTGGAATTCCTAGTGTAGAGGTGAAATTCGTAGATATTAGGAGGAATACCGGTGGCGAAGGCGGCCTCCTGGACCGGCCCTGACACTGAGACGCGAAAGCGTGGGGAGCAAAC
ASV_1528	29	0.000636635	1.4624	FSW	FSW	NA	NA	d__Bacteria;p__Bdellovibrionota;c__Oligoflexia;o__0319-6G20;f__0319-6G20;g__0319-6G20;s__uncultured_bacterium	TACGTAGGGTGCTAGCGTTGTTCGGAATTATTGGGCGTAAAGCGCGTGTAGGTGGTTGTACAAGTCGGATGTGAAATGCCTGGGCTCAACCGAGGAAGTGCATCCGAAACTGTACGGCTAGAGGACGGTAGAGGGAGGTGGAATTCCTAGTGTAGAGGTGAAATTCGTAGATATTAGGAGGAATACCGGTGGCGAAGGCGGCCTCCTGGACCGGCCCTGACACTGAGACGCGAAAGCGTGGGGAGCAAAC
ASV_1529	5	NA	0.69897	Tank2_SW	Tank2_SW	NA	2	d__Bacteria;p__Proteobacteria;c__Alphaproteobacteria;Unassigned;Unassigned;Unassigned;Unassigned	TACGAAGGGAGCTAGCGTTGTTCGGAATCACTGGGCGTAAAGCGCGTGTAGGCGGGTATGCAAGTCAGAGGTGAAAGCCCGGAGCTCAACTCCGGAATTGCCTTTGAAACTGCATGCCTAGAATCTCAGAGAGGGTAGTGGAATTCCTAGTGTAGAGGTGAAATTCGTAGAGACTAGGAGGAACACCAGTGGCGAAGGCGGCTACCTGGATGAGTATTGACGCTGAGACGCGAAAGCGTGGGGAGCAAAC
ASV_1529	5	NA	0.69897	Tank1_SW	Tank1_SW	NA	1	d__Bacteria;p__Proteobacteria;c__Alphaproteobacteria;Unassigned;Unassigned;Unassigned;Unassigned	TACGAAGGGAGCTAGCGTTGTTCGGAATCACTGGGCGTAAAGCGCGTGTAGGCGGGTATGCAAGTCAGAGGTGAAAGCCCGGAGCTCAACTCCGGAATTGCCTTTGAAACTGCATGCCTAGAATCTCAGAGAGGGTAGTGGAATTCCTAGTGTAGAGGTGAAATTCGTAGAGACTAGGAGGAACACCAGTGGCGAAGGCGGCTACCTGGATGAGTATTGACGCTGAGACGCGAAAGCGTGGGGAGCAAAC
ASV_1529	6	NA	0.778151	Tank1_SW	Tank1_SW	NA	1	d__Bacteria;p__Proteobacteria;c__Alphaproteobacteria;Unassigned;Unassigned;Unassigned;Unassigned	TACGAAGGGAGCTAGCGTTGTTCGGAATCACTGGGCGTAAAGCGCGTGTAGGCGGGTATGCAAGTCAGAGGTGAAAGCCCGGAGCTCAACTCCGGAATTGCCTTTGAAACTGCATGCCTAGAATCTCAGAGAGGGTAGTGGAATTCCTAGTGTAGAGGTGAAATTCGTAGAGACTAGGAGGAACACCAGTGGCGAAGGCGGCTACCTGGATGAGTATTGACGCTGAGACGCGAAAGCGTGGGGAGCAAAC
ASV_153	2	NA	0.30103	RSW	RSW	NA	NA	d__Bacteria;p__Bacteroidota;c__Ignavibacteria;o__Ignavibacteriales;Unassigned;Unassigned;Unassigned	TACGTAGGGGGCAAGCGTTGTCCGGATTTACTGGGTGTAAAGGGCGCGCAGGCGGATTGGCAAGTCAGAGGTGAAATCCTGCGGCTTAACTGCAGAACTGCCTTTGATACTGCCGGTCTTGAGTATGGAAGAGAGAAGCGGAATTCCAGGTGTAGTGGTGAAATACGTAGATATCTGGAAGAACATCAGTTGCGAAGGCGGCTTCTTGGTCCATTACTGACGCTCAGGCGCGAAAGCGTGGGTAGCAAAC
ASV_1530	6	NA	0.778151	FSW	FSW	NA	NA	d__Bacteria;p__Verrucomicrobiota;c__Chlamydiae;o__Chlamydiales;f__Simkaniaceae;Unassigned;Unassigned	TACGGAGGGTGCAAGCATTAATCGGATTTATTGGGTGTAAAGAGCGCGTAGGCGGGTCAGCAAGTCAGGTGTGAAATTCCGGAGCTCAACTTCGGAGCTGCATTTGAAACTACTGATCTTGAGGGTAGACGGAGAAAACGGAATTCCACGTGTAGCGGTGAAATGCGTAGATATGTGGAAGAACACCGGTGGCGAAGGCGGTTTTCTAGTTTATTCCTGACGCTGAGGCGCGAGAGCAAGGGTAGCAAAC
ASV_1531	14	NA	1.14613	RSW	RSW	NA	NA	d__Bacteria;p__Bacteroidota;c__Bacteroidia;o__Flavobacteriales;f__Flavobacteriaceae;g__NS5_marine_group;s__uncultured_Flavobacteriaceae_bacterium	TACGGAGGATCCAAGCGTTATCCGGAATCATTGGGTTTAAAGGGTCCGCAGGCGGTTTGTTAAGTCAGAGGTGAAAGCCTACCGCTCAACGGTAGAACGGCCTTTGATACTGACAGGCTTGAGTTATTGTGAAGTAGTTAGAATGTGTAGTGTAGCGGTGAAATGCATAGATATTACACAGAATACCGATTGCGAAGGCAGATTACTAACAATAAACTGACGCTGAGGGACGAAAGCGTGGGTAGCGAAC
ASV_1532	4	7.28903e-05	0.60206	Tank1_SW	Tank1_SW	NA	1	d__Bacteria;p__Proteobacteria;c__Gammaproteobacteria;o__uncultured;f__uncultured;g__uncultured;Unassigned	TACAGAGGGTGCAAGCGTTAATCGGACTGACTGGGCGTAAAGGGCGTGTAGGTGGTTAATTAAGTGAGATGTGAAAGACCCGGGCTTAACCTGGGGGTGCCATCTGATACTGGTTAACTAGAGTGCAGTAGAGGGAAGTGGAATTTCCGGTGTAGCGGTGAAATGCGTAGATATCGGAAGGAACATCAGTGGCGAAGGCGACTTCCTGGACTGAAACTGACACTGAGGCGCGAAAGCGTGGGTAGCGAAC
ASV_1532	4	4.25627e-05	0.60206	Tank2_SW	Tank2_SW	NA	2	d__Bacteria;p__Proteobacteria;c__Gammaproteobacteria;o__uncultured;f__uncultured;g__uncultured;Unassigned	TACAGAGGGTGCAAGCGTTAATCGGACTGACTGGGCGTAAAGGGCGTGTAGGTGGTTAATTAAGTGAGATGTGAAAGACCCGGGCTTAACCTGGGGGTGCCATCTGATACTGGTTAACTAGAGTGCAGTAGAGGGAAGTGGAATTTCCGGTGTAGCGGTGAAATGCGTAGATATCGGAAGGAACATCAGTGGCGAAGGCGACTTCCTGGACTGAAACTGACACTGAGGCGCGAAAGCGTGGGTAGCGAAC
ASV_1532	35	0.000695728	1.54407	FSW	FSW	NA	NA	d__Bacteria;p__Proteobacteria;c__Gammaproteobacteria;o__uncultured;f__uncultured;g__uncultured;Unassigned	TACAGAGGGTGCAAGCGTTAATCGGACTGACTGGGCGTAAAGGGCGTGTAGGTGGTTAATTAAGTGAGATGTGAAAGACCCGGGCTTAACCTGGGGGTGCCATCTGATACTGGTTAACTAGAGTGCAGTAGAGGGAAGTGGAATTTCCGGTGTAGCGGTGAAATGCGTAGATATCGGAAGGAACATCAGTGGCGAAGGCGACTTCCTGGACTGAAACTGACACTGAGGCGCGAAAGCGTGGGTAGCGAAC
ASV_1532	16	0.000389626	1.20412	FSW	FSW	NA	NA	d__Bacteria;p__Proteobacteria;c__Gammaproteobacteria;o__uncultured;f__uncultured;g__uncultured;Unassigned	TACAGAGGGTGCAAGCGTTAATCGGACTGACTGGGCGTAAAGGGCGTGTAGGTGGTTAATTAAGTGAGATGTGAAAGACCCGGGCTTAACCTGGGGGTGCCATCTGATACTGGTTAACTAGAGTGCAGTAGAGGGAAGTGGAATTTCCGGTGTAGCGGTGAAATGCGTAGATATCGGAAGGAACATCAGTGGCGAAGGCGACTTCCTGGACTGAAACTGACACTGAGGCGCGAAAGCGTGGGTAGCGAAC
ASV_1533	59	0.00129522	1.77085	FSW	FSW	NA	NA	d__Bacteria;p__Patescibacteria;c__Gracilibacteria;o__Gracilibacteria;f__Gracilibacteria;g__Gracilibacteria;s__uncultured_bacterium	TACGTAAGGGGCAAGCGTTATCCGGAATTATTGGGCGTAAAGCGTCCGTAGGCGGTTTTGTTAGTCTGTGGTTAAAGCCCGGGGCTCAACCCCGGAATCGTCATAGAAACTGCAAAACTTGAGGTGTGCAGGGGCAAGTAGAATTCCAGAAGTAGGGGTAAAATCCGTAGATCTCTGGAGGAATACCAAACGCGAAGGCATCTTGCTGGGCACCACCTGACGCTGAGGGACGAAAGCATGGGTAGCGAAC
ASV_1535	3	NA	0.477121	Oocytes	Oocytes_T2	NA	2	d__Bacteria;p__Planctomycetota;c__Planctomycetes;o__Pirellulales;f__Pirellulaceae;g__Rhodopirellula;s__uncultured_bacterium	GACGAACCGGACAAACGTTATTCGGAATTACTGGGCTTAAAGAGTACGTAGGCGGCTTTGTAGGTTGGGTGTGAAATCCCACAGCTCAACTGTGGAACTGCGCTCAAAACCACAAGGCTTGAGGGAAGCAGAGGTAAGCGGAACTGATGGTGGAGCGGTGAAATGCGTTGATATCATCAGGAACACCAGTGGCGAAGGCGGCTTACTGGGCTTCTACTGACGCTGAGGTACGAAAGCTAGGGTAGCGAAC
ASV_1536	5	NA	0.69897	RSW	RSW	NA	NA	d__Bacteria;p__Verrucomicrobiota;c__Kiritimatiellae;o__WCHB1-41;f__WCHB1-41;g__WCHB1-41;Unassigned	TACAGAGGTGGCAAGCGTTGTTCGGATTTACTGGGCGTAAAGGGTGCGTAGGTGGCACTGTGTGTCAGATGTGAAAGCTCACGGCTCAACCGTGGAATTGCATCTGAAACTGCAGAGCTAGAATACTGGAGAGGTAGGCGGAATTCTTGGTGTAGCGGTGAAATGCGTAGATATCAAGAGGAACACCGGCGGCGAAGGCGGCCTACTGGACAGATATTGACACTGAGGCACGAAAGCTGGGGTAGCGAAG
ASV_1537	13	NA	1.11394	RSW	RSW	NA	NA	d__Bacteria;p__Bacteroidota;c__Bacteroidia;o__Flavobacteriales;f__Flavobacteriaceae;g__NS5_marine_group;Unassigned	TACGGAGGATCCAAGCGTTATCCGGAATCATTGGGTTTAAAGGGTCCGTAGGTGGTCTATTAAGTCAGAGGTGAAAGCCTATCGCTCAACGATAGAACTGCCTTTGATACTGATGGACTTGAGTTATTGTGAAGTAGTTAGAATATGTAGTGTAGCGGTGAAATGCATAGATATTACATAGAATACCGATTGCGAAGGCAGATTACTAACAATATACTGACACTGAGGGACGAAAGCGTGGGTAGCGAAC
ASV_1538	11	NA	1.04139	RSW	RSW	NA	NA	d__Bacteria;p__Myxococcota;c__Polyangia;o__Nannocystales;f__Nannocystaceae;Unassigned;Unassigned	TACGGAGGGTGCGAACGTTGCTCGGAATCATTGGGCGTAAAGCGCGCGTAGGCGGCCTCGCAAGTTGGACGTGAAAGCCCTGGGCTCAACCCAGGAAGTGCGTACAAAACTGCGTGGCTCGAATCCCGGAGGGGGCCAGAGAATTCCCGGTGTAGAGGTGAAATTCGTAGATATCGGGAGGAATACCAGTGGCGAAGGCGCTGGCCTGGACGGTGATTGACGCTGAGGTGCGAAAGCGTGGGGAGCAAAC
ASV_154	24	0.00052687	1.38021	FSW	FSW	NA	NA	d__Bacteria;p__Proteobacteria;c__Alphaproteobacteria;o__Rhizobiales;f__Rhizobiaceae;g__Allorhizobium-Neorhizobium-Pararhizobium-Rhizobium;s__uncultured_bacterium	TACGAAGGGGGCTAGCGTTGTTCGGAATTACTGGGCGTAAAGCGCACGTAGGCGGATATTTAAGTCAGGGGTGAAATCCCAGAGCTCAACTCTGGAACTGCCTTTGATACTGGGTATCTTGAGTATGGAAGAGGTGAGTGGAATTGCGAGTGTAGAGGTGAAATTCGTAGATATTCGCAGGAACACCAGTGGCGAAGGCGGCTCACTGGTCCATAACTGACGCTGAGGTGCGAAAGCGTGGGGAGCAAAC
ASV_1540	2	NA	0.30103	RSW	RSW	NA	NA	d__Bacteria;p__Fibrobacterota;c__Fibrobacteria;o__Fibrobacterales;f__Fibrobacteraceae;g__uncultured;Unassigned	TACGAGGGGTGCAAGTGTTGTTCGGAATCACTGGGCGTAAAGGGAGCGTAGGCGGAATTACAAGTCAGATGTTTAATCTTGGGGCCCAACCCCAATCTTGCATTTGAAACTGTTTTTCTTGAATAGGTTAGAGGTAGATGGAATTCTTGGTGTAGCGGTGGAATGCGTAGATATCAAGAAGAACACCAATGGCGAAGGCAATCTACTGGGGCCATATTGACGCTGAGGCTCGAAAGTGTGGGTAGCGAAC
ASV_1540	3	NA	0.477121	Tank2_SW	Tank2_SW	NA	2	d__Bacteria;p__Fibrobacterota;c__Fibrobacteria;o__Fibrobacterales;f__Fibrobacteraceae;g__uncultured;Unassigned	TACGAGGGGTGCAAGTGTTGTTCGGAATCACTGGGCGTAAAGGGAGCGTAGGCGGAATTACAAGTCAGATGTTTAATCTTGGGGCCCAACCCCAATCTTGCATTTGAAACTGTTTTTCTTGAATAGGTTAGAGGTAGATGGAATTCTTGGTGTAGCGGTGGAATGCGTAGATATCAAGAAGAACACCAATGGCGAAGGCAATCTACTGGGGCCATATTGACGCTGAGGCTCGAAAGTGTGGGTAGCGAAC
ASV_1541	5	0.000185377	0.69897	Adults_female	Ib130_T2	Female	2	d__Bacteria;p__Proteobacteria;c__Alphaproteobacteria;Unassigned;Unassigned;Unassigned;Unassigned	TACGGAGGGGGCTAGCGTTGTTCGGAATTACTGGGCGTAAAGCGCGCGTAGGCGGATTGGTCAGTCAGAGGTGAAATCCCGGAGCTCAACTTCGGAACTGCCTTTGATACTGCCGATCTAGAGTCCGGGAGAGGTGAGTGGAATTCCTAGTGTAGAGGTGAAATTCGTAGATATTAGGAAGAACACCAGTGGCGAAGGCGGCTCACTGGCCCGGTACTGACGCTGAGGTGCGAAAGCGTGGGGAGCAAAC
ASV_1541	98	0.00194804	1.99123	FSW	FSW	NA	NA	d__Bacteria;p__Proteobacteria;c__Alphaproteobacteria;Unassigned;Unassigned;Unassigned;Unassigned	TACGGAGGGGGCTAGCGTTGTTCGGAATTACTGGGCGTAAAGCGCGCGTAGGCGGATTGGTCAGTCAGAGGTGAAATCCCGGAGCTCAACTTCGGAACTGCCTTTGATACTGCCGATCTAGAGTCCGGGAGAGGTGAGTGGAATTCCTAGTGTAGAGGTGAAATTCGTAGATATTAGGAAGAACACCAGTGGCGAAGGCGGCTCACTGGCCCGGTACTGACGCTGAGGTGCGAAAGCGTGGGGAGCAAAC
ASV_1541	5	6.21527e-05	0.69897	RSW	RSW	NA	NA	d__Bacteria;p__Proteobacteria;c__Alphaproteobacteria;Unassigned;Unassigned;Unassigned;Unassigned	TACGGAGGGGGCTAGCGTTGTTCGGAATTACTGGGCGTAAAGCGCGCGTAGGCGGATTGGTCAGTCAGAGGTGAAATCCCGGAGCTCAACTTCGGAACTGCCTTTGATACTGCCGATCTAGAGTCCGGGAGAGGTGAGTGGAATTCCTAGTGTAGAGGTGAAATTCGTAGATATTAGGAAGAACACCAGTGGCGAAGGCGGCTCACTGGCCCGGTACTGACGCTGAGGTGCGAAAGCGTGGGGAGCAAAC
ASV_1542	11	NA	1.04139	FSW	FSW	NA	NA	d__Bacteria;p__Proteobacteria;c__Alphaproteobacteria;o__Rhizobiales;f__Rhizobiaceae;g__Allorhizobium-Neorhizobium-Pararhizobium-Rhizobium;s__Agrobacterium_radiobacter	TACGAAGGGGGCTAGCGTTGTTCGGAATTACTGGGCGTAAAGCGCACGTAGGCGGATATTTAAGTCAGGGGTGAAATCCCAGAGCTCAACTCTGGAACTGCCTTTGATACTGGGTATCTTGAGTATGGAAGAGGTAAGTGGAATTCCGAGTGTAGAGGTGAAATTCGTAGATATTCGGAGGAACACCAGTGGCGAAGGCGGCTTACTGGTCCATTACTGACGCTGAGGTGCGAAAGCGTGGGGAGCAAAC
ASV_1543	5	NA	0.69897	Oocytes	Oocytes_T2	NA	2	d__Bacteria;p__Proteobacteria;c__Gammaproteobacteria;o__Methylococcales;f__Methylomonadaceae;g__IheB2-23;Unassigned	TACGGAGGGTGCGAGCGTTAATCGGAATTACTGGGCGTAAAGGGCACGTAGGCGGCCTGATGAGTCAGATGTGAAAGCCCCGGGCTTAACCTGGGAACTGCATTTGATACTGTCAGGCTAGAGTTTGATAGAGGGGAGTGGAATTTCCGGTGTAGCGGTGAAATGCGTAGAGATCGGAAGGAACACCAGTGGCGAAGGCGACTCCCTGGATTAAAACTGACGCTGAGGTGCGAAAGCGTGGGTAGCAAAC
ASV_1544	16	NA	1.20412	RSW	RSW	NA	NA	d__Bacteria;p__Bacteroidota;c__Bacteroidia;o__Flavobacteriales;Unassigned;Unassigned;Unassigned	TACGGAGGGTGCAAGCGTTATCCGGATTCATTGGGTTTAAAGGGTGCGCAGGCGGTTTACTAAGTCAGTGGTGAAATCCTACAGCTCAACTGTAGAACTGCCATTGATACTGGTAAACTTGAATGCGGTTGAAGTGGGCGGAATGTGTAGTGTAGCGGTGAAATGCATAGATATTACACAGAACTCCGATTGCGAAGGCAGCTCACTAAGCCGTTATTGACGCTCAGGCACGAAAGCGTGGGGAGCGAAC
ASV_1545	91	0.000949489	1.95904	Tank1_SW	Tank1_SW	NA	1	d__Bacteria;p__Chloroflexi;Unassigned;Unassigned;Unassigned;Unassigned;Unassigned	TACGTAGGTGACAAGCGTTGTCCGGATTTACTGGGCGTAAAGCGCCCGCAGGCGGCCTCGCAAGTTTCAGGTGAAATCTCCCGGCTCAACCGGGAGGGGTCCTGGAAAACTGCGAGGCTTGAGGCAGGGAGGGGAATGCGGAATTTCCGGTGTAGCGGTGAAATGCGTAGATATCGGAAGGAACACCAGCGGCGAAGGCGGCATTCTGGCCCTGTCCTGACGCTCAGGGGCGAAAGCGTGGGGAGCGAAC
ASV_1545	61	0.00111158	1.78533	Tank1_SW	Tank1_SW	NA	1	d__Bacteria;p__Chloroflexi;Unassigned;Unassigned;Unassigned;Unassigned;Unassigned	TACGTAGGTGACAAGCGTTGTCCGGATTTACTGGGCGTAAAGCGCCCGCAGGCGGCCTCGCAAGTTTCAGGTGAAATCTCCCGGCTCAACCGGGAGGGGTCCTGGAAAACTGCGAGGCTTGAGGCAGGGAGGGGAATGCGGAATTTCCGGTGTAGCGGTGAAATGCGTAGATATCGGAAGGAACACCAGCGGCGAAGGCGGCATTCTGGCCCTGTCCTGACGCTCAGGGGCGAAAGCGTGGGGAGCGAAC
ASV_1546	2	NA	0.30103	Tank1_SW	Tank1_SW	NA	1	d__Bacteria;p__Bdellovibrionota;c__Oligoflexia;o__0319-6G20;f__0319-6G20;g__0319-6G20;s__uncultured_bacterium	TACGGAGGGTGCAAGCGTTGCTCGGAATTATTGGGCGTAAAGGGGAGGTAGGTGGTCTCGTTTGTCTGGGGTGAAATCCCGGGGCTTAACCCCGGAAGTGCCTCGGAAACGGCGAGACTAGAGTCCTGGAGAGGGTCGTAGAATTCCCGGTGTAGCGGTGAAATGCGTAGATATCGGGAGGAATACCAGAGGCGAAGGCGACGACCTGGACAGGTACTGACACTAAACTCCGAAAGCGTGGGTAGCAAAC
ASV_1547	38	0.000692458	1.57978	Tank1_SW	Tank1_SW	NA	1	d__Bacteria;p__Chloroflexi;c__Dehalococcoidia;o__SAR202_clade;f__SAR202_clade;g__SAR202_clade;Unassigned	TACGTAGGAGGCTAGCGTTGTCCGGATTCATTGGGCGTAAAGGGAGCGCAGGTGGCCGGGTTAGTCCGTGGTGCAATCTCCAGGCTCAACTTGGAGAGGTCTACGGATACTGCTCGGCTTGAGGACGGTAGAGGAGCACGGAATTCCTGGTGTAGTGGTGAAATGCGTAGATATCAGGAGGAACACCCGTGGCGAAAGCGGTGCTCTGGGCCGATCCTGACACTCAGGCTCGAAAGCGTGGGGAGCAAAC
[truncated: 8,499 more rows]
