# Supplementary material for: Microbes from Mum: symbiont transmission in the tropical reef sponge Ianthella basta
Source: ISME Commun. 2022 Sep 27;2:90. doi: 10.1038/s43705-022-00173-w (PMC9723589; doi:10.1038/s43705-022-00173-w)
Supplement: Supplementary file 4 — Table S3 [file 43705_2022_173_MOESM4_ESM.xlsx]

## Sheet: diff_abundance_analysis
Adult females versus offspring
ASV	diff.btw	diff.win	effect	wi.ep	wi.eBH	Domain	Phylum	Class	Order	Family	Genus	Species
ASV_3522	6.69014	3.05241	2.18117	4.11353e-05	0.0341701	d__Bacteria	p__Proteobacteria	c__Gammaproteobacteria	o__Burkholderiales	f__Methylophilaceae	g__Methylotenera	Unassigned
Adult males versus offspring
ASV	diff.btw	diff.win	effect	wi.ep	wi.eBH	Domain	Phylum	Class	Order	Family	Genus	Species
ASV_3522	9.3535	3.11377	2.97576	6.80434e-06	0.00442187	d__Bacteria	p__Proteobacteria	c__Gammaproteobacteria	o__Burkholderiales	f__Methylophilaceae	g__Methylotenera	Unassigned
ASV_596	-4.90466	3.23142	-1.56742	3.99223e-05	0.00723912	d__Bacteria	p__Proteobacteria	c__Gammaproteobacteria	o__Oceanospirillales	f__Endozoicomonadaceae	g__Endozoicomonas	s__uncultured_bacterium
ASV_2137	4.66841	2.91078	1.46314	4.04008e-05	0.00790407	d__Bacteria	p__Proteobacteria	c__Gammaproteobacteria	o__Nitrosococcales	f__Methylophagaceae	g__Marine_Methylotrophic_Group_3	Unassigned
ASV_3935	7.17134	3.55469	1.94433	0.000292215	0.018379	d__Bacteria	p__Proteobacteria	c__Alphaproteobacteria	o__Caulobacterales	f__Hyphomonadaceae	g__uncultured	Unassigned
ASV_3361	7.76183	4.03971	1.78144	0.000352284	0.0203825	d__Bacteria	p__Proteobacteria	c__Gammaproteobacteria	o__Alteromonadales	f__Alteromonadaceae	g__Aestuariibacter	Unassigned
ASV_5060	2.78907	2.13006	1.21048	0.000317837	0.0238695	d__Archaea	p__Crenarchaeota	c__Nitrososphaeria	o__Nitrosopumilales	f__Nitrosopumilaceae	g__Candidatus_Nitrosopumilus	s__uncultured_archaeon
ASV_2732	7.18	4.67498	1.32807	0.000754857	0.03454	d__Bacteria	p__Proteobacteria	c__Alphaproteobacteria	o__Rhodobacterales	f__Rhodobacteraceae	g__Ruegeria	Unassigned
ASV_4387	-7.0186	5.5634	-1.27226	0.00130085	0.0431663	d__Bacteria	p__Proteobacteria	c__Gammaproteobacteria	o__Oceanospirillales	f__Endozoicomonadaceae	g__Endozoicomonas	Unassigned
