# Supplementary material for: Microbes from Mum: symbiont transmission in the tropical reef sponge Ianthella basta
Source: ISME Commun. 2022 Sep 27;2:90. doi: 10.1038/s43705-022-00173-w (PMC9723589; doi:10.1038/s43705-022-00173-w)
Supplement: Supplementary file 5 — Table S4 [file 43705_2022_173_MOESM5_ESM.xlsx]

## Sheet: ASVs unique to a group
ASVs unique to a group	ASV ID	ASV taxonomy
Adults_female	ASV_1731	d__Bacteria;p__Proteobacteria;c__Gammaproteobacteria;o__Oceanospirillales;f__Endozoicomonadaceae;g__Endozoicomonas;Unassigned
Adults_female	ASV_5173	d__Archaea;p__Crenarchaeota;c__Nitrososphaeria;o__Nitrosopumilales;f__Nitrosopumilaceae;g__Candidatus_Nitrosopumilus;s__uncultured_archaeon
Oocytes	ASV_102	d__Bacteria;p__Proteobacteria;c__Gammaproteobacteria;o__Alteromonadales;f__Pseudoalteromonadaceae;g__Pseudoalteromonas;Unassigned
Oocytes	ASV_1044	d__Bacteria;p__Bacteroidota;c__Bacteroidia;o__Flavobacteriales;f__Crocinitomicaceae;g__Fluviicola;Unassigned
Oocytes	ASV_1081	d__Bacteria;p__Desulfobacterota;c__Desulfuromonadia;o__PB19;f__PB19;g__PB19;Unassigned
Oocytes	ASV_110	d__Bacteria;p__Bacteroidota;c__Bacteroidia;o__Flavobacteriales;f__NS9_marine_group;g__NS9_marine_group;Unassigned
Oocytes	ASV_117	d__Bacteria;p__Acidobacteriota;c__Vicinamibacteria;o__Subgroup_9;f__Subgroup_9;g__Subgroup_9;s__uncultured_bacterium
Oocytes	ASV_1229	d__Bacteria;p__Verrucomicrobiota;c__Chlamydiae;o__Chlamydiales;f__Simkaniaceae;Unassigned;Unassigned
Oocytes	ASV_1240	d__Bacteria;p__Proteobacteria;c__Alphaproteobacteria;o__SAR11_clade;f__Clade_II;g__Clade_II;Unassigned
Oocytes	ASV_1303	d__Bacteria;p__Bacteroidota;c__Bacteroidia;o__Flavobacteriales;Unassigned;Unassigned;Unassigned
Oocytes	ASV_1310	d__Bacteria;p__Bacteroidota;c__Bacteroidia;o__Flavobacteriales;f__Flavobacteriaceae;g__Winogradskyella;Unassigned
Oocytes	ASV_1416	d__Bacteria;p__Proteobacteria;c__Gammaproteobacteria;Unassigned;Unassigned;Unassigned;Unassigned
Oocytes	ASV_1454	d__Bacteria;p__Proteobacteria;c__Gammaproteobacteria;o__Cellvibrionales;f__Cellvibrionaceae;Unassigned;Unassigned
Oocytes	ASV_1481	d__Bacteria;p__Bacteroidota;c__Bacteroidia;o__Flavobacteriales;f__NS9_marine_group;g__NS9_marine_group;Unassigned
Oocytes	ASV_1490	d__Bacteria;p__Desulfobacterota;c__Desulfuromonadia;o__Bradymonadales;f__Bradymonadales;g__Bradymonadales;Unassigned
Oocytes	ASV_1586	d__Bacteria;p__Proteobacteria;c__Alphaproteobacteria;o__Rhodobacterales;f__Rhodobacteraceae;g__Cognatishimia;s__uncultured_bacterium
Oocytes	ASV_1611	d__Bacteria;p__Proteobacteria;c__Gammaproteobacteria;o__Oceanospirillales;f__Oleiphilaceae;g__Oleiphilus;Unassigned
Oocytes	ASV_1621	d__Bacteria;p__Planctomycetota;c__Pla3_lineage;o__Pla3_lineage;f__Pla3_lineage;g__Pla3_lineage;Unassigned
Oocytes	ASV_1653	d__Bacteria;p__Proteobacteria;c__Gammaproteobacteria;o__Alteromonadales;f__Pseudoalteromonadaceae;g__Psychrosphaera;Unassigned
Oocytes	ASV_1677	d__Bacteria;p__Verrucomicrobiota;c__Verrucomicrobiae;o__Verrucomicrobiales;f__Rubritaleaceae;g__Roseibacillus;Unassigned
Oocytes	ASV_1719	d__Bacteria;p__Proteobacteria;c__Gammaproteobacteria;Unassigned;Unassigned;Unassigned;Unassigned
Oocytes	ASV_1816	d__Bacteria;p__Proteobacteria;c__Alphaproteobacteria;o__Rhodobacterales;f__Rhodobacteraceae;Unassigned;Unassigned
Oocytes	ASV_1821	d__Bacteria;p__Proteobacteria;c__Alphaproteobacteria;o__Rhodobacterales;f__Rhodobacteraceae;Unassigned;Unassigned
Oocytes	ASV_1832	d__Bacteria;p__Myxococcota;c__Polyangia;o__Blfdi19;f__Blfdi19;g__Blfdi19;s__uncultured_bacterium
Oocytes	ASV_1839	d__Bacteria;p__Planctomycetota;c__Planctomycetes;o__Planctomycetales;f__Rubinisphaeraceae;g__uncultured;s__uncultured_bacterium
Oocytes	ASV_1852	d__Bacteria;p__Bacteroidota;c__Bacteroidia;o__Chitinophagales;f__Saprospiraceae;g__uncultured;Unassigned
Oocytes	ASV_1854	d__Bacteria;p__Calditrichota;c__Calditrichia;o__Calditrichales;f__Calditrichaceae;Unassigned;Unassigned
Oocytes	ASV_1912	d__Bacteria;p__Bacteroidota;c__Bacteroidia;o__Flavobacteriales;Unassigned;Unassigned;Unassigned
Oocytes	ASV_1955	d__Bacteria;p__Bacteroidota;c__Bacteroidia;o__Flavobacteriales;f__Crocinitomicaceae;g__Crocinitomix;s__uncultured_bacterium
Oocytes	ASV_1984	d__Bacteria;p__Bacteroidota;c__Bacteroidia;o__Flavobacteriales;f__Cryomorphaceae;g__Vicingus;s__uncultured_Owenweeksia_sp.
Oocytes	ASV_2002	d__Bacteria;p__Bacteroidota;c__Bacteroidia;o__Flavobacteriales;f__Flavobacteriaceae;g__Aquibacter;s__uncultured_bacterium
Oocytes	ASV_2012	d__Bacteria;p__Proteobacteria;c__Alphaproteobacteria;o__Rhodobacterales;f__Rhodobacteraceae;Unassigned;Unassigned
Oocytes	ASV_2021	d__Bacteria;p__Planctomycetota;c__OM190;o__OM190;f__OM190;g__OM190;s__uncultured_bacterium
Oocytes	ASV_2023	d__Bacteria;p__Proteobacteria;c__Gammaproteobacteria;o__Alteromonadales;f__Colwelliaceae;g__Thalassotalea;Unassigned
Oocytes	ASV_2132	d__Bacteria;p__Bacteroidota;c__Bacteroidia;o__Flavobacteriales;f__Flavobacteriaceae;g__Winogradskyella;Unassigned
Oocytes	ASV_2202	d__Bacteria;p__Proteobacteria;c__Gammaproteobacteria;o__Alteromonadales;f__Colwelliaceae;g__Thalassotalea;Unassigned
Oocytes	ASV_2318	d__Bacteria;p__Bacteroidota;c__Bacteroidia;o__Flavobacteriales;f__Flavobacteriaceae;g__Pseudofulvibacter;Unassigned
Oocytes	ASV_2330	d__Bacteria;p__Proteobacteria;c__Gammaproteobacteria;o__Alteromonadales;f__Colwelliaceae;g__Thalassotalea;Unassigned
Oocytes	ASV_2353	d__Bacteria;p__Proteobacteria;c__Gammaproteobacteria;o__Steroidobacterales;f__Woeseiaceae;g__Woeseia;Unassigned
Oocytes	ASV_2513	d__Bacteria;p__Proteobacteria;c__Gammaproteobacteria;Unassigned;Unassigned;Unassigned;Unassigned
Oocytes	ASV_2514	d__Archaea;p__Nanoarchaeota;c__Nanoarchaeia;o__Woesearchaeales;f__Woesearchaeales;g__Woesearchaeales;s__uncultured_euryarchaeote
Oocytes	ASV_2525	d__Bacteria;p__Bdellovibrionota;c__Bdellovibrionia;o__Bdellovibrionales;f__Bdellovibrionaceae;g__OM27_clade;s__uncultured_bacterium
Oocytes	ASV_2529	d__Bacteria;p__Planctomycetota;c__Planctomycetes;o__Pirellulales;f__Pirellulaceae;Unassigned;Unassigned
Oocytes	ASV_2680	d__Bacteria;p__Verrucomicrobiota;c__Chlamydiae;o__Chlamydiales;f__Simkaniaceae;g__uncultured;Unassigned
Oocytes	ASV_2840	d__Bacteria;p__Proteobacteria;c__Alphaproteobacteria;o__Rhodobacterales;f__Rhodobacteraceae;Unassigned;Unassigned
Oocytes	ASV_290	d__Bacteria;p__Acidobacteriota;c__Thermoanaerobaculia;o__Thermoanaerobaculales;f__Thermoanaerobaculaceae;g__Subgroup_10;s__uncultured_bacterium
Oocytes	ASV_2912	d__Bacteria;p__Proteobacteria;c__Alphaproteobacteria;o__Rhodobacterales;f__Rhodobacteraceae;Unassigned;Unassigned
Oocytes	ASV_292	d__Bacteria;p__Verrucomicrobiota;c__Verrucomicrobiae;o__Verrucomicrobiales;f__DEV007;g__DEV007;s__uncultured_bacterium
Oocytes	ASV_2928	d__Bacteria;p__Bdellovibrionota;c__Bdellovibrionia;o__Bdellovibrionales;f__Bdellovibrionaceae;g__OM27_clade;s__uncultured_bacterium
Oocytes	ASV_293	d__Bacteria;p__Planctomycetota;c__OM190;o__OM190;f__OM190;g__OM190;s__uncultured_bacterium
Oocytes	ASV_2956	d__Bacteria;p__Entotheonellaeota;c__Entotheonellia;o__Entotheonellales;f__Entotheonellaceae;g__Candidatus_Entotheonella;Unassigned
Oocytes	ASV_2977	d__Bacteria;p__Bdellovibrionota;c__Bdellovibrionia;o__Bdellovibrionales;f__Bdellovibrionaceae;g__OM27_clade;s__uncultured_bacterium
Oocytes	ASV_3011	d__Bacteria;p__Planctomycetota;c__OM190;o__OM190;f__OM190;g__OM190;s__uncultured_bacterium
Oocytes	ASV_3018	d__Bacteria;p__Proteobacteria;c__Gammaproteobacteria;o__Ectothiorhodospirales;f__Thioalkalispiraceae;g__Thiohalophilus;Unassigned
Oocytes	ASV_3084	d__Bacteria;p__Verrucomicrobiota;c__Lentisphaeria;o__Lentisphaerales;f__Lentisphaeraceae;g__Lentisphaera;Unassigned
Oocytes	ASV_3086	d__Bacteria;p__Bacteroidota;c__Bacteroidia;o__Flavobacteriales;f__Flavobacteriaceae;g__Pseudofulvibacter;s__uncultured_bacterium
Oocytes	ASV_3123	d__Bacteria;p__Bacteroidota;c__Bacteroidia;o__Flavobacteriales;f__Cryomorphaceae;g__Vicingus;Unassigned
Oocytes	ASV_3192	d__Bacteria;p__Bacteroidota;c__Bacteroidia;o__Flavobacteriales;f__NS9_marine_group;g__NS9_marine_group;Unassigned
Oocytes	ASV_3327	d__Bacteria;p__Entotheonellaeota;c__Entotheonellia;o__Entotheonellales;f__Entotheonellaceae;g__Candidatus_Entotheonella;s__uncultured_bacterium
Oocytes	ASV_3431	d__Bacteria;p__Bacteroidota;c__Bacteroidia;o__Flavobacteriales;f__Crocinitomicaceae;g__Fluviicola;s__uncultured_bacterium
Oocytes	ASV_3470	d__Bacteria;p__Proteobacteria;c__Alphaproteobacteria;o__Micavibrionales;f__Micavibrionaceae;g__uncultured;s__uncultured_bacterium
Oocytes	ASV_3491	d__Bacteria;p__Proteobacteria;c__Gammaproteobacteria;o__Oceanospirillales;f__Kangiellaceae;g__Aliikangiella;s__uncultured_bacterium
Oocytes	ASV_3507	d__Bacteria;p__Planctomycetota;c__Planctomycetes;o__Pirellulales;f__Pirellulaceae;g__uncultured;Unassigned
Oocytes	ASV_3517	d__Bacteria;p__Bacteroidota;c__Bacteroidia;o__Flavobacteriales;f__Flavobacteriaceae;g__Tenacibaculum;Unassigned
Oocytes	ASV_3535	d__Bacteria;p__Bacteroidota;c__Bacteroidia;o__Chitinophagales;f__Saprospiraceae;g__uncultured;s__uncultured_Bacteroidetes_bacterium
Oocytes	ASV_3583	d__Bacteria;p__Planctomycetota;c__Planctomycetes;o__Pirellulales;f__Pirellulaceae;g__Blastopirellula;s__uncultured_bacterium
Oocytes	ASV_3598	d__Bacteria;p__Bdellovibrionota;c__Bdellovibrionia;o__Bdellovibrionales;f__Bdellovibrionaceae;g__OM27_clade;Unassigned
Oocytes	ASV_3628	d__Bacteria;p__Proteobacteria;c__Alphaproteobacteria;o__SAR11_clade;f__Clade_I;g__Clade_Ia;s__uncultured_Pelagibacterales_bacterium
Oocytes	ASV_3714	d__Bacteria;p__Bacteroidota;c__Bacteroidia;o__Flavobacteriales;f__Cryomorphaceae;g__uncultured;Unassigned
Oocytes	ASV_3784	d__Bacteria;p__Proteobacteria;c__Gammaproteobacteria;o__Alteromonadales;f__Marinobacteraceae;g__Marinobacter;s__uncultured_Marinobacter_sp.
Oocytes	ASV_3844	d__Bacteria;p__Verrucomicrobiota;c__Chlamydiae;o__Chlamydiales;f__Simkaniaceae;g__uncultured;Unassigned
Oocytes	ASV_3854	d__Bacteria;p__Proteobacteria;c__Gammaproteobacteria;o__Cellvibrionales;f__Porticoccaceae;g__Porticoccus;s__uncultured_bacterium
Oocytes	ASV_3892	d__Archaea;p__Crenarchaeota;c__Nitrososphaeria;o__Nitrosopumilales;f__Nitrosopumilaceae;g__Candidatus_Nitrosopumilus;s__uncultured_archaeon
Oocytes	ASV_3954	d__Bacteria;p__Proteobacteria;c__Alphaproteobacteria;o__Rhodobacterales;f__Rhodobacteraceae;Unassigned;Unassigned
Oocytes	ASV_4033	d__Bacteria;p__Proteobacteria;c__Alphaproteobacteria;o__Rhodobacterales;f__Rhodobacteraceae;g__Thalassococcus;Unassigned
Oocytes	ASV_4232	d__Bacteria;p__Bacteroidota;c__Bacteroidia;o__Flavobacteriales;f__Flavobacteriaceae;g__Gilvibacter;Unassigned
Oocytes	ASV_4285	d__Bacteria;p__Proteobacteria;c__Alphaproteobacteria;o__Rhodobacterales;f__Rhodobacteraceae;Unassigned;Unassigned
Oocytes	ASV_4328	d__Bacteria;p__Proteobacteria;c__Gammaproteobacteria;o__UBA10353_marine_group;f__UBA10353_marine_group;g__UBA10353_marine_group;Unassigned
Oocytes	ASV_4355	d__Bacteria;p__Proteobacteria;c__Gammaproteobacteria;o__Ectothiorhodospirales;Unassigned;Unassigned;Unassigned
Oocytes	ASV_4521	d__Bacteria;p__Bacteroidota;c__Bacteroidia;o__Flavobacteriales;f__NS7_marine_group;g__NS7_marine_group;s__uncultured_bacterium
Oocytes	ASV_4547	d__Bacteria;p__Planctomycetota;c__Planctomycetes;o__Pirellulales;f__Pirellulaceae;g__Blastopirellula;s__uncultured_planctomycete
Oocytes	ASV_4575	d__Bacteria;p__Desulfobacterota;c__Desulfuromonadia;o__Bradymonadales;f__Bradymonadales;g__Bradymonadales;s__uncultured_bacterium
Oocytes	ASV_4643	d__Bacteria;p__Bacteroidota;c__Bacteroidia;o__Flavobacteriales;f__Cryomorphaceae;g__Vicingus;Unassigned
Oocytes	ASV_4653	d__Bacteria;p__Firmicutes;c__Clostridia;o__Christensenellales;f__Christensenellaceae;g__Christensenellaceae_R-7_group;Unassigned
Oocytes	ASV_4660	d__Bacteria;p__Bdellovibrionota;c__Bdellovibrionia;o__Bacteriovoracales;f__Bacteriovoracaceae;g__Peredibacter;s__uncultured_bacterium
Oocytes	ASV_4715	d__Bacteria;p__Bacteroidota;c__Bacteroidia;o__Chitinophagales;f__Saprospiraceae;g__uncultured;Unassigned
Oocytes	ASV_4721	d__Bacteria;p__Bacteroidota;c__Bacteroidia;o__Flavobacteriales;f__Crocinitomicaceae;g__Fluviicola;Unassigned
Oocytes	ASV_4748	d__Bacteria;p__Proteobacteria;c__Alphaproteobacteria;o__Rhodobacterales;f__Rhodobacteraceae;g__Sulfitobacter;Unassigned
Oocytes	ASV_4803	d__Bacteria;p__Bacteroidota;c__Bacteroidia;o__Chitinophagales;f__Saprospiraceae;g__Aureispira;Unassigned
Oocytes	ASV_4881	d__Bacteria;p__Proteobacteria;c__Alphaproteobacteria;o__Rhodobacterales;f__Rhodobacteraceae;Unassigned;Unassigned
Oocytes	ASV_4889	d__Bacteria;p__Proteobacteria;c__Gammaproteobacteria;Unassigned;Unassigned;Unassigned;Unassigned
Oocytes	ASV_4902	d__Bacteria;p__Bacteroidota;c__Bacteroidia;o__Flavobacteriales;f__Flavobacteriaceae;g__Tenacibaculum;Unassigned
Oocytes	ASV_4924	d__Bacteria;p__Myxococcota;c__Polyangia;o__Nannocystales;f__Nannocystaceae;Unassigned;Unassigned
Oocytes	ASV_4947	d__Bacteria;p__Planctomycetota;c__OM190;o__OM190;f__OM190;g__OM190;Unassigned
Oocytes	ASV_497	d__Bacteria;p__Verrucomicrobiota;c__Verrucomicrobiae;o__Verrucomicrobiales;f__Rubritaleaceae;g__Rubritalea;s__uncultured_bacterium
Oocytes	ASV_5005	d__Bacteria;p__Proteobacteria;c__Alphaproteobacteria;o__Rhizobiales;f__Methyloligellaceae;g__uncultured;Unassigned
Oocytes	ASV_513	d__Bacteria;p__Verrucomicrobiota;c__Verrucomicrobiae;o__Verrucomicrobiales;f__Rubritaleaceae;g__Persicirhabdus;s__uncultured_bacterium
Oocytes	ASV_5131	d__Bacteria;p__Bacteroidota;c__Bacteroidia;o__Flavobacteriales;f__Crocinitomicaceae;g__Crocinitomix;s__uncultured_bacterium
Oocytes	ASV_5157	d__Bacteria;p__Proteobacteria;c__Alphaproteobacteria;o__Rhodobacterales;f__Rhodobacteraceae;Unassigned;Unassigned
Oocytes	ASV_520	d__Bacteria;p__Planctomycetota;c__OM190;o__OM190;f__OM190;g__OM190;s__uncultured_bacterium
Oocytes	ASV_5204	d__Bacteria;p__Planctomycetota;c__Planctomycetes;o__Pirellulales;f__Pirellulaceae;g__Pirellula;Unassigned
Oocytes	ASV_5263	d__Bacteria;p__Proteobacteria;c__Gammaproteobacteria;o__UBA10353_marine_group;f__UBA10353_marine_group;g__UBA10353_marine_group;Unassigned
Oocytes	ASV_5541	d__Bacteria;p__Proteobacteria;c__Alphaproteobacteria;Unassigned;Unassigned;Unassigned;Unassigned
Oocytes	ASV_5725	d__Bacteria;p__Desulfobacterota;c__Desulfuromonadia;o__Bradymonadales;f__Bradymonadales;g__Bradymonadales;Unassigned
Oocytes	ASV_5727	d__Bacteria;p__Actinobacteriota;c__Acidimicrobiia;o__Microtrichales;f__Microtrichaceae;g__Sva0996_marine_group;s__uncultured_bacterium
Oocytes	ASV_5750	d__Bacteria;p__Bacteroidota;c__Bacteroidia;o__Flavobacteriales;f__Flavobacteriaceae;g__Dokdonia;Unassigned
Oocytes	ASV_593	d__Bacteria;p__Bacteroidota;c__Bacteroidia;o__Flavobacteriales;f__Flavobacteriaceae;g__Olleya;Unassigned
Oocytes	ASV_599	d__Bacteria;p__Proteobacteria;c__Alphaproteobacteria;o__Rhodobacterales;f__Rhodobacteraceae;Unassigned;Unassigned
Oocytes	ASV_64	d__Bacteria;p__Proteobacteria;c__Gammaproteobacteria;o__Gammaproteobacteria_Incertae_Sedis;f__Unknown_Family;g__Marinicella;Unassigned
Oocytes	ASV_857	d__Bacteria;p__Proteobacteria;c__Gammaproteobacteria;o__Oceanospirillales;f__Nitrincolaceae;g__Neptuniibacter;Unassigned
Oocytes	ASV_982	d__Bacteria;p__Myxococcota;c__Myxococcia;o__Myxococcales;f__Myxococcaceae;g__P3OB-42;Unassigned
Embryos	ASV_1100	d__Bacteria;p__Proteobacteria;c__Gammaproteobacteria;o__Oceanospirillales;f__Nitrincolaceae;g__Neptunomonas;Unassigned
Embryos	ASV_1605	d__Bacteria;p__Bacteroidota;c__Bacteroidia;o__Flavobacteriales;f__Crocinitomicaceae;g__Crocinitomix;Unassigned
Embryos	ASV_2070	d__Bacteria;p__Proteobacteria;c__Gammaproteobacteria;o__Cellvibrionales;f__Microbulbiferaceae;g__Microbulbifer;Unassigned
Embryos	ASV_235	d__Bacteria;p__Proteobacteria;c__Alphaproteobacteria;o__Rhodobacterales;f__Rhodobacteraceae;Unassigned;Unassigned
Embryos	ASV_2467	d__Bacteria;p__Proteobacteria;c__Gammaproteobacteria;o__Oceanospirillales;f__Nitrincolaceae;g__Amphritea;s__uncultured_bacterium
Embryos	ASV_3905	d__Bacteria;p__Bacteroidota;c__Bacteroidia;o__Chitinophagales;f__Saprospiraceae;g__Aureispira;Unassigned
Embryos	ASV_3918	d__Bacteria;p__Patescibacteria;c__Gracilibacteria;o__Candidatus_Peregrinibacteria;f__Candidatus_Peregrinibacteria;g__Candidatus_Peregrinibacteria;Unassigned
Embryos	ASV_425	d__Bacteria;p__Proteobacteria;c__Alphaproteobacteria;o__Rhodobacterales;f__Rhodobacteraceae;Unassigned;Unassigned
Embryos	ASV_4283	d__Bacteria;p__Proteobacteria;c__Gammaproteobacteria;o__Cellvibrionales;f__Porticoccaceae;g__C1-B045;Unassigned
Embryos	ASV_4438	d__Bacteria;p__Proteobacteria;c__Alphaproteobacteria;o__Rhodobacterales;f__Rhodobacteraceae;Unassigned;Unassigned
Embryos	ASV_4619	d__Bacteria;p__Proteobacteria;c__Gammaproteobacteria;o__Cellvibrionales;f__Spongiibacteraceae;g__Spongiibacter;Unassigned
Embryos	ASV_4807	d__Bacteria;p__Proteobacteria;c__Alphaproteobacteria;o__Rhodobacterales;f__Rhodobacteraceae;Unassigned;Unassigned
Embryos	ASV_5054	d__Bacteria;p__Proteobacteria;c__Gammaproteobacteria;o__Ga0077536;f__Ga0077536;g__Ga0077536;Unassigned
Embryos	ASV_5726	d__Bacteria;p__Proteobacteria;c__Gammaproteobacteria;o__Oceanospirillales;f__Nitrincolaceae;g__Neptuniibacter;Unassigned

## Sheet: ASVs shared between groups
ASVs shared between groups	ASV ID	ASV taxonomy
Adults_female / Adults_male / Embryos / Oocytes	ASV_2137	d__Bacteria;p__Proteobacteria;c__Gammaproteobacteria;o__Nitrosococcales;f__Methylophagaceae;g__Marine_Methylotrophic_Group_3;Unassigned
Adults_female / Adults_male / Embryos / Oocytes	ASV_2141	d__Bacteria;p__Proteobacteria;c__Alphaproteobacteria;Unassigned;Unassigned;Unassigned;Unassigned
Adults_female / Adults_male / Embryos / Oocytes	ASV_3043	d__Bacteria;p__Proteobacteria;c__Alphaproteobacteria;Unassigned;Unassigned;Unassigned;Unassigned
Adults_female / Adults_male / Embryos / Oocytes	ASV_5060	d__Archaea;p__Crenarchaeota;c__Nitrososphaeria;o__Nitrosopumilales;f__Nitrosopumilaceae;g__Candidatus_Nitrosopumilus;s__uncultured_archaeon
Adults_female / Adults_male / Embryos / Oocytes	ASV_803	d__Bacteria;p__Proteobacteria;c__Gammaproteobacteria;o__UBA10353_marine_group;f__UBA10353_marine_group;g__UBA10353_marine_group;Unassigned
Adults_female / Adults_male / Oocytes	ASV_5291	d__Bacteria;p__Proteobacteria;c__Gammaproteobacteria;o__Oceanospirillales;f__Endozoicomonadaceae;g__Endozoicomonas;s__Endozoicomonas_montiporae_CL-33
Adults_female / Adults_male / Oocytes	ASV_596	d__Bacteria;p__Proteobacteria;c__Gammaproteobacteria;o__Oceanospirillales;f__Endozoicomonadaceae;g__Endozoicomonas;s__uncultured_bacterium
Adults_female / Adults_male	ASV_4387	d__Bacteria;p__Proteobacteria;c__Gammaproteobacteria;o__Oceanospirillales;f__Endozoicomonadaceae;g__Endozoicomonas;Unassigned
Adults_female / Oocytes	ASV_4786	d__Bacteria;p__Verrucomicrobiota;c__Chlamydiae;o__Chlamydiales;f__Parachlamydiaceae;Unassigned;Unassigned
Oocytes / Embryos	ASV_1938	d__Bacteria;p__Myxococcota;c__Polyangia;o__Nannocystales;f__Nannocystaceae;g__uncultured;Unassigned
Oocytes / Embryos	ASV_1950	d__Bacteria;p__Proteobacteria;c__Gammaproteobacteria;o__Cellvibrionales;f__Spongiibacteraceae;g__BD1-7_clade;Unassigned
Oocytes / Embryos	ASV_1967	d__Bacteria;p__Bacteroidota;c__Bacteroidia;o__Flavobacteriales;f__Flavobacteriaceae;g__Tenacibaculum;Unassigned
Oocytes / Embryos	ASV_2296	d__Bacteria;p__Proteobacteria;c__Gammaproteobacteria;o__Burkholderiales;f__Methylophilaceae;g__Methylophilus;Unassigned
Oocytes / Embryos	ASV_2300	d__Bacteria;p__Proteobacteria;c__Alphaproteobacteria;o__Kiloniellales;f__Kiloniellaceae;g__uncultured;s__uncultured_bacterium
Oocytes / Embryos	ASV_2621	d__Bacteria;p__Proteobacteria;c__Gammaproteobacteria;o__Alteromonadales;f__Alteromonadaceae;g__Alteromonas;Unassigned
Oocytes / Embryos	ASV_2684	d__Bacteria;p__Proteobacteria;c__Gammaproteobacteria;o__Burkholderiales;f__Methylophilaceae;g__Methylotenera;Unassigned
Oocytes / Embryos	ASV_2732	d__Bacteria;p__Proteobacteria;c__Alphaproteobacteria;o__Rhodobacterales;f__Rhodobacteraceae;g__Ruegeria;Unassigned
Oocytes / Embryos	ASV_3264	d__Bacteria;p__Bacteroidota;c__Bacteroidia;o__Flavobacteriales;f__Flavobacteriaceae;Unassigned;Unassigned
Oocytes / Embryos	ASV_3361	d__Bacteria;p__Proteobacteria;c__Gammaproteobacteria;o__Alteromonadales;f__Alteromonadaceae;g__Aestuariibacter;Unassigned
Oocytes / Embryos	ASV_3476	d__Bacteria;p__Proteobacteria;c__Alphaproteobacteria;o__Rhodobacterales;f__Rhodobacteraceae;g__Ruegeria;Unassigned
Oocytes / Embryos	ASV_3522	d__Bacteria;p__Proteobacteria;c__Gammaproteobacteria;o__Burkholderiales;f__Methylophilaceae;g__Methylotenera;Unassigned
Oocytes / Embryos	ASV_360	d__Bacteria;p__Proteobacteria;c__Gammaproteobacteria;o__Oceanospirillales;f__Kangiellaceae;g__Kangiella;Unassigned
Oocytes / Embryos	ASV_3684	d__Bacteria;p__Bacteroidota;c__Bacteroidia;o__Flavobacteriales;f__Cryomorphaceae;g__uncultured;s__uncultured_bacterium
Oocytes / Embryos	ASV_3935	d__Bacteria;p__Proteobacteria;c__Alphaproteobacteria;o__Caulobacterales;f__Hyphomonadaceae;g__uncultured;Unassigned
Oocytes / Embryos	ASV_4297	d__Bacteria;p__Proteobacteria;c__Alphaproteobacteria;o__Rhodobacterales;f__Rhodobacteraceae;Unassigned;Unassigned
Oocytes / Embryos	ASV_431	d__Bacteria;p__Patescibacteria;c__Gracilibacteria;Unassigned;Unassigned;Unassigned;Unassigned
Oocytes / Embryos	ASV_4637	d__Bacteria;p__Proteobacteria;c__Gammaproteobacteria;o__Nitrosococcales;f__Methylophagaceae;g__Methylophaga;Unassigned
Oocytes / Embryos	ASV_4901	d__Bacteria;p__Proteobacteria;c__Alphaproteobacteria;o__Rhodobacterales;f__Rhodobacteraceae;Unassigned;Unassigned
Oocytes / Embryos	ASV_5084	d__Bacteria;p__Verrucomicrobiota;c__Verrucomicrobiae;o__Verrucomicrobiales;f__Rubritaleaceae;g__Rubritalea;s__uncultured_bacterium
Oocytes / Embryos	ASV_5339	d__Bacteria;p__Bacteroidota;c__Bacteroidia;o__Flavobacteriales;f__Crocinitomicaceae;g__Crocinitomix;Unassigned
Oocytes / Embryos	ASV_5570	d__Bacteria;p__Proteobacteria;c__Alphaproteobacteria;o__Rhodobacterales;f__Rhodobacteraceae;Unassigned;Unassigned
Oocytes / Embryos	ASV_5771	d__Bacteria;p__Proteobacteria;c__Alphaproteobacteria;o__Rhodobacterales;f__Rhodobacteraceae;Unassigned;Unassigned
Oocytes / Embryos	ASV_602	d__Bacteria;p__Proteobacteria;c__Gammaproteobacteria;o__Cellvibrionales;f__Spongiibacteraceae;Unassigned;Unassigned
Oocytes / Embryos	ASV_813	d__Bacteria;p__Bacteroidota;c__Bacteroidia;o__Flavobacteriales;f__Crocinitomicaceae;g__Fluviicola;Unassigned
Oocytes / Embryos	ASV_844	d__Bacteria;p__Proteobacteria;c__Alphaproteobacteria;o__Rhodobacterales;f__Rhodobacteraceae;g__Celeribacter;Unassigned
Oocytes / Embryos	ASV_884	d__Bacteria;p__Desulfobacterota;c__Desulfuromonadia;o__Bradymonadales;f__Bradymonadales;g__Bradymonadales;s__uncultured_bacterium
Oocytes / Embryos	ASV_981	d__Bacteria;p__Proteobacteria;c__Gammaproteobacteria;o__Burkholderiales;f__Methylophilaceae;g__Methylotenera;Unassigned
