# Supplementary material for: Microbes from Mum: symbiont transmission in the tropical reef sponge Ianthella basta
Source: ISME Commun. 2022 Sep 27;2:90. doi: 10.1038/s43705-022-00173-w (PMC9723589; doi:10.1038/s43705-022-00173-w)
Supplement: Supplementary file 6 — Table S5 [file 43705_2022_173_MOESM6_ESM.xlsx]

## Sheet: Sheet1
	1000x magnification
Number of oocytes analysed	8 for archaea / 7 for non-specific binding
Oocytes with archaea (%)	1
Average number of archaea/µm3 oocyte (corrected for non-specific binding)	0.033
Average number of archaea per oocyte (corrected for non-specific binding, per 5 µm FISH section)	270
Average number of archaea per oocyte (corrected for non-specific binding, per 100 nm TEM section)	5.4
